# Supplementary material for: Evolution of Daily Gene Co-expression Patterns from Algae to Plants
Source: Front Plant Sci. 2017 Jul 13;8:1217. doi: 10.3389/fpls.2017.01217 (PMC5508029; doi:10.3389/fpls.2017.01217)
Supplement: Supplementary file 1 [file Table1.XLS]

## Sheet: supplementary_table_1_v3
Ostreococcus tauri	Circadian	Expression Pattern	Arabidopsis thaliana potential orthologs	Chlamydomonas reinhardtii potential orthologs
ostta01g00010			AT2G28671,AT3G62610,AT1G04440,AT1G22420,AT1G60450,AT3G59690,AT2G37570,AT3G14067	Cre07.g336400,Cre01.g069472,Cre12.g513300,Cre06.g278283,Cre13.g606700
ostta01g00020	circadian gene	peak_ZT0_trough_ZT12	AT1G07110,AT2G38000	Cre16.g691888
ostta01g00030			AT2G41451,AT3G08550,AT3G57200,AT3G61030,AT1G49570,AT5G18880,AT5G42230,AT1G27620,AT5G51260,AT1G56110,AT3G23880,AT3G52680,AT5G38200,AT5G24250,AT1G71940	Cre12.g547150,Cre15.g643385,Cre09.g386737,Cre06.g252200
ostta01g00040	circadian gene	peak_ZT12_trough_ZT21	AT2G19900,AT5G11670,AT5G25880,AT4G00570,AT2G13560,AT1G79750	Cre14.g629750,Cre06.g268750,Cre14.g629700,Cre06.g251400,Cre14.g628650,Cre01.g022500,Cre08.g373362,Cre04.g212900
ostta01g00050	circadian gene	peak_ZT12_trough_ZT21	AT1G79610,AT1G54370,AT5G27150,AT3G06370,AT3G05030,AT5G55470	Cre09.g401550
ostta01g00060	circadian gene	peak_ZT18_trough_ZT9	AT3G12600,AT2G01670,AT1G12880,AT1G14860,AT3G26690,AT1G18300,AT1G73540	Cre01.g070202,Cre16.g658075,Cre09.g389393,Cre02.g106500,Cre06.g288850,Cre07.g336000,Cre09.g416616
ostta01g00070	circadian gene	peak_ZT0_trough_ZT15	AT5G14510	Cre03.g146327
ostta01g00080	circadian gene	peak_ZT9_trough_ZT0	AT1G28540,AT5G54580,AT5G53690,AT3G01130,AT1G19240,AT4G01915,AT4G25760,AT3G05858,AT1G62045,AT3G62528,ATCG00710,AT5G06270,AT1G29250,AT1G26945,AT5G66780,AT3G46940,AT3G44704,AT3G49910,AT2G30430,AT2G04800	Cre13.g596395,Cre23.g754997,Cre09.g412676,Cre17.g711503,Cre12.g523340,Cre03.g204212,Cre15.g643390,Cre21.g751847,Cre07.g354075,Cre02.g118550,Cre03.g180700,Cre08.g373343,Cre15.g643499,Cre02.g142747,Cre02.g142446,Cre10.g445419,Cre04.g222450,Cre05.g236525,Cre07.g334550,Cre35.g759347
ostta01g00090	circadian gene	peak_ZT9_trough_ZT0	AT2G21790	Cre12.g492950
ostta01g00100	circadian gene	peak_ZT0_trough_ZT9		Cre06.g304550
ostta01g00110	circadian gene	peak_ZT21_trough_ZT15	AT3G53020,AT3G61860,ATMG00880,AT3G20155,AT1G51510,AT5G14690,AT4G19910,AT1G18320,AT5G43520	Cre16.g655150,Cre05.g237890,Cre09.g416800,Cre07.g336300,Cre43.g760597,Cre05.g240600,Cre12.g553050,Cre17.g701800
ostta01g00120	circadian gene	peak_ZT3_trough_ZT12	AT3G01060	Cre13.g562750,Cre17.g745297
ostta01g00130	NON circadian gene		AT3G54750	Cre01.g044700,Cre08.g374450,Cre10.g446800
ostta01g00140	circadian gene	peak_ZT3_trough_ZT12	AT3G48420,AT4G39970,AT5G55680,AT4G25840,AT5G57440,AT1G16880,AT2G38740	Cre16.g656650,Cre14.g623000,Cre25.g756347,Cre09.g401330,Cre06.g276200,Cre12.g554400
ostta01g00150	circadian gene	peak_ZT21_trough_ZT9	AT4G08760	Cre07.g320900,Cre17.g735250
ostta01g00160	NON circadian gene		AT1G04200
ostta01g00170	NON circadian gene		AT5G18180,AT1G52910,AT5G18880,AT1G61065,AT1G62840,AT5G02040,AT1G51300,AT3G04000,AT3G15480,AT2G43100,AT4G14880,AT1G06980	Cre10.g458626,Cre06.g306800,Cre03.g146027,Cre09.g399250,Cre10.g456420,Cre07.g319900,Cre09.g399650,Cre10.g466500,Cre13.g584170,Cre20.g751497,Cre06.g254175,Cre08.g369683,Cre13.g588386,Cre12.g485276,Cre16.g690350,Cre05.g244052,Cre07.g313550
ostta01g00180	circadian gene	peak_ZT21_trough_ZT6	AT3G16040,AT2G28740,AT1G07820,AT1G07660,AT3G46320,AT3G53730,AT3G45930,AT5G59690,AT5G59970,AT5G02450,AT3G23390,AT4G13615,ATCG00900,ATCG01240,AT4G00670,AT2G19750,AT4G29390,AT5G56670,AT1G15270,AT1G54120	Cre10.g438600,Cre08.g379576,Cre12.g484050,Cre10.g456200,Cre06.g278238,Cre03.g145327,Cre06.g287350,Cre15.g641500,Cre12.g524800,Cre12.g518450,Cre16.g650250,Cre16.g649950,Cre16.g648550,Cre06.g276650,Cre06.g264600,Cre06.g268400,Cre06.g271300,Cre06.g268000,Cre06.g274150,Cre06.g276800
ostta01g00190	circadian gene	peak_ZT0_trough_ZT9	AT2G04030,AT3G07770,AT5G56000,AT5G56010,AT5G52640,AT5G56030,AT4G24190,AT2G04235,AT5G45500	Cre12.g514850,Cre09.g386750,Cre02.g080650
ostta01g00200	NON circadian gene		AT2G41160,AT3G56740,AT1G67540,AT2G01990	Cre08.g386050,Cre07.g319330,Cre07.g356650,Cre03.g209841
ostta01g00210	circadian gene	peak_ZT0_trough_ZT9	AT5G20180,AT2G33509,AT3G57690,AT2G41905,AT1G51402,AT3G52561,AT3G05858,ATMG01240,AT2G34925,AT5G11740	Cre02.g143127,Cre06.g296924,Cre03.g198851,Cre10.g422326,Cre13.g563326,Cre07.g354075,Cre01.g049250,Cre16.g670650,Cre07.g325742,Cre13.g571100,Cre12.g487652,Cre11.g468063,Cre23.g754897,Cre10.g430626,Cre14.g623176
ostta01g00220			AT3G22490,AT1G53480,AT5G06300,AT5G49050,AT1G28327,AT5G47790,AT5G29070,AT5G49440,AT1G06680,AT5G53160,AT4G24210,AT1G76840,AT5G27860,AT2G17640	Cre17.g708076,Cre06.g274994,Cre10.g423000,Cre17.g726100,Cre06.g286400,Cre02.g085200,Cre12.g544113,Cre06.g307551,Cre10.g430050
ostta01g00230	circadian gene	peak_ZT21_trough_ZT15	AT3G49540,AT2G20260,AT1G16850,AT1G12880,AT5G39600,AT3G47410,AT4G04780,AT3G18560,AT1G12080,AT5G52760,AT5G65250,AT5G38050,AT4G13200,AT5G27890	Cre12.g559150
ostta01g00240	circadian gene	peak_ZT15_trough_ZT6	AT4G36400,AT5G06580,AT4G30900	Cre08.g370550,Cre10.g434900,Cre12.g540700,Cre07.g327550,Cre04.g219100
ostta01g00250	circadian gene	peak_ZT18_trough_ZT6	AT5G61760,AT5G07370,AT1G01990,AT4G18080,AT4G03620,AT5G14730	Cre12.g511550,Cre12.g555450,Cre02.g081000
ostta01g00260	NON circadian gene		AT5G52430	Cre07.g336550
ostta01g00270	circadian gene	peak_ZT12_trough_ZT0	AT2G43560,AT5G05420,AT5G45680,AT3G25220,AT5G35120,AT5G22430,AT1G62080,AT3G03160,ATMG00030,AT5G18362,AT1G51430	Cre12.g530300,Cre11.g478700,Cre11.g479050,Cre13.g586300,Cre16.g675550,Cre16.g675500,Cre05.g240950,Cre17.g728050,Cre04.g226350,Cre03.g190311,Cre02.g112366,Cre02.g095450
ostta01g00280	circadian gene	peak_ZT0_trough_ZT6	AT3G59990,AT2G44180	Cre16.g652100
ostta01g00290			AT1G52905,AT5G35510,AT2G38465,AT4G02380,AT1G52390,AT1G35183,AT5G39860,AT1G21520,AT3G28857,AT3G19274,AT5G41071,AT4G28460,AT2G30766,AT4G02541,AT1G27565,AT3G46430,AT3G23637,AT3G12960,AT5G57785	Cre02.g095040,Cre02.g095093,Cre14.g626300,Cre03.g160950,Cre04.g226926,Cre06.g278133,Cre13.g582692,Cre04.g226226,Cre07.g330276,Cre14.g621676,Cre14.g630835,Cre06.g302389,Cre02.g141246,Cre06.g301400,Cre10.g465101,Cre12.g534876
ostta01g00300	circadian gene	peak_ZT21_trough_ZT0	AT3G20670,AT5G54640,AT4G27230,AT1G71470,AT2G34450,AT1G74060,AT2G25720,AT2G16930,AT4G02620,AT2G10602,AT5G10050,AT1G31220,AT1G74050,AT1G55310,AT5G61630	Cre09.g401350,Cre12.g530300,Cre01.g052100,Cre11.g469100,Cre03.g167500,Cre02.g101800,Cre14.g633000,Cre11.g467724
ostta01g00310			AT1G04900	Cre13.g584700,Cre13.g569801,Cre15.g643387,Cre02.g142887,Cre10.g434550,Cre05.g236350
ostta01g00320	circadian gene	peak_ZT21_trough_ZT12	AT3G06810,AT3G06210	Cre16.g675850,Cre05.g236550,Cre04.g228500,Cre13.g562526,Cre17.g745397,Cre06.g305700,Cre08.g358578,Cre13.g587350,Cre05.g242860
ostta01g00330	circadian gene	peak_ZT6_trough_ZT18	AT4G17500,AT1G06760,AT3G22110,AT5G63890,AT5G15430,AT5G14960	Cre13.g567450,Cre03.g187800,Cre06.g275900,Cre11.g467728,Cre13.g567000,Cre01.g005813,Cre08.g375850,Cre21.g753047,Cre08.g361200
ostta01g00340	circadian gene	peak_ZT15_trough_ZT3	AT3G07350,AT4G26670,AT4G01110,AT5G57880,AT1G80080,AT3G46680,AT1G54870,AT2G33150,AT5G65830,AT1G33270,AT2G41600,AT1G09020,AT5G02890,AT1G71330,AT3G05140	Cre03.g191800,Cre09.g396800,Cre14.g609030,Cre06.g286450,Cre01.g037300,Cre12.g499350,Cre16.g675300,Cre16.g672721,Cre02.g073826
ostta01g00350	circadian gene	peak_ZT9_trough_ZT18	AT5G42960,AT1G74010,AT4G27990,AT1G17810,AT3G47470,AT5G66070,AT3G29430,AT4G25930,AT4G29640,AT1G14730,AT2G30090,AT3G06710,AT5G21070,AT1G70670,AT3G10116,AT3G47190,AT4G17790	Cre09.g403034,Cre12.g523500,Cre13.g591750,Cre03.g184850,Cre01.g020350,Cre01.g015850,Cre09.g403200,Cre11.g479950
ostta01g00360	circadian gene	peak_ZT21_trough_ZT3	AT2G45240,AT1G13270,AT4G37040,AT3G25740,AT3G31950	Cre06.g279750,Cre05.g237000
ostta01g00370	circadian gene	peak_ZT21_trough_ZT6	AT5G20090,AT4G22310,AT4G14695,AT4G05590,AT5G58570,AT1G63060,AT2G28020,AT5G17180,AT1G44940,AT3G12345	Cre02.g113100,Cre10.g433400,Cre01.g042402,Cre07.g349350,Cre12.g526500,Cre12.g526071,Cre17.g698500,Cre16.g667050,Cre16.g667300,Cre06.g306079,Cre03.g165169,Cre14.g608950,Cre03.g157564,Cre09.g388023,Cre09.g390652,Cre02.g117700,Cre08.g358300,Cre09.g390726
ostta01g00380	circadian gene	peak_ZT9_trough_ZT0	AT5G13300	Cre13.g566150,Cre14.g620350,Cre11.g468800,Cre07.g326300
ostta01g00390	circadian gene	peak_ZT18_trough_ZT0	AT1G12350,AT5G02080	Cre01.g048050,Cre05.g235186,Cre07.g331850,Cre07.g352150
ostta01g00400	circadian gene	peak_ZT0_trough_ZT21	AT1G20200,AT1G75990	Cre06.g275650
ostta01g00410	circadian gene	peak_ZT3_trough_ZT9	AT1G48160	Cre02.g095070,Cre17.g747447,Cre05.g241655,Cre02.g100633,Cre13.g570200,Cre04.g228100,Cre12.g545900,Cre12.g526131,Cre12.g484700,Cre02.g119250
ostta01g00420	circadian gene	peak_ZT12_trough_ZT6	AT2G33820,AT5G46800,AT1G79900,AT5G48970,AT2G47490,AT3G21390,AT5G66380,AT3G55640,AT1G74240,AT2G30160,AT4G39460,AT2G39970,AT4G26180,AT2G22500	Cre17.g747797,Cre06.g295400,Cre02.g141566,Cre04.g223300,Cre03.g200543,Cre04.g222750,Cre10.g462783,Cre16.g650200,Cre10.g428250,Cre17.g733702,Cre17.g740187,Cre09.g399326,Cre13.g591650,Cre12.g490550
ostta01g00430	circadian gene	peak_ZT0_trough_ZT6	AT1G48610,AT4G06490,AT4G23910,AT2G31850,AT2G19960,AT4G27380,AT3G22490,AT2G33710,AT1G59860,AT3G23400,AT5G67000,AT4G16780,AT2G38450,AT3G17950,AT3G29560,AT3G07200,AT4G09530	Cre05.g232350,Cre17.g717500,Cre13.g597676,Cre12.g559600,Cre17.g719537,Cre06.g253582,Cre12.g558750,Cre14.g614800,Cre01.g051137,Cre09.g399915,Cre04.g217650,Cre02.g075301,Cre06.g300966,Cre12.g494300,Cre07.g314676
ostta01g00440	circadian gene	peak_ZT12_trough_ZT0	AT3G49790	Cre10.g432550,Cre01.g022150
ostta01g00450	NON circadian gene		AT1G01400,AT1G11240,AT3G58690,AT1G59600,AT2G05752,AT3G12040,AT4G20460,AT3G01920,AT4G21930,AT3G09250,AT2G43950,AT1G05420,AT1G09140,AT5G05210,AT2G21510	Cre05.g248700,Cre02.g113400,Cre06.g266450
ostta01g00460	circadian gene	peak_ZT18_trough_ZT3	AT1G49040,AT3G01780,AT1G53090	Cre10.g428706,Cre02.g104725
ostta01g00470	NON circadian gene		AT2G26810,AT3G50850,AT2G07728,AT5G13100	Cre14.g632839,Cre14.g632815,Cre17.g745297
ostta01g00480	circadian gene	peak_ZT21_trough_ZT6	AT3G11350,AT3G49055,AT2G37080	Cre10.g449501,Cre09.g396587,Cre02.g145850,Cre02.g085350,Cre05.g235800
ostta01g00485	circadian gene	peak_ZT0_trough_ZT9	AT1G61580,AT1G43170,AT2G07215,AT4G03940,AT1G03180	Cre10.g417700,Cre01.g033150
ostta01g00490	circadian gene	peak_ZT12_trough_ZT18	AT2G46820,AT1G52220,AT4G01150,AT2G47485	Cre17.g725500,Cre12.g485100,Cre08.g371879,Cre05.g233950,Cre03.g159581,Cre12.g550702,Cre06.g295350,Cre08.g380800,Cre09.g386476
ostta01g00500	circadian gene	peak_ZT21_trough_ZT15	AT1G09870,AT3G50740,AT3G24580,AT3G62620,AT5G63630,AT1G64080,AT4G20340	Cre06.g280227
ostta01g00510	circadian gene	peak_ZT12_trough_ZT3	AT3G16480,AT2G44190,AT1G70180,AT1G79720,AT5G55760,AT5G13770,AT2G40760,AT2G35800,AT5G49310	Cre06.g310450,Cre17.g725851
ostta01g00520	circadian gene	peak_ZT0_trough_ZT9	AT4G28630,AT4G28620,AT5G58270,AT5G39040,AT4G25450,AT5G03910,AT1G70610,AT4G01830,AT4G19210,AT4G01820,AT1G02530	Cre17.g727650,Cre12.g561550,Cre13.g604150,Cre02.g083354,Cre16.g669525,Cre09.g406600,Cre15.g637761,Cre09.g409350
ostta01g00530			AT5G11760,AT3G33494,AT3G49890,AT5G57000,AT3G56290,AT5G48500	Cre04.g225450,Cre09.g395325,Cre12.g559150,Cre09.g416150,Cre03.g204650,Cre07.g312950
ostta01g00540	circadian gene	peak_ZT0_trough_ZT9	AT4G19185	Cre02.g098400,Cre03.g181950,Cre06.g290300,Cre06.g306501,Cre03.g146667,Cre13.g572312
ostta01g00550	circadian gene	peak_ZT0_trough_ZT9	AT3G08920,AT4G27700,AT3G42780,AT1G05060	Cre07.g341952,Cre16.g650050,Cre04.g228750,Cre03.g180151
ostta01g00560	circadian gene	peak_ZT12_trough_ZT0	AT4G15930,AT4G27360,AT3G16120,AT1G23220,AT5G17950,AT1G47395,AT2G18070,AT1G05136,AT1G35537,AT3G42473,AT4G26320,AT4G17998,AT3G22210,AT5G46440,AT5G54148,AT1G43171,AT1G49140	Cre03.g181150,Cre03.g187200,Cre12.g527800,Cre09.g408300,Cre06.g278292,Cre17.g743288,Cre02.g143067,Cre14.g626300
ostta01g00570	circadian gene	peak_ZT21_trough_ZT9	AT4G01560,AT1G63780	Cre04.g218850,Cre10.g454100
ostta01g00580	circadian gene	peak_ZT3_trough_ZT6	AT1G73700,AT5G52450,AT2G04070,AT2G34360,AT2G04040,AT1G71870,AT1G71140,AT1G15180,AT1G11670,AT3G03620,AT2G04050,AT5G65380,AT4G23030,AT2G04100,AT2G38510,AT2G04090,AT4G29140,AT5G49130,AT1G23300,AT5G19700	Cre01.g014150,Cre10.g444900,Cre12.g523250,Cre12.g499700,Cre01.g027764,Cre14.g610750,Cre16.g679109,Cre16.g667353,Cre04.g228700,Cre02.g088950,Cre07.g352250
ostta01g00590	circadian gene	peak_ZT3_trough_ZT12	AT2G37770,AT2G37790,AT3G53880,AT2G37760,AT2G21250,AT2G21260,AT1G59960,AT5G62420,AT1G59950,AT5G01670,AT1G60750,AT1G06690,AT1G60680,AT1G10810,AT4G05631	Cre09.g394658,Cre10.g432900,Cre03.g201327,Cre16.g692800,Cre06.g294450,Cre02.g084100,Cre10.g461900,Cre17.g711450,Cre12.g552006
ostta01g00600	circadian gene	peak_ZT9_trough_ZT18	AT3G06280,AT4G01410,AT1G13390,AT2G19700,AT2G13450,AT1G32260	Cre12.g526131,Cre16.g688975,Cre11.g467719
ostta01g00610	circadian gene	peak_ZT6_trough_ZT15	AT2G38180,AT3G11210,AT1G80060	Cre09.g399073,Cre09.g399050
ostta01g00620	circadian gene	peak_ZT12_trough_ZT21	AT4G14280
ostta01g00630	circadian gene	peak_ZT9_trough_ZT0	AT4G30490,AT4G28070	Cre14.g619350,Cre07.g315550,Cre12.g484550
ostta01g00640			AT3G18410,AT1G19510,AT1G11470,AT5G60260,AT3G52561,AT2G11851,AT3G22210	Cre14.g612426,Cre04.g217926
ostta01g00650	circadian gene	peak_ZT0_trough_ZT6	AT2G03670,AT3G09840,AT5G03340,AT3G53230,AT3G01610,AT3G47060,AT3G56690,AT2G26140,AT5G58870,AT3G02450,AT5G19990,AT5G20000,AT3G16290,AT1G07510,AT2G20140,AT1G53780,AT4G04910,AT1G09100,AT2G29080,AT5G53170	Cre17.g700300,Cre06.g269950,Cre09.g401182,Cre09.g398550,Cre09.g393950,Cre10.g461250,Cre10.g446400,Cre03.g146107,Cre13.g568400,Cre11.g467714,Cre12.g485800,Cre17.g720050,Cre02.g078966,Cre13.g580050,Cre17.g716450,Cre06.g259550,Cre07.g352350,Cre07.g329700
ostta01g00660	circadian gene	peak_ZT0_trough_ZT15	AT1G10890,AT2G36640,AT5G06910,AT1G23810,AT1G64320,AT1G24560,AT3G58840,AT1G11690,AT2G21870,AT5G20150,AT2G03410,AT4G39190,AT1G56100,AT5G26770,AT4G13000,AT1G55928,AT3G50520,AT1G22180,AT4G17210	Cre17.g704251,Cre13.g565400,Cre07.g332950,Cre03.g182350,Cre07.g317850,Cre04.g228900,Cre01.g032500,Cre07.g351750
ostta01g00670	circadian gene	peak_ZT3_trough_ZT21	AT5G39950,AT1G19730,AT3G02730,AT1G45145,AT1G50320,AT5G42980,AT2G35010,AT1G13990,AT1G43560,AT2G21640,AT3G51030,AT5G02420	Cre05.g248500,Cre17.g743897,Cre09.g391900,Cre05.g243050,Cre01.g027450,Cre22.g753947,Cre16.g656600
ostta01g00680	circadian gene	peak_ZT15_trough_ZT0	AT4G23330	Cre17.g698400,Cre11.g467736,Cre07.g325758,Cre07.g339350
ostta01g00690	circadian gene	peak_ZT12_trough_ZT3	AT3G16530,AT3G15356,AT4G32340,AT1G30800	Cre08.g378601,Cre02.g093084,Cre03.g180000,Cre11.g478626
ostta01g00700			AT4G26320,AT3G01130,ATCG00300,AT3G13520,AT3G60540,AT4G02489,AT1G12451,AT1G55330,AT2G14247,AT4G24070,AT5G15320,AT2G46330,AT2G35765,AT4G28460,AT2G45161,AT5G56540,AT3G28193,AT3G50123,AT5G04267,AT3G61640	Cre13.g590626,Cre07.g323890,Cre07.g349167,Cre16.g685949,Cre06.g257476,Cre07.g354075,Cre04.g223225,Cre02.g105851,Cre06.g278298,Cre08.g358126,Cre03.g160950,Cre02.g082750,Cre02.g082852,Cre17.g703350,Cre16.g680230,Cre16.g674400,Cre06.g284376,Cre01.g043901,Cre09.g411666,Cre14.g619250
ostta01g00720	circadian gene	peak_ZT0_trough_ZT9	AT5G15450,AT2G25140,AT1G74310,AT3G48870,AT5G50920,AT5G51070	Cre12.g533351,Cre02.g090850,Cre11.g467575,Cre11.g467644,Cre10.g465550,Cre02.g091400
ostta01g00730	circadian gene	peak_ZT18_trough_ZT3	AT5G40270,AT5G40290	Cre09.g409801
ostta01g00740	circadian gene	peak_ZT12_trough_ZT3	AT3G08650,AT1G30560,AT1G13410,AT1G09960,AT5G64290,AT4G23660,AT4G27600,AT1G55730,AT4G21650,AT1G12640,AT1G01900,AT4G27970	Cre06.g281900,Cre16.g655900,Cre14.g634000,Cre01.g027700,Cre03.g180200,Cre16.g685300,Cre11.g467642,Cre08.g367150,Cre01.g038350,Cre09.g395700,Cre10.g430800,Cre02.g083550,Cre04.g230046,Cre09.g396800,Cre14.g617300
ostta01g00750	circadian gene	peak_ZT12_trough_ZT21	AT1G05180,AT2G32410,AT3G23910	Cre01.g002350,Cre17.g718050,Cre09.g394288,Cre03.g151700,Cre16.g687850
ostta01g00760	NON circadian gene		AT4G17740,AT3G57680,AT5G46390	Cre10.g420550,Cre10.g453807,Cre17.g739150,Cre06.g254200,Cre06.g265850
ostta01g00770			AT5G56100,AT4G27990,AT3G07480,AT3G12800,AT3G07430,AT1G21500,AT3G20670,AT1G19740,AT4G37200,AT1G16080,AT2G42070,AT5G66860,AT1G61105,AT3G22425,AT5G66050,AT2G03740,AT5G07110,AT3G26700	Cre08.g371200,Cre13.g562900,Cre01.g017650,Cre01.g030350,Cre16.g656300,Cre16.g677989,Cre12.g489800,Cre02.g084550,Cre12.g534961,Cre02.g118100,Cre01.g061807,Cre02.g117300,Cre03.g143807,Cre10.g466175,Cre06.g307950,Cre17.g698900
ostta01g00780	circadian gene	peak_ZT21_trough_ZT6	AT2G29720,AT2G35660,AT4G15760	Cre16.g652050,Cre09.g395806,Cre02.g093084,Cre02.g095650,Cre07.g336400
ostta01g00790	circadian gene	peak_ZT3_trough_ZT15	AT1G06080,AT2G31360,AT2G29980,AT2G46210,AT3G61580	Cre01.g037700
ostta01g00800	circadian gene	peak_ZT9_trough_ZT0	AT5G50770,AT3G47350,AT5G50590,AT5G50690,AT3G47360,AT5G26622	Cre08.g360300*,Cre08.g381516*,Cre08.g375350*,Cre08.g375450*,Cre08.g380550*,Cre07.g352450*,Cre11.g480650*,Cre14.g610501*,Cre14.g608800*,Cre16.g685400*,Cre16.g677950*,Cre16.g675450*,Cre09.g398252*,Cre09.g392430*,Cre09.g394102*,Cre09.g397400*,Cre17.g731350*,Cre17.g702750*,Cre13.g587700*,Cre02.g103100*
ostta01g00810	circadian gene	peak_ZT21_trough_ZT12	AT5G03940,AT1G48900,AT5G49500,AT1G15310	Cre11.g479750,Cre13.g569200,Cre03.g155950,Cre01.g017400
ostta01g00820	circadian gene	peak_ZT18_trough_ZT9	AT4G27010,AT1G72270,AT1G67140	Cre10.g418250,Cre02.g074300,Cre08.g362200,Cre09.g389467,Cre05.g236600,Cre11.g467556,Cre02.g143487,Cre12.g550150
ostta01g00830	circadian gene	peak_ZT3_trough_ZT15	AT4G32260,AT1G15230,AT3G49890	Cre11.g481450,Cre06.g306800,Cre13.g603550,Cre13.g578700,Cre02.g142847,Cre08.g373407
ostta01g00840	NON circadian gene		AT5G03030,AT1G69470,AT2G46820,AT4G08190,AT3G25597,AT1G74970,AT3G51510,AT3G12830,AT5G06380,AT2G21045,AT2G31700,AT5G60400,AT1G71000,AT1G76560,AT1G66240,AT2G07732,AT1G16530,AT3G61980,AT3G46360	Cre05.g248600,Cre10.g445153,Cre08.g370300,Cre01.g027575,Cre10.g426632,Cre09.g398363,Cre12.g524300,Cre10.g445251,Cre17.g736850,Cre05.g236525,Cre15.g641250,Cre16.g690130,Cre12.g545650,Cre14.g608275,Cre10.g460201,Cre16.g668552
ostta01g00850	circadian gene	peak_ZT6_trough_ZT21	AT5G48480	Cre10.g445100,Cre16.g686510,Cre02.g105650,Cre17.g697701
ostta01g00860	circadian gene	peak_ZT21_trough_ZT9	AT3G59980,AT2G40660,AT3G49540,AT2G03850,AT1G62210,AT4G20010,AT1G05970	Cre07.g326950,Cre01.g046652,Cre08.g364650,Cre03.g164000,Cre03.g145967,Cre12.g507150,Cre13.g590225
ostta01g00870			AT3G17600,AT5G47100,AT2G46410,AT1G16590,AT1G64130,AT2G32090,AT1G14200,AT3G17950,AT5G15190,AT1G66410,AT4G20260	Cre11.g467792,Cre02.g104050,Cre08.g360950,Cre11.g479650
ostta01g00880	circadian gene	peak_ZT15_trough_ZT0	AT5G43750,AT3G24160	Cre04.g231810
ostta01g00890	circadian gene	peak_ZT15_trough_ZT6	AT1G07670,AT1G07810,AT4G00900,AT1G10130,AT2G41560,AT3G57330,AT2G22950,AT4G37640,AT3G42640,AT4G29900,AT3G63380,AT2G18960,AT5G57350,AT1G17260,AT2G07560,AT1G27770,AT5G62670,AT5G57110,AT3G22910,AT4G30190	Cre06.g263950,Cre11.g467795,Cre09.g410100,Cre09.g410050,Cre05.g242350,Cre09.g388850,Cre16.g681750,Cre12.g505350,Cre02.g145100,Cre10.g459200,Cre03.g164600
ostta01g00910			AT1G05065,AT1G65032,AT5G47870,AT5G01881,AT2G28725,AT2G22807,AT3G57000	Cre01.g009950,Cre01.g037200,Cre17.g734725,Cre05.g230650,Cre16.g690507,Cre06.g272150,Cre08.g373436
ostta01g00920			AT1G34440,AT5G05950,AT1G52440,AT4G03298	Cre17.g698900,Cre05.g241648,Cre10.g450950,Cre01.g010400
ostta01g00930	circadian gene	peak_ZT3_trough_ZT9	AT2G19070,AT5G07080,AT3G03480,AT3G48720,AT5G63560,AT1G03390,AT2G23510,AT2G25150	Cre06.g292850
ostta01g00940	circadian gene	peak_ZT9_trough_ZT21	AT2G20680*,AT4G28320*,AT1G02310*,AT1G13130*,AT3G26130*,AT3G10890*,AT3G10900*,AT3G30540*,AT3G26140*,AT5G16700*,AT5G66460*,AT5G17500*,AT5G01930*	Cre03.g195100,Cre04.g216774
ostta01g00950	circadian gene	peak_ZT21_trough_ZT6	AT5G22650,AT5G10950,AT5G01370,AT5G03740,AT5G63740,AT4G26630,AT4G12610,AT4G31880,AT4G29060	Cre12.g551050,Cre14.g616100,Cre17.g701050,Cre02.g089400
ostta01g00960			AT1G31175,AT1G16840,AT1G21500,AT4G18596,AT1G16510,AT5G20045,AT1G55670,AT2G30870,AT1G20070,AT5G35110,AT1G29140,AT2G18196,AT5G35620,ATMG01240,AT5G45880,AT2G39160,AT1G43790,AT1G18320	Cre14.g609600,Cre07.g341551,Cre02.g095054,Cre05.g238311,Cre10.g460300,Cre07.g344260
ostta01g00970	circadian gene	peak_ZT6_trough_ZT21	AT1G71350,AT3G54310	Cre06.g303650,Cre04.g226100,Cre03.g144144
ostta01g00980	circadian gene	peak_ZT6_trough_ZT18	AT1G15690,AT1G78920,AT1G16780	Cre09.g394436
ostta01g00990	NON circadian gene		AT3G02950,AT2G17990,AT4G21500,AT3G11160,AT5G06240,AT4G23870,AT2G16620,AT1G56420	Cre03.g182350,Cre12.g493900,Cre12.g550500,Cre17.g728600,Cre10.g444800,Cre07.g334600,Cre03.g189901
ostta01g01000	circadian gene	peak_ZT0_trough_ZT12	AT1G78770,AT4G02760,AT3G17040	Cre16.g666500,Cre12.g501050
ostta01g01020	circadian gene	peak_ZT18_trough_ZT6	AT5G52650,AT4G25740,AT5G41520,AT4G15990,AT3G32120,ATMG01100,AT4G31875,AT1G61095,AT1G26355,AT2G01755	Cre09.g411100,Cre12.g533201,Cre02.g100566,Cre16.g685350,Cre04.g221400,Cre05.g240450
ostta01g01030	circadian gene	peak_ZT6_trough_ZT0	AT1G70820,AT5G17530,AT3G26950	Cre03.g144707,Cre01.g012600,Cre04.g217925
ostta01g01040	circadian gene	peak_ZT12_trough_ZT0	AT3G58470*	Cre12.g558900,Cre03.g164400,Cre12.g549350,Cre06.g250567
ostta01g01050	circadian gene	peak_ZT9_trough_ZT21	AT1G51130,AT3G20760	Cre06.g273400,Cre09.g392050
ostta01g01060	circadian gene	peak_ZT9_trough_ZT21	AT5G03940,AT5G47680,AT1G25480	Cre09.g409200
ostta01g01070	circadian gene	peak_ZT9_trough_ZT0	AT2G24945,AT1G35180,AT4G19645,AT4G10360,AT5G11810,AT3G19260,AT1G31300,AT4G36925	Cre08.g358531,Cre18.g748997,Cre06.g310900
ostta01g01080	circadian gene	peak_ZT6_trough_ZT21	AT5G66290,AT3G15840,AT1G79760,AT5G57000	Cre05.g240950,Cre06.g250276,Cre09.g410250,Cre09.g415240,Cre17.g698900,Cre04.g229776,Cre20.g751497,Cre02.g101000,Cre06.g308050,Cre03.g155600,Cre12.g486450,Cre09.g392106,Cre06.g278223,Cre09.g415001
ostta01g01085	circadian gene	peak_ZT6_trough_ZT21	AT2G07806,AT5G11810,AT5G56100,AT5G11280,AT5G16250,AT4G22510,AT1G68845	Cre05.g244950,Cre01.g043200,Cre17.g724250,Cre13.g602600,Cre12.g499200,Cre11.g478350,Cre03.g187800,Cre01.g013769
ostta01g01090	NON circadian gene		AT1G63855,AT5G28550,AT5G35770	Cre13.g565484,Cre03.g151650,Cre08.g378250,Cre12.g490550,Cre16.g678101,Cre04.g229026
ostta01g01100	circadian gene	peak_ZT12_trough_ZT21	AT2G04040,AT2G04080,AT4G35300,AT1G51340,AT5G55380,AT3G49590,AT4G01690,AT1G80310,AT3G23550,AT5G64280,AT2G21080,AT2G04050,AT3G25670,AT1G79710,AT1G34470,AT5G28340,AT1G68780	Cre10.g419700,Cre04.g226550
ostta01g01110	circadian gene	peak_ZT9_trough_ZT21	AT1G61040,AT1G56660,AT5G65450,AT2G47820,AT5G07530,AT3G02890,AT2G03150,AT5G61190
ostta01g01120	circadian gene	peak_ZT3_trough_ZT18	AT1G30130,AT2G33510	Cre06.g269300,Cre09.g387504
ostta01g01130	circadian gene	peak_ZT9_trough_ZT0	AT5G18630,AT5G18640,AT4G18550,AT2G30550,AT2G44810,AT5G67050	Cre14.g611552,Cre15.g641298,Cre16.g670250,Cre08.g376850,Cre10.g439500
ostta01g01140			AT4G14147,AT1G21940,AT1G16790,AT1G70350,AT1G11655,AT3G46380,AT1G26290	Cre06.g260800,Cre06.g278121,Cre03.g151600,Cre07.g341154,Cre16.g669900,Cre16.g682001,Cre17.g704350,Cre02.g142847
ostta01g01150	circadian gene	peak_ZT12_trough_ZT0	AT2G31390,AT2G05920,AT1G59725,AT3G22520,AT1G06620,AT1G53910	Cre07.g341552,Cre01.g055412,Cre09.g389578,Cre02.g094700,Cre03.g188200,Cre16.g673553,Cre09.g413000,Cre09.g398549,Cre08.g359850,Cre01.g046250,Cre09.g395300,Cre02.g078912,Cre02.g086800,Cre14.g618250
ostta01g01160	circadian gene	peak_ZT12_trough_ZT0	AT5G63290,AT5G44650	Cre03.g171461,Cre12.g496100
ostta01g01170			AT1G19990,AT2G19530,AT3G17160,AT5G02770,AT3G17520,AT2G24420,AT5G09520,AT5G54095,AT5G64690	Cre03.g176100,Cre13.g565400,Cre06.g281300,Cre17.g704251,Cre12.g524800,Cre12.g493900,Cre13.g565301,Cre05.g244650,Cre14.g615300,Cre13.g603500,Cre17.g732200
ostta01g01180	circadian gene	peak_ZT15_trough_ZT21	AT2G42750,AT5G23240,AT1G61770	Cre07.g320350,Cre01.g009900,Cre02.g104500,Cre17.g713051,Cre07.g316050,Cre12.g507650,Cre07.g320150
ostta01g01190			AT5G03460,AT3G59460,AT1G53785,AT4G16515,AT4G24030,AT1G73165,AT1G53610,AT4G18500,AT2G22940,AT4G36791,AT3G03341,AT5G09445,AT5G15725,AT1G52270,AT1G51920,AT1G79100	Cre09.g386739,Cre26.g756697,Cre17.g713305,Cre08.g369976,Cre17.g742132,Cre04.g217973,Cre06.g296924,Cre02.g095140,Cre07.g345524,Cre01.g043901,Cre17.g741272,Cre11.g467606,Cre15.g643740,Cre02.g144606,Cre02.g088151,Cre03.g160950,Cre01.g047050,Cre12.g523340
ostta01g01200	circadian gene	peak_ZT15_trough_ZT21	AT1G72020,AT3G51210,AT4G00860,AT2G21200,AT4G33666,AT4G36515,ATCG00790,AT2G45070,ATMG00030,AT5G35069,AT5G07550,AT2G14810,AT3G07910,AT4G38850,AT5G54640,AT1G78172,AT3G09280,AT1G77746,AT4G27230,AT2G20150	Cre06.g251850,Cre16.g695202,Cre08.g367900,Cre03.g151200,Cre01.g042200,Cre17.g733753,Cre12.g518002,Cre07.g349350,Cre09.g392105,Cre02.g143127,Cre07.g330276,Cre05.g242400,Cre12.g547500,Cre02.g084000,Cre02.g094426,Cre06.g253753,Cre08.g365400
ostta01g01210	circadian gene	peak_ZT12_trough_ZT21	AT4G31720,AT2G03570,AT5G53960,AT5G10680,AT4G28870	Cre16.g657000,Cre16.g683600,Cre04.g213050,Cre02.g086100,Cre01.g013750,Cre03.g153500,Cre06.g278293,Cre16.g690207,Cre10.g419500,Cre03.g161050
ostta01g01220	NON circadian gene		AT3G63320,AT5G64050,AT1G80930,AT3G10030,AT1G15060,AT2G31890,AT4G39640,AT3G58060	Cre23.g754297,Cre13.g566150,Cre12.g497101,Cre17.g716850,Cre13.g565260,Cre15.g639700,Cre02.g118125,Cre02.g100750,Cre12.g548800,Cre15.g638450,Cre02.g109050,Cre09.g401400,Cre15.g639650,Cre07.g354150,Cre15.g638050
ostta01g01230	circadian gene	peak_ZT0_trough_ZT9	AT3G07630,AT1G11790,AT1G08250,AT2G27820,AT3G44720,AT5G22630,AT1G56080	Cre06.g261800,Cre04.g225400,Cre12.g500250,Cre06.g301750,Cre16.g660024,Cre03.g167351
ostta01g01240	circadian gene	peak_ZT3_trough_ZT9	AT1G17490,AT2G23321,AT5G15970,AT3G12960,AT4G00670,AT3G13845,AT3G30840,AT5G15960,AT5G54095,AT1G77525,AT4G28870,AT5G12030,AT3G46020,AT2G33690,AT1G32570,AT4G05030,AT2G27730,AT2G32180,AT2G17660,AT5G26640	Cre07.g343050,Cre03.g183250,Cre08.g385900,Cre03.g153500,Cre09.g398556,Cre15.g643394,Cre13.g605404,Cre13.g590750,Cre13.g591200,Cre06.g271376,Cre09.g402960,Cre06.g278178,Cre10.g443750,Cre02.g078300,Cre02.g094500,Cre07.g313800,Cre06.g306100
ostta01g01250	circadian gene	peak_ZT0_trough_ZT15	AT2G23340,AT5G35760,AT3G44590,AT1G68300,AT3G02900,AT2G15270,AT1G54690,AT5G57290,AT4G32260,AT5G59860,AT2G36460,AT2G05915,AT3G53630,AT1G44575,AT1G55840,AT2G27720,AT1G23410	Cre07.g357150,Cre02.g092100,Cre06.g306800,Cre02.g095000,Cre03.g167778,Cre03.g168500,Cre12.g553252,Cre17.g717250,Cre08.g373414,Cre17.g721150,Cre07.g323200,Cre10.g418350,Cre13.g602600,Cre05.g238950,Cre12.g545177,Cre01.g030850,Cre02.g074217,Cre08.g385750,Cre17.g722550
ostta01g01260	circadian gene	peak_ZT9_trough_ZT18	AT4G17590,AT3G57490,AT4G00238,AT4G19840,AT2G40410,AT1G23770,AT5G09680,AT1G70040,AT3G08560,AT5G24580,AT1G03905,AT5G43940,AT3G48800,AT5G20810,AT2G14920,AT3G12730,AT1G07980,AT3G02820	Cre11.g469400,Cre01.g029100,Cre13.g574100,Cre04.g224300,Cre02.g105500
ostta01g01270	circadian gene	peak_ZT9_trough_ZT0	AT2G31970,AT4G32190,AT3G02930,AT5G25070,AT1G22275	Cre03.g192550,Cre07.g340400,Cre12.g522000
ostta01g01280			AT5G15802,AT4G14723,AT5G55570,AT1G66850,AT3G44950,AT2G16930,AT3G44755,AT5G15220,AT3G22820,AT4G19270,AT1G22990,AT2G42210,AT1G64235,AT4G14301,AT1G63390,AT2G30000,AT1G07170,AT1G62080,AT2G36145,AT3G03820	Cre15.g643391,Cre11.g475850,Cre07.g325747,Cre12.g528926,Cre12.g548391,Cre06.g285401,Cre08.g358583,Cre01.g070202,Cre08.g373342,Cre17.g711480,Cre10.g445201,Cre04.g217985,Cre06.g285926,Cre03.g201050,Cre03.g192600,Cre16.g674178,Cre06.g302389,Cre02.g143567,Cre05.g248600
ostta01g01290	circadian gene	peak_ZT21_trough_ZT9	AT1G62780,AT2G40100,AT5G01530,AT2G23790,AT4G29650,AT1G54240,AT4G00130,AT2G29490,AT1G55450,AT3G12650,AT2G18240,AT4G00270,AT1G49480,AT5G50100	Cre13.g579550,Cre17.g708100,Cre12.g519300,Cre03.g199535,Cre12.g522950,Cre01.g020750,Cre02.g083950,Cre08.g372000,Cre01.g010848,Cre17.g703550
ostta01g01295			AT4G14870,AT5G66090,AT1G07795,AT5G07572,AT4G21920,AT5G49940,AT4G21020,AT2G44050,AT3G10060,AT2G17800,AT2G44010,AT2G03821,AT3G56010,AT5G62720,AT2G06908,AT4G35950,AT1G03730,AT5G51990	Cre16.g650100,Cre08.g358542,Cre07.g334550,Cre10.g457650,Cre16.g682200,Cre01.g051500,Cre16.g694205,Cre10.g417675,Cre09.g401551,Cre05.g235355,Cre07.g337100,Cre02.g082750,Cre02.g082852,Cre10.g426632,Cre12.g529376,Cre12.g489152,Cre16.g665328,Cre17.g710879,Cre17.g724300,Cre02.g118550
ostta01g01300	circadian gene	peak_ZT21_trough_ZT3	AT2G27980	Cre12.g512350,Cre09.g388352,Cre08.g360250
ostta01g01310	circadian gene	peak_ZT18_trough_ZT0	AT5G45290,AT1G19880,AT3G42060,AT1G27960,AT3G03710,AT4G20770,AT2G20050,AT1G08420	Cre12.g488200,Cre07.g319800,Cre14.g612750,Cre10.g451300,Cre08.g378700
ostta01g01320	circadian gene	peak_ZT3_trough_ZT9	AT5G02270,AT5G44110,AT1G03905,AT5G24130	Cre17.g731050,Cre13.g580300,Cre06.g278116,Cre16.g687550,Cre06.g273750,Cre10.g448000,Cre02.g116000,Cre14.g611100
ostta01g01330	circadian gene	peak_ZT0_trough_ZT6	AT4G35970,AT1G62305,AT3G14150,AT5G25500,AT5G66280	Cre16.g652000,Cre11.g467635,Cre07.g352450,Cre18.g749397,Cre16.g676550,Cre10.g428900,Cre12.g547150,Cre12.g549100
ostta01g01340	circadian gene	peak_ZT0_trough_ZT12		Cre16.g665050,Cre16.g665100,Cre17.g720600
ostta01g01350	circadian gene	peak_ZT9_trough_ZT18	AT2G32240,AT2G26570,AT5G66030,AT1G21810,AT4G27595,AT1G24560,AT4G32190,AT5G38880,AT1G68060,AT1G68910,AT1G79830,AT4G05190,AT4G36580,AT1G65010	Cre01.g050800,Cre10.g428050,Cre06.g278255,Cre12.g525150,Cre10.g418250,Cre01.g005813,Cre16.g666400,Cre03.g171900,Cre09.g416550,Cre12.g499100,Cre17.g718050,Cre12.g495000,Cre17.g720450,Cre06.g301850,Cre03.g192550,Cre03.g204950
ostta01g01370	circadian gene	peak_ZT21_trough_ZT3	AT1G75640,AT1G17230,AT2G42620,AT5G40170,AT5G63020,AT4G02680,AT1G10850,AT1G61300,AT1G73066,AT5G62230	Cre01.g054100,Cre15.g639800
ostta01g01380	circadian gene	peak_ZT12_trough_ZT0	AT1G51610,AT1G64430,AT1G16310,AT1G70570	Cre06.g289150,Cre17.g730000
ostta01g01390			AT4G39820,AT3G51110,AT2G38370,AT5G24080,AT1G09140,AT1G17615,AT1G17550	Cre01.g035250,Cre12.g532300,Cre03.g160050,Cre03.g170950
ostta01g01400	NON circadian gene		AT3G04100,AT3G46020,AT1G52270,AT1G54070,AT3G01790,AT2G22370,AT5G39620,AT3G41762,AT3G10020,AT4G22220,AT5G60460,AT5G58060,AT5G43640,AT5G08565,AT4G00080,AT1G12410,AT1G22810,AT1G56220,AT3G17270	Cre11.g476026,Cre17.g717000,Cre06.g253754,Cre06.g253404,Cre03.g193950,Cre09.g403293,Cre09.g392097,Cre17.g740700,Cre05.g241646,Cre11.g479650,Cre17.g717500,Cre13.g597676,Cre10.g466850,Cre12.g559600
ostta01g01410	circadian gene	peak_ZT18_trough_ZT3	AT5G54130,AT1G02270	Cre01.g018075
ostta01g01420	circadian gene	peak_ZT21_trough_ZT6	AT2G39670,AT1G60230,AT3G19630	Cre01.g043000,Cre02.g109250,Cre01.g028450,Cre02.g086550,Cre10.g464300,Cre14.g615650,Cre08.g360750
ostta01g01430	circadian gene	peak_ZT12_trough_ZT0	AT4G33610,AT2G07806,AT4G22510,AT3G51100,AT1G15930,AT3G59600,AT5G46770,AT5G47170,AT2G20260,AT3G60210,AT5G20790,AT1G67700,AT4G21020,AT4G16024,AT3G01240,AT5G04740	Cre14.g616000,Cre14.g615100,Cre12.g538750,Cre05.g233751,Cre10.g434200,Cre03.g201050,Cre06.g265900,Cre03.g210177,Cre10.g458700,Cre10.g425850,Cre06.g290850,Cre10.g456200,Cre02.g141550
ostta01g01440	circadian gene	peak_ZT0_trough_ZT12	AT2G35610	Cre14.g629000,Cre13.g568200
ostta01g01450	circadian gene	peak_ZT0_trough_ZT6	AT5G14060,AT3G02020,AT5G13280,AT2G25130	Cre10.g458500
ostta01g01460	circadian gene	peak_ZT0_trough_ZT6	AT1G25350,AT5G26710	Cre14.g614900,Cre11.g467547
ostta01g01470	circadian gene	peak_ZT0_trough_ZT9	AT1G20350,AT2G37410,AT5G11690,AT3G27415,AT4G28190,AT2G34870,AT5G63510,ATMG01020,AT4G28840	Cre10.g452650,Cre13.g563450,Cre06.g254175,Cre13.g591650,Cre07.g357150,Cre13.g582290,Cre16.g648050,Cre03.g178075
ostta01g01480	circadian gene	peak_ZT12_trough_ZT0	AT5G08270	Cre01.g005950
ostta01g01490	circadian gene	peak_ZT0_trough_ZT9	AT5G10790,AT4G30890,AT2G22310	Cre07.g336200*,Cre14.g608452*,Cre14.g629300*,Cre16.g670850*,Cre06.g265150*,Cre06.g248950*,Cre06.g250750*,Cre17.g721600*,Cre17.g726050*,Cre17.g712200*,Cre05.g234850*,Cre02.g080350*,Cre02.g117850*,Cre02.g082400*,Cre03.g191900*,Cre01.g030450*,Cre01.g010800*,Cre12.g508250*,Cre12.g533250*
ostta01g01500	circadian gene	peak_ZT0_trough_ZT9	AT2G36530,AT1G74030,AT2G29560,AT3G24160	Cre12.g513200
ostta01g01510	circadian gene	peak_ZT0_trough_ZT6	AT2G45790,AT1G53460,AT4G24090	Cre14.g626900,Cre10.g435100,Cre03.g189100
ostta01g01520	circadian gene	peak_ZT0_trough_ZT12	AT3G09700,AT5G03030,AT1G08480,AT4G30662,AT4G37660,AT5G09500,AT5G43680,AT3G25120,AT2G35795,AT5G27720,AT5G66140,AT5G43640,AT4G14600,AT1G29060,AT2G44610,AT4G30450,AT1G53000,AT1G79040,AT5G23590,AT4G14660	Cre02.g092451,Cre13.g566800,Cre01.g006642,Cre03.g176450,Cre02.g099700,Cre01.g004050,Cre02.g073850,Cre03.g202339,Cre04.g214550,Cre16.g667769,Cre09.g405350,Cre14.g632076,Cre03.g202785,Cre12.g514800,Cre03.g165400,Cre09.g415240,Cre17.g740187,Cre15.g634925,Cre02.g117550
ostta01g01530	NON circadian gene		AT1G71220,AT5G45510	Cre05.g233303
ostta01g01540	NON circadian gene		AT2G35240,AT2G07806,AT1G11470,AT4G31360	Cre11.g467713,Cre02.g100150,Cre12.g521000,Cre16.g690300,Cre06.g256850,Cre07.g331114,Cre08.g365204
ostta01g01550			AT5G04430,AT4G32030,AT5G42960,AT1G14170,AT4G30510	Cre16.g672750,Cre12.g510034,Cre03.g206250,Cre01.g008000,Cre06.g264700,Cre06.g265300
ostta01g01560			AT1G42970,AT3G26650,AT1G12900,AT1G16300,AT1G79530,AT1G13440,AT3G04120	Cre01.g010900,Cre12.g485150,Cre07.g354200,Cre12.g561500,Cre03.g202600
ostta01g01570	circadian gene	peak_ZT21_trough_ZT6	AT1G75170,AT1G22180,AT4G36640	Cre16.g683400,Cre02.g115550,Cre03.g210961,Cre01.g055465
ostta01g01580	circadian gene	peak_ZT21_trough_ZT6	AT1G12830,AT1G03760,AT1G56100,AT2G22080,AT5G56910	Cre03.g170900
ostta01g01590	circadian gene	peak_ZT0_trough_ZT12	AT1G75330,AT3G20330,AT2G15670,AT1G28410	Cre12.g489700,Cre02.g079700,Cre02.g144005
ostta01g01600	circadian gene	peak_ZT12_trough_ZT18	AT5G57870	Cre12.g535019,Cre17.g713000,Cre05.g239600
ostta01g01610	circadian gene	peak_ZT0_trough_ZT9		Cre01.g001650,Cre05.g231100,Cre02.g095120,Cre17.g701100
ostta01g01620			AT1G48912,AT1G08165,AT2G46308,AT3G50651,AT2G22241,AT3G29195,AT3G17580,AT5G10590,AT4G26290,AT2G20480,AT2G16835,AT5G39860,AT1G66475,AT1G20967,AT5G66053,AT2G09838,AT5G65880,AT1G07175,AT5G65495,AT5G02811	Cre08.g364726,Cre15.g642702,Cre02.g111426,Cre09.g391504,Cre13.g580100,Cre08.g363283,Cre16.g664251,Cre02.g091600,Cre05.g230971,Cre05.g246376,Cre06.g301725,Cre06.g270276,Cre17.g735283,Cre44.g760747,Cre02.g141326,Cre06.g283826,Cre05.g239652,Cre01.g051137
ostta01g01630	circadian gene	peak_ZT18_trough_ZT0	AT5G13340,AT3G13190,AT2G30120,AT3G12190,AT1G62780,AT5G28090,AT2G37630,AT2G01340,AT1G16210,AT5G37720,AT1G29390,AT3G58840,AT4G38280,AT2G26770,AT1G05070,AT4G26730,AT3G56790	Cre06.g286950,Cre14.g629500,Cre12.g523832,Cre08.g361500,Cre01.g028550,Cre08.g358539,Cre12.g552950,Cre04.g217968,Cre09.g391726,Cre32.g758747,Cre16.g688600,Cre02.g101100,Cre09.g405350,Cre16.g688975,Cre06.g311700,Cre10.g434950,Cre10.g449501
ostta01g01640	circadian gene	peak_ZT12_trough_ZT0	AT3G22260,AT5G04250,AT3G02070	Cre06.g260900,Cre02.g095039,Cre06.g250000
ostta01g01650	circadian gene	peak_ZT0_trough_ZT15		Cre07.g339554
ostta01g01660			AT3G51040,AT1G68410,AT1G18490,AT1G70420,AT2G36880,AT3G56810,AT2G39880	Cre08.g361850,Cre07.g350200
ostta01g01670	circadian gene	peak_ZT12_trough_ZT21	AT1G03330,AT4G38820,AT4G30220,AT5G27720,AT3G59810,AT1G68680,AT5G61310,AT1G51402,AT2G03870,AT1G76860,AT3G48344,AT3G07273,AT1G75717,AT3G60760,AT2G31945,AT4G22230	Cre10.g441950,Cre05.g241300,Cre44.g760747,Cre02.g142850,Cre16.g665400,Cre26.g756697,Cre03.g150783,Cre06.g251300,Cre09.g386740,Cre03.g154726,Cre09.g386155,Cre15.g637501,Cre08.g371150,Cre07.g333252
ostta01g01680	circadian gene	peak_ZT21_trough_ZT12	AT4G13730,AT1G04830,AT3G02460,AT2G30710,AT5G15930,AT4G28550,AT2G20440,AT4G16600	Cre03.g195700,Cre12.g486400,Cre02.g143447,Cre06.g303850,Cre16.g687182,Cre08.g365450
ostta01g01690	circadian gene	peak_ZT9_trough_ZT21	AT5G13410,AT4G19830,AT5G03590,AT4G29760,AT1G67700,AT5G18040,AT3G60370	Cre12.g534700,Cre07.g315700,Cre17.g733250,Cre09.g399300,Cre10.g454250,Cre02.g095097,Cre11.g479050,Cre02.g095122,Cre05.g238280
ostta01g01700	circadian gene	peak_ZT12_trough_ZT0	AT3G04610,AT4G26000,AT1G14170	Cre10.g463450,Cre15.g640900,Cre06.g299250,Cre08.g370700,Cre02.g083500
ostta01g01710	circadian gene	peak_ZT0_trough_ZT6	AT2G32640,AT5G01130,AT3G58790,AT2G22830,AT5G55500,AT1G53270	Cre06.g264250,Cre04.g221550,Cre03.g159400,Cre03.g145287,Cre01.g045902,Cre07.g342920
ostta01g01720	circadian gene	peak_ZT0_trough_ZT9	AT4G21710,AT5G45140,AT3G23780,AT3G18090,AT1G29940,ATCG00190	Cre02.g075150,Cre12.g542800,Cre07.g322176
ostta01g01730			AT1G76060,AT3G14700,AT2G45660,AT1G60760,AT1G20520,AT5G28463,AT5G49010,AT3G12630	Cre02.g082100,Cre13.g602850,Cre32.g758747,Cre06.g294776,Cre03.g182350,Cre17.g720550,Cre07.g317438,Cre06.g278266,Cre07.g338100,Cre16.g687652,Cre03.g208558,Cre16.g671713,Cre04.g217980,Cre16.g688975
ostta01g01740	circadian gene	peak_ZT18_trough_ZT3	AT2G30120,AT3G54360	Cre01.g021150
ostta01g01750	circadian gene	peak_ZT12_trough_ZT21	AT4G38890	Cre04.g229948,Cre10.g423400
ostta01g01760	NON circadian gene		AT3G01700,AT3G05070,AT1G30795,AT5G10430,AT2G16835,AT4G40090,AT2G47870,AT3G27416,AT1G54580,AT4G18510,AT5G54095,AT2G26500,AT4G14385,AT4G26060,AT3G27850,AT5G02220,AT5G09225,AT5G44610	Cre17.g739466,Cre02.g110843,Cre15.g643499,Cre12.g526500,Cre12.g526071,Cre12.g492503,Cre07.g329767,Cre09.g393173,Cre12.g558850,Cre17.g721800,Cre04.g213152,Cre07.g339926,Cre03.g183000,Cre17.g747047,Cre03.g202339,Cre05.g245901,Cre16.g691753,Cre06.g282826,Cre06.g278301,Cre05.g238761
ostta01g01770	circadian gene	peak_ZT12_trough_ZT21	AT5G37720,AT2G21060,AT2G41840,AT5G07510,AT2G34430,AT1G20350,AT3G15010,AT5G07600,AT3G10060,AT3G15210,AT5G07520,AT5G64100,AT3G27690,AT3G07810	Cre07.g320100,Cre06.g254700,Cre03.g177826,Cre04.g231124,Cre10.g452650,Cre12.g553252,Cre05.g230804,Cre12.g517250,Cre11.g476300,Cre12.g510034,Cre12.g495957,Cre16.g657900,Cre08.g384950,Cre04.g226900,Cre07.g325725,Cre06.g281150,Cre02.g096601,Cre02.g095035,Cre02.g101650
ostta01g01780	circadian gene	peak_ZT0_trough_ZT6	AT5G63370,AT5G63940,AT5G10290,AT2G17520,AT1G78980,AT2G23450,AT5G66850	Cre17.g719450,Cre07.g355400,Cre12.g496850
ostta01g01790	circadian gene	peak_ZT18_trough_ZT6	AT5G46840,AT5G50250,AT2G17540,AT1G19010,AT4G01670	Cre09.g409700,Cre02.g118750,Cre07.g339500,Cre03.g145387,Cre06.g278128
ostta01g01800			AT5G28750,AT5G08220,AT1G05205,AT5G06043,AT4G04730,AT2G27535,AT3G01130,AT2G03420,AT1G21500,AT1G51030,AT4G36500	Cre10.g438550,Cre04.g221100,Cre02.g074100,Cre17.g719600,Cre04.g225450,Cre12.g547500,Cre12.g525900,Cre17.g731591,Cre03.g192676,Cre06.g278195,Cre17.g735283,Cre01.g005534
ostta01g01810	circadian gene	peak_ZT18_trough_ZT6	AT2G26200*,AT2G26810*,AT4G14000*,AT4G35987*,AT1G63855*,AT1G08125*,AT1G73320*,AT1G79915*,AT3G50850*,AT5G44170*,AT5G01470*,AT5G27400*,AT5G49560*,AT5G27410*	Cre08.g358545,Cre17.g697850
ostta01g01820	circadian gene	peak_ZT0_trough_ZT12	AT4G28030,AT2G45990,AT2G39000	Cre02.g091350,Cre03.g145027
ostta01g01830	circadian gene	peak_ZT12_trough_ZT21	AT3G11130,AT3G08530	Cre02.g101400
ostta01g01850	circadian gene	peak_ZT0_trough_ZT9	AT4G19170,AT3G63520,AT1G30100,AT2G44990	Cre02.g073950,Cre02.g073900,Cre12.g488350,Cre03.g149650,Cre08.g373366
ostta01g01855	circadian gene	peak_ZT21_trough_ZT3	AT4G32770	Cre01.g013801,Cre03.g167050,Cre12.g501702,Cre14.g633950,Cre16.g658250,Cre16.g683000
ostta01g01860	circadian gene	peak_ZT3_trough_ZT18	AT3G21300,AT2G28450	Cre12.g501100,Cre02.g101950,Cre16.g688350
ostta01g01870	circadian gene	peak_ZT21_trough_ZT3	AT3G43153,AT1G07130,AT5G65250,AT2G07827,AT5G05250,AT4G14830,AT4G26010,AT5G51440,AT3G22530,AT5G50250,AT4G16215,AT1G24480,AT1G14310,AT3G61770,AT3G51730,AT1G11760,AT1G71130,AT3G43940,AT4G25200	Cre06.g263500,Cre08.g361500,Cre07.g349600,Cre16.g688550,Cre09.g417025,Cre03.g196150,Cre03.g188050,Cre08.g371500,Cre02.g084550,Cre15.g638955,Cre12.g561000,Cre12.g537550,Cre12.g540500,Cre14.g620300,Cre17.g726450,Cre09.g390800,Cre01.g044000,Cre12.g524200
ostta01g01880			AT1G55170,AT3G48210,AT5G01570,AT2G17940,AT1G56420,AT2G30615,AT5G22794,AT1G14680,AT2G48120	Cre16.g658600,Cre09.g391726,Cre13.g578900,Cre10.g435100,Cre09.g387504,Cre17.g698900,Cre06.g311700,Cre12.g490450,Cre10.g435200,Cre07.g322750,Cre12.g486450
ostta01g01890	circadian gene	peak_ZT0_trough_ZT15	AT5G38840,AT4G36520	Cre03.g152450,Cre02.g104950
ostta01g01900			AT4G16210,AT2G20750,AT2G35010,AT1G03800,AT5G37550,AT5G20900,AT4G12080,AT4G36830,AT3G28300,AT3G28290,AT3G08710,AT5G18900	Cre12.g542600,Cre12.g494250,Cre06.g295400,Cre12.g498200
ostta01g01910			AT1G08005,AT3G52730,AT3G14080,AT1G21470,AT5G64140,AT2G27160,AT4G35783,AT1G34041,AT3G29195,AT3G57320,AT4G18500,AT3G32200,AT1G61070,AT1G53785,AT3G10090,AT5G03850,AT2G03570,AT1G78790,AT1G34042,AT3G06610	Cre17.g736850,Cre23.g754997,Cre13.g590626,Cre23.g754897,Cre07.g320093,Cre08.g358126,Cre15.g643517,Cre15.g643680,Cre03.g209169,Cre16.g658926,Cre04.g215952,Cre08.g362076,Cre06.g282826,Cre01.g043901,Cre17.g722583,Cre13.g571100,Cre02.g146131,Cre03.g200787,Cre06.g309850,Cre05.g238140
ostta01g01920	circadian gene	peak_ZT9_trough_ZT21	AT3G23060,AT1G65320,AT3G55810,AT1G24490,AT4G23700,AT5G61770,AT1G55740,AT3G08840,AT5G27230,AT4G30360	Cre16.g657850
ostta01g01930	circadian gene	peak_ZT0_trough_ZT15	AT4G18480,AT2G30880,AT1G22040,AT5G20900,AT1G64500,AT5G25530,AT1G52380,ATCG01110,AT5G45830	Cre03.g203457,Cre05.g237050,Cre17.g712771,Cre17.g743597,Cre16.g649350,Cre16.g681050,Cre17.g718800,Cre11.g468050,Cre12.g560900,Cre03.g192000
ostta01g01940	circadian gene	peak_ZT21_trough_ZT6	AT1G02090,AT3G45910,AT1G24610,AT5G58750	Cre12.g536450,Cre10.g457194,Cre10.g424550,Cre16.g679781,Cre08.g367350
ostta01g01950	circadian gene	peak_ZT9_trough_ZT21	AT2G29580*,AT1G07360*	Cre02.g075650
ostta01g01960	circadian gene	peak_ZT9_trough_ZT21	AT1G64690,AT5G27330,AT5G59210,AT1G24560,AT2G37370,AT1G28530	Cre06.g273450,Cre12.g495000,Cre17.g723200,Cre12.g538900,Cre12.g516950,Cre16.g694000
ostta01g01970	circadian gene	peak_ZT9_trough_ZT3	AT2G30620,AT1G06760,AT5G23760,AT4G33560,AT3G44590,AT5G40040,AT1G08580,AT3G53370,AT2G47570,AT5G17360,AT3G13845,AT5G44540,AT1G62080,AT3G56910,AT2G23990,AT3G26980,AT3G51010,AT5G48490	Cre12.g524800,Cre06.g275900,Cre14.g614800,Cre13.g567450,Cre12.g508233,Cre03.g173000,Cre04.g217650,Cre06.g303700,Cre13.g562300,Cre06.g302300,Cre13.g565400,Cre02.g143050,Cre14.g615300,Cre17.g707850,Cre01.g004400,Cre07.g352850,Cre17.g744547,Cre13.g570851,Cre06.g271550
ostta01g01980	circadian gene	peak_ZT3_trough_ZT12	AT1G09795,AT1G58080	Cre09.g410650,Cre03.g181950,Cre13.g569150,Cre02.g117950
ostta01g01990	circadian gene	peak_ZT18_trough_ZT6	AT1G05620,AT2G36310	Cre04.g224100,Cre06.g271050,Cre02.g118125,Cre06.g263700
ostta01g02000	circadian gene	peak_ZT0_trough_ZT15	AT5G66000,AT1G18850	Cre09.g402950,Cre12.g532100,Cre12.g500700
ostta01g02010	circadian gene	peak_ZT9_trough_ZT0	AT5G10740,AT5G24940,AT1G78200,AT5G53140,AT4G31750,AT1G34750,AT4G28210,AT1G67820,AT1G22280,AT4G28400,AT4G33920,AT3G15260,AT5G01700,AT4G27800,AT1G68410,AT2G20630,AT1G29530	Cre16.g672397,Cre13.g576760,Cre06.g265300,Cre10.g454450
ostta01g02020	circadian gene	peak_ZT0_trough_ZT12	AT2G16970*,AT2G13100*,AT2G39210*,AT2G38060*,AT2G18590*,AT2G34350*,AT2G16990*,AT2G22730*,AT2G16980*,AT2G34355*,AT2G02860*,AT2G29650*,AT4G17550*,AT4G11810*,AT4G25220*,AT4G22990*,AT4G36790*,AT4G00370*,AT1G78130*,AT1G08100*	Cre09.g389700,Cre19.g750097,Cre12.g532200,Cre17.g701000,Cre06.g256400
ostta01g02030			AT2G48130,AT1G22480,AT5G61130,AT2G44790,AT3G22620,AT1G18650,AT1G03103,AT5G08000,AT3G20570,AT4G09030,AT4G12500,AT1G05450,AT1G34047,AT5G09370,AT3G60270,AT1G72230,AT2G03505,AT5G64080,AT2G22470,AT1G69295	Cre12.g508233,Cre17.g707350,Cre17.g702300,Cre16.g688200,Cre05.g235355,Cre04.g227568,Cre22.g753497,Cre06.g308533,Cre05.g242602,Cre15.g635034,Cre10.g448400,Cre02.g112433,Cre04.g232303,Cre03.g199650
ostta01g02040	circadian gene	peak_ZT0_trough_ZT12	AT5G07520,AT2G31850,AT2G39530,AT4G24180,AT2G29340,AT5G06760,AT5G63010	Cre12.g545704,Cre02.g142605,Cre03.g181576,Cre16.g658800,Cre16.g680250,Cre14.g634236,Cre10.g437000,Cre01.g018075,Cre17.g737463,Cre07.g357100,Cre11.g482841,Cre17.g716700
ostta01g02050			AT1G22200,AT1G36050,AT3G22290,AT4G27080,AT3G20560,AT1G50950,AT2G19810	Cre13.g579850,Cre08.g358579,Cre02.g104350,Cre09.g390245
ostta01g02060	circadian gene	peak_ZT12_trough_ZT21	AT4G26670,AT4G35480,AT3G63390,AT1G30880,AT1G68510,AT1G11890,AT3G16175,AT5G50080,AT1G08315,AT1G12663,AT3G07370	Cre16.g682200,Cre06.g290150,Cre12.g561400,Cre07.g323400,Cre06.g258150,Cre02.g076466,Cre12.g534600,Cre03.g168500,Cre12.g509300,Cre12.g532314,Cre05.g238850
ostta01g02070	circadian gene	peak_ZT0_trough_ZT6	AT3G60900,AT1G69295,AT3G27416,AT2G48140,AT2G32300,AT1G18280,AT5G20230,AT4G36010,AT2G20920,AT3G06100,AT2G45470,AT2G44790,AT1G09460,AT3G46550,AT3G28840,AT1G75050,AT5G19240,AT3G02750	Cre02.g142767,Cre02.g099900,Cre14.g622650,Cre16.g647901,Cre06.g273400,Cre12.g527350,Cre22.g753497,Cre12.g492503,Cre12.g492600,Cre01.g028000,Cre03.g176150,Cre16.g688950,Cre03.g146807,Cre12.g488351,Cre01.g023000,Cre16.g680250,Cre07.g355150,Cre16.g695150
ostta01g02080	circadian gene	peak_ZT0_trough_ZT12	AT1G14345,AT1G17510,AT3G07480,AT5G19970,AT1G49000,AT5G64400	Cre08.g358540,Cre07.g321300,Cre21.g752147,Cre02.g076466
ostta01g02090	circadian gene	peak_ZT21_trough_ZT12	AT4G29830,AT3G15530,AT1G50170,AT3G51140,AT2G27860,AT1G29550,AT2G16050	Cre03.g194567,Cre12.g518400,Cre01.g025100,Cre10.g444183
ostta01g02100	circadian gene	peak_ZT18_trough_ZT0	AT1G48300	Cre12.g511000,Cre12.g503700,Cre05.g244650
ostta01g02110	circadian gene	peak_ZT9_trough_ZT21	AT1G07040,AT5G01410,AT4G00110,AT4G10080,AT1G52630,AT3G61820,AT2G26540,AT4G24830,AT4G30340,AT3G20660,AT3G18630,AT5G33320,AT1G02000	Cre03.g152400,Cre04.g231026,Cre11.g467708,Cre16.g647850,Cre12.g552850,Cre03.g207600,Cre13.g588150,Cre07.g322800,Cre11.g482841,Cre01.g035100,Cre10.g428550
ostta01g02120	circadian gene	peak_ZT12_trough_ZT3	AT1G18340,AT4G03940,AT4G28990	Cre03.g172050,Cre11.g467545,Cre09.g415350
ostta01g02130			AT2G23840	Cre04.g217903,Cre17.g724400
ostta01g02140	circadian gene	peak_ZT3_trough_ZT12	AT1G73350,AT3G24750	Cre12.g486450
ostta01g02150	NON circadian gene		AT2G14260*,AT2G26740*,AT2G26750*,AT2G18360*,AT4G25290*,AT4G39955*,AT4G37140*,AT4G12830*,AT4G24140*,AT4G12230*,AT4G36610*,AT4G33180*,AT4G15960*,AT4G24160*,AT1G34340*,AT1G68890*,AT1G64670*,AT1G69240*,AT1G54990*,AT1G26360*	Cre08.g375600*,Cre07.g316526*,Cre11.g481250*,Cre16.g659050*,Cre16.g673553*,Cre06.g259700*,Cre06.g278119*,Cre06.g278263*,Cre09.g412175*,Cre05.g234801*,Cre02.g077451*,Cre03.g193700*,Cre03.g194650*,Cre03.g153400*,Cre03.g203950*,Cre01.g010550*,Cre01.g000300*,Cre01.g039400*,Cre10.g456150*,Cre10.g451100*
ostta01g02160	circadian gene	peak_ZT9_trough_ZT0	AT1G04030,AT5G10650,AT2G34970,AT1G12140	Cre12.g536550,Cre07.g329600,Cre12.g520950
ostta01g02170	circadian gene	peak_ZT12_trough_ZT0	AT5G23140,AT1G02560,AT5G45390,AT1G12410,AT1G11750,AT4G17040,AT1G66670,ATCG00670,AT1G09130,AT1G24159,AT1G07860,AT4G08868	Cre12.g521450,Cre12.g486100,Cre06.g299650,Cre16.g682900,Cre12.g500950,Cre03.g204350,Cre09.g386476,Cre17.g697750,Cre10.g435850,Cre07.g322700
ostta01g02180	NON circadian gene		AT2G13800,AT3G24660,AT2G13790,AT1G11050,AT3G23010,AT1G73066,AT4G33430	Cre06.g275450,Cre05.g243453,Cre01.g033050,Cre17.g722950,Cre16.g685300
ostta01g02190	circadian gene	peak_ZT12_trough_ZT0	AT1G71310,AT5G55610	Cre14.g624550,Cre16.g695200,Cre14.g632350,Cre01.g014000,Cre07.g324750
ostta01g02200	circadian gene	peak_ZT12_trough_ZT0	AT4G05400,AT1G27860,AT1G62370,AT2G25480,AT5G24270,AT2G21150,AT5G65205,AT3G27570	Cre12.g508350,Cre09.g401663,Cre03.g170800,Cre12.g517100,Cre08.g370450,Cre06.g261500,Cre12.g526326,Cre11.g480725,Cre12.g511750,Cre01.g043600,Cre07.g348450,Cre02.g096450,Cre07.g343850,Cre06.g278157
ostta01g02210			AT5G62690,AT5G62700,AT1G20010,AT5G23860,AT1G75780,AT4G20890,AT5G12250,AT2G29550,AT5G44340,AT1G64740,AT5G19780,AT5G19770,AT4G14960,AT1G04820,AT1G50010,AT3G61650,AT5G05620	Cre12.g542250,Cre12.g549550,Cre03.g190950,Cre04.g216850,Cre03.g172650,Cre06.g299300,Cre12.g513450,Cre12.g493750
ostta01g02220	circadian gene	peak_ZT3_trough_ZT12	AT1G24360,AT3G04000,AT4G13180,AT3G03980,AT2G29350,AT2G29360,AT2G30670,AT2G29150,AT1G07440,AT2G29370,AT5G18210,AT2G29320,AT5G06060,AT2G47120,AT2G47140,AT2G29290	Cre03.g172000,Cre03.g213313,Cre16.g682100,Cre07.g315750,Cre01.g047600,Cre01.g028600,Cre03.g191850,Cre08.g384850,Cre09.g399200,Cre13.g573400,Cre09.g399000
ostta01g02230	circadian gene	peak_ZT15_trough_ZT0	AT2G25670,AT4G14200	Cre06.g282050,Cre10.g450500,Cre12.g507150,Cre01.g015500
ostta01g02240			AT3G14510,AT1G23770,AT2G20770,AT5G16810,AT1G12230,AT3G60350,AT4G14670,AT3G10730,AT5G01830,AT1G20650,AT1G64440,AT1G10385,AT5G67610,AT4G34710	Cre05.g246300,Cre10.g453766,Cre07.g344702,Cre14.g617850,Cre03.g201439,Cre04.g230340,Cre09.g415550,Cre06.g297400,Cre09.g392579,Cre16.g660050,Cre02.g143850,Cre10.g464300,Cre12.g540450,Cre02.g082250,Cre08.g363450,Cre06.g278118,Cre03.g161000,Cre17.g718050
ostta01g02250	circadian gene	peak_ZT21_trough_ZT6	AT5G28920,AT3G52610	Cre10.g454650
ostta01g02260	circadian gene	peak_ZT18_trough_ZT6	AT3G57320,AT1G15230,AT2G17160,AT1G76065,AT1G31270,AT3G06310,AT2G47400,AT5G14602,AT1G31760,AT1G32000,AT2G31410,AT5G47570,AT5G45740,AT3G59280,AT5G16470,AT3G24830,AT4G31310,AT3G14760,AT5G16950	Cre03.g181550,Cre08.g362036,Cre06.g310150,Cre16.g684065,Cre13.g584775,Cre12.g522900,Cre12.g553678,Cre12.g536500,Cre02.g143647,Cre02.g111600,Cre04.g232902,Cre12.g493950,Cre09.g386173,Cre12.g546150,Cre12.g555951,Cre16.g682052,Cre04.g212350,Cre02.g095093,Cre02.g108450,Cre12.g525802
ostta01g02270	circadian gene	peak_ZT12_trough_ZT0	AT1G13180,AT5G09810,AT3G46520,AT5G59370,AT2G42100,AT1G49240,AT3G18780,AT2G37620,AT3G53750,AT3G12110,AT2G42090,AT3G27000,AT2G42170,AT1G18450,AT3G33520,AT3G60830	Cre16.g676050,Cre13.g603700,Cre03.g176833,Cre16.g687500,Cre12.g545000
ostta01g02280	circadian gene	peak_ZT21_trough_ZT3	AT5G64200,AT1G60650,AT4G14385,AT3G52220,AT2G44200,AT2G39100,AT2G38250,AT1G11240,AT2G27285,AT4G09040,AT4G30830,AT1G32630,AT5G52040,AT2G32360	Cre09.g405350,Cre06.g300200,Cre08.g358150,Cre03.g168950,Cre17.g728600,Cre03.g193150,Cre02.g146200,Cre16.g662650
ostta01g02290	circadian gene	peak_ZT0_trough_ZT6	AT1G49870	Cre16.g678700
ostta01g02300	circadian gene	peak_ZT21_trough_ZT6	AT1G12820	Cre06.g258051,Cre12.g517925,Cre09.g386200,Cre15.g637850
ostta01g02310	circadian gene	peak_ZT21_trough_ZT9	AT1G06760,AT4G31340,AT2G30620,AT4G20260,AT1G29000,AT5G46840,AT5G04890,AT4G34580,AT2G26770,AT3G04990,AT5G53400,AT5G55580,AT5G37475,AT4G08690,AT1G23690	Cre01.g055400,Cre17.g708300,Cre08.g363350,Cre06.g278700,Cre12.g552827,Cre12.g507150,Cre12.g544900,Cre10.g441000
ostta01g02320	circadian gene	peak_ZT0_trough_ZT9	AT2G24090,AT5G45590,AT4G28290,AT1G51355,AT5G06043,AT2G05635,AT3G15250,AT4G09965	Cre08.g382825
ostta01g02330	circadian gene	peak_ZT15_trough_ZT0	AT4G28020,AT1G15190,AT3G19895	Cre14.g613450,Cre03.g201215,Cre14.g622480,Cre17.g723200,Cre14.g611950,Cre16.g676600
ostta01g02340	NON circadian gene		AT2G39130*,AT2G21050*,AT2G42005*,AT2G38120*,AT2G40420*,AT2G39890*,AT2G41190*,AT2G36590*,AT4G38250*,AT4G35180*,AT1G10010*,AT1G77380*,AT1G61270*,AT1G58360*,AT1G08230*,AT1G67640*,AT1G25530*,AT1G80510*,AT1G77690*,AT1G47670*	Cre17.g733750
ostta01g02350	circadian gene	peak_ZT12_trough_ZT0	AT4G00800	Cre16.g665900
ostta01g02360	circadian gene	peak_ZT3_trough_ZT21	AT3G19920,AT3G25805	Cre11.g467730,Cre15.g634566
ostta01g02370	circadian gene	peak_ZT9_trough_ZT0	AT1G48550,AT4G27690,AT1G19400,AT5G53530	Cre09.g414200*
ostta01g02380	circadian gene	peak_ZT0_trough_ZT12	AT5G46030,AT2G03913,AT2G03570,AT2G20480,AT2G29995,AT2G03933,AT4G22230,AT3G63360,AT2G17723,AT5G52160	Cre17.g702550,Cre06.g278292,Cre17.g743288,Cre02.g143067,Cre13.g590626,Cre04.g217960,Cre04.g217956,Cre07.g354976,Cre02.g144007,Cre14.g608652,Cre02.g142026,Cre02.g142600,Cre09.g409150
ostta01g02390	circadian gene	peak_ZT3_trough_ZT15	AT1G69740,AT1G44318	Cre02.g091050,Cre01.g005300,Cre12.g542300
ostta01g02400	circadian gene	peak_ZT0_trough_ZT9	AT1G07770,AT3G46040,AT5G59850,AT2G39590,AT2G19720,AT4G29430,ATCG00770,AT2G24285,AT5G04000,AT3G07273,AT2G15318	Cre05.g234637
ostta01g02410	circadian gene	peak_ZT3_trough_ZT12	AT3G62030,AT5G13120,AT4G17070,AT5G66090,AT3G55920,AT5G58710,AT2G30170,AT5G57880	Cre06.g262300,Cre12.g544114,Cre10.g460650,Cre12.g544150,Cre10.g417500,Cre10.g460600,Cre14.g625000,Cre02.g082150,Cre09.g399900
ostta01g02420	circadian gene	peak_ZT12_trough_ZT21	AT5G09550,AT1G65590,AT4G38500,AT5G22480,AT1G23480,AT2G19610,AT3G23010
ostta01g02430	circadian gene	peak_ZT9_trough_ZT0	AT1G12820	Cre17.g720450,Cre03.g148300,Cre14.g626150,Cre07.g342850,Cre16.g694207,Cre17.g696550
ostta01g02440	circadian gene	peak_ZT12_trough_ZT0	AT1G78580,AT1G16980,AT4G27550,AT1G17000,AT4G17770,AT1G70290,AT1G23870,AT1G68020,AT1G60140,AT1G06410,AT2G18700	Cre16.g686200,Cre06.g278221
ostta01g02450	circadian gene	peak_ZT0_trough_ZT6	AT1G80770,AT2G01800	Cre16.g654150,Cre23.g754297
ostta01g02460	circadian gene	peak_ZT3_trough_ZT12	AT2G30170,AT2G48075	Cre06.g257850,Cre06.g256300,Cre13.g585200,Cre01.g043450,Cre21.g752197,Cre03.g161850,Cre12.g511750,Cre13.g603950
ostta01g02470	circadian gene	peak_ZT6_trough_ZT0	AT3G05290,AT5G27520,AT2G39970,AT5G66380,AT1G25380,AT2G47490,AT4G26180,AT5G48970,AT1G14140,AT1G14560,AT3G09750,AT3G55640,AT2G46320,AT5G13490	Cre07.g353300,Cre03.g200543,Cre06.g295400,Cre02.g094250,Cre03.g208609,Cre04.g217913,Cre16.g650200,Cre26.g756747,Cre07.g315450,Cre07.g340600,Cre03.g161578,Cre07.g319226,Cre10.g452700,Cre04.g212600
ostta01g02480	circadian gene	peak_ZT0_trough_ZT9	AT1G14810,AT4G16060	Cre09.g389689
ostta01g02490	circadian gene	peak_ZT12_trough_ZT21	AT3G15980,AT1G52360,AT1G79990,AT1G62020,AT2G21390,AT5G24710,AT5G06930,AT3G21540	Cre02.g118500,Cre13.g565850,Cre09.g390350
ostta01g02500	circadian gene	peak_ZT21_trough_ZT6	AT1G55140,AT1G16840,AT1G68430,AT3G19220,AT1G55990,AT4G09170,AT2G47360	Cre01.g045825,Cre11.g469033,Cre17.g700000,Cre10.g418350,Cre02.g091193,Cre11.g467796,Cre10.g444800,Cre16.g651300,Cre05.g240950
ostta01g02510	NON circadian gene		AT1G22180,AT5G07020,AT1G75170,AT4G36640,AT5G47510	Cre17.g703200,Cre02.g141950
ostta01g02520	circadian gene	peak_ZT12_trough_ZT21	AT5G23880,AT1G61010,AT2G01730	Cre12.g487600,Cre12.g498050
ostta01g02530	circadian gene	peak_ZT9_trough_ZT0	AT1G55830,AT1G53110,AT2G25130	Cre16.g687406,Cre08.g376250
ostta01g02540	circadian gene	peak_ZT9_trough_ZT21	AT1G21350,AT1G21140,AT3G01980,AT2G24150	Cre02.g105700
ostta01g02560	circadian gene	peak_ZT15_trough_ZT0	AT3G17740	Cre13.g589650,Cre01.g006500
ostta01g02570	circadian gene	peak_ZT15_trough_ZT6	AT3G57860,AT1G56423,AT4G34090,AT5G51880,AT5G15440	Cre07.g344150,Cre12.g483700,Cre02.g091450
ostta01g02580	circadian gene	peak_ZT9_trough_ZT18	AT5G44635,AT2G16440,AT2G07690,AT4G02060,AT5G46280,AT3G09660,AT1G44900,AT2G14050	Cre03.g178650,Cre06.g295700,Cre10.g455850,Cre07.g316850,Cre01.g023150,Cre07.g338000,Cre16.g665950,Cre11.g467607,Cre12.g496850
ostta01g02590	NON circadian gene		AT5G06970,AT2G20010,AT2G33420	Cre11.g467500,Cre16.g674150
ostta01g02600	circadian gene	peak_ZT9_trough_ZT21	AT1G32930,AT3G59990,AT5G42810,AT3G20660,AT4G20350,AT1G11190,AT5G28380,AT4G26940,AT2G32760,AT5G43390,AT3G47350
ostta01g02610	circadian gene	peak_ZT6_trough_ZT18	AT2G40550,AT5G12920,AT1G40104	Cre01.g030150,Cre06.g257750
ostta01g02615	circadian gene	peak_ZT21_trough_ZT6	AT3G54826,AT1G21940,AT3G12345,AT1G21950	Cre07.g334851,Cre06.g256850,Cre05.g244350,Cre06.g256900,Cre03.g177826
ostta01g02617	circadian gene	peak_ZT15_trough_ZT0	AT5G67430,AT2G35840,AT1G08540,AT4G29620,AT1G74450,AT4G37580,AT1G62120,AT5G42210,AT1G10550,AT4G34320
ostta01g02620	circadian gene	peak_ZT0_trough_ZT6	AT5G48595,AT1G05205,AT2G06166,AT5G09270,AT3G02120,AT5G38330,AT3G45820,AT1G05730,AT5G01350,AT5G44973,AT2G38465	Cre12.g551900,Cre08.g358326,Cre17.g737000,Cre09.g395646,Cre08.g383101,Cre15.g641901,Cre04.g214612,Cre02.g092100
ostta01g02630	circadian gene	peak_ZT12_trough_ZT3	AT3G07180,AT5G67020	Cre01.g013400,Cre13.g588150,Cre13.g590550
ostta01g02640	NON circadian gene		AT3G62070,AT2G39975,AT4G04030	Cre15.g634925,Cre06.g276200,Cre08.g382575,Cre07.g322700,Cre10.g441750
ostta01g02650	circadian gene	peak_ZT0_trough_ZT15	AT4G16760,AT2G35690,AT5G65110,AT1G06290,AT1G06310,AT4G37510	Cre16.g689050,Cre05.g232002,Cre16.g687350,Cre11.g467350
ostta01g02660			AT3G05320,AT3G52950,AT5G34780,AT2G40820,AT5G54170,AT5G46180,AT5G01780,AT5G61500,AT2G39730	Cre03.g206550,Cre11.g467770,Cre09.g388800,Cre03.g148750,Cre07.g335300
ostta01g02670	circadian gene	peak_ZT12_trough_ZT21	AT3G55580,AT3G54010	Cre01.g053900,Cre18.g749847,Cre04.g217929,Cre21.g753097,Cre12.g518200
ostta01g02680			AT1G14650,AT1G14640,AT5G09530,AT2G43960	Cre06.g307450
ostta01g02690			AT3G07370,AT1G09470,AT1G56090,AT3G11160,AT3G19200	Cre11.g479650,Cre07.g322700,Cre10.g430300,Cre02.g106850,Cre09.g405500,Cre12.g507800
ostta01g02700	circadian gene	peak_ZT0_trough_ZT18	AT2G25610,AT4G32530,AT2G16510,AT4G34720,AT4G38920,AT1G19910,AT3G16670,AT3G07510,AT4G19950	Cre12.g529100,Cre06.g257450,Cre12.g547727,Cre16.g687652,Cre03.g209841,Cre12.g515426,Cre03.g159100,Cre03.g161750
ostta01g02710	circadian gene	peak_ZT0_trough_ZT6	AT5G11640,AT1G50320,AT5G35760,AT3G01513,AT2G02795	Cre10.g426400,Cre12.g552350,Cre09.g386949,Cre12.g483750
ostta01g02720	circadian gene	peak_ZT21_trough_ZT0	AT4G13110,AT4G12670,AT1G18850	Cre06.g291250*,Cre06.g284000*,Cre10.g466550*
ostta01g02730	circadian gene	peak_ZT9_trough_ZT21	AT2G35840*,AT4G10120*,AT1G04920*,AT1G51420*,AT3G54270*,AT3G52340*,AT5G11110*,AT5G20280*	Cre36.g759647,Cre02.g113652,Cre01.g038350,Cre13.g572312,Cre07.g337900
ostta01g02740			AT4G22220,AT3G01020,AT4G04080,AT1G32020,AT3G15351	Cre13.g568850,Cre17.g728000,Cre03.g178250,Cre12.g536425,Cre11.g467722,Cre07.g339200
ostta01g02750	circadian gene	peak_ZT9_trough_ZT21	AT1G05790	Cre07.g322900,Cre10.g433850
ostta01g02760	circadian gene	peak_ZT9_trough_ZT0	AT1G05320,AT2G26570,AT1G65010,AT5G41790,AT3G02930,AT5G16730,AT5G65780,AT1G22275,AT5G11390,AT1G22260	Cre12.g522000,Cre12.g560450,Cre07.g340400,Cre07.g326050,Cre02.g077600
ostta01g02770	circadian gene	peak_ZT3_trough_ZT21		Cre06.g278650
ostta01g02780	circadian gene	peak_ZT12_trough_ZT21		Cre01.g049132
ostta01g02790	circadian gene	peak_ZT9_trough_ZT21	AT1G15190,AT2G47440,AT1G20360	Cre08.g361300,Cre08.g376850
ostta01g02800	circadian gene	peak_ZT9_trough_ZT0	AT3G15950,AT4G30830,AT4G25840,AT1G24560,AT2G01750,AT5G43720,AT5G11390,AT4G05190,AT5G17540,AT1G02330,AT1G67900,AT3G28870,AT3G61570,AT5G53020,AT3G50070	Cre12.g509350,Cre07.g317100,Cre11.g476850,Cre16.g658526
ostta01g02810	NON circadian gene		AT1G49930,AT4G32230,AT1G74410,AT4G10130,AT2G07772,AT3G30460,AT2G27315,AT3G16190,AT2G01505,AT4G16460,AT2G28725,AT4G26290,AT4G13235,AT5G65060,AT4G38060,AT3G14700,AT4G11150,AT1G68907,AT1G80520	Cre16.g678150,Cre07.g330950,Cre16.g650550,Cre10.g444216,Cre22.g753397
ostta01g02820	circadian gene	peak_ZT3_trough_ZT18	AT4G36420,AT1G19320,AT5G51010,AT1G32580,AT2G46820,AT2G24460,AT4G02140,AT4G17215,AT4G21280,ATMG01180,AT4G03520,AT3G17100,AT5G01650,AT2G15570,AT3G46890,AT1G14860,AT3G52155,AT2G28105,AT1G03810,AT4G25050	Cre11.g482400,Cre14.g612450,Cre05.g241655,Cre02.g095097,Cre06.g288750,Cre16.g674200,Cre12.g544150,Cre12.g544114,Cre12.g516450,Cre03.g198950,Cre05.g243550,Cre05.g243800,Cre02.g093650,Cre06.g300700
ostta01g02825	circadian gene	peak_ZT6_trough_ZT15	AT5G46870,AT1G62480,AT2G03740,AT5G03740,AT4G17720,AT5G16840,AT1G69250	Cre02.g143167,Cre02.g145452
ostta01g02830	circadian gene	peak_ZT21_trough_ZT0	AT3G46220,AT4G31890	Cre16.g686650,Cre07.g343850
ostta01g02840	circadian gene	peak_ZT6_trough_ZT21	AT3G53350,AT5G57830,AT5G59210,AT5G13560,AT2G37420,AT5G19920,AT5G49880,AT3G15950,AT2G38580,AT2G19330,AT3G20350	Cre03.g195450,Cre17.g747847,Cre06.g256200
ostta01g02845	NON circadian gene		AT5G22130	Cre14.g616200,Cre03.g154050,Cre17.g741601
ostta01g02847	circadian gene	peak_ZT0_trough_ZT6	AT2G23370,AT4G26820,AT5G51840	Cre01.g025150
ostta01g02850	circadian gene	peak_ZT0_trough_ZT9	AT4G40010,AT1G78290,AT5G08590,AT4G33950,AT5G66880,AT3G50500,AT2G23030,AT5G63650,AT1G60940,AT1G10940,AT5G57630,AT1G48260,AT2G30360,AT4G30960,AT5G39440,AT5G01810,AT2G45490,AT5G01820,AT3G01090,AT3G29160	Cre12.g499500,Cre06.g292700,Cre11.g481000,Cre02.g075900,Cre03.g209505,Cre16.g657350,Cre10.g457700,Cre10.g466350,Cre12.g499850,Cre06.g296200,Cre09.g388000,Cre12.g494500,Cre04.g211600,Cre12.g485600,Cre08.g372550,Cre11.g467568,Cre02.g107000,Cre04.g220700,Cre13.g575650,Cre13.g571700
ostta01g02860	circadian gene	peak_ZT3_trough_ZT0
ostta01g02870	circadian gene	peak_ZT6_trough_ZT12	AT5G04900,AT4G13250,AT5G50600,AT5G50700,AT5G50590,AT5G50690,AT1G10310,AT5G02540,AT4G23430,AT4G23420,AT5G50770,AT5G65205,AT1G24470,AT5G61830,AT1G67730	Cre14.g608800,Cre12.g517700,Cre02.g103100,Cre07.g352450,Cre13.g569750,Cre08.g381516,Cre12.g495850,Cre17.g731350
ostta01g02880	circadian gene	peak_ZT3_trough_ZT9	AT1G33500,AT1G19980
ostta01g02890	circadian gene	peak_ZT9_trough_ZT0	AT4G06599,AT2G15730	Cre04.g228900,Cre06.g261850,Cre12.g501050
ostta01g02895	circadian gene	peak_ZT21_trough_ZT9	AT4G15520,AT5G20370,AT1G24625	Cre05.g238950,Cre06.g256900,Cre07.g325758,Cre01.g020575
ostta01g02910	circadian gene	peak_ZT9_trough_ZT0	AT3G04560,AT4G37820,AT5G10950,AT1G56660,AT3G54760
ostta01g02920	circadian gene	peak_ZT18_trough_ZT6	AT3G20155,AT2G02023,AT5G44060	Cre03.g167622,Cre05.g240800,Cre04.g226350
ostta01g02930	circadian gene	peak_ZT21_trough_ZT12	AT3G46960,AT2G06990,AT1G59760,AT1G70070,AT1G48650,AT1G20960,AT2G42270,AT4G12770	Cre11.g482483,Cre02.g117900,Cre06.g289950,Cre01.g027150,Cre14.g627650,Cre08.g385951
ostta01g02940	circadian gene	peak_ZT3_trough_ZT9	AT2G45040*,AT4G16640*,AT4G13670*,AT1G59970*,AT1G24140*,AT1G70170*	Cre19.g750397,Cre03.g200700,Cre10.g424250
ostta01g02950	circadian gene	peak_ZT18_trough_ZT9	AT3G09750,AT2G19960,AT2G42900,AT3G32040,AT1G23860,AT4G24540,AT5G51040,AT2G14700,AT1G03120,AT1G27550,AT3G29430,AT2G15570,AT1G44890,AT4G10030,AT2G05620,AT1G63320,AT5G38480,AT5G16050,AT5G57280,AT5G54530	Cre10.g436150,Cre12.g517550,Cre02.g108850,Cre22.g753897,Cre17.g719550,Cre13.g569100,Cre03.g148500,Cre02.g074720,Cre16.g669126,Cre12.g489950,Cre03.g148700,Cre01.g005534,Cre12.g526068,Cre06.g304050,Cre01.g029050,Cre10.g420000,Cre16.g684350
ostta01g02960	circadian gene	peak_ZT0_trough_ZT9	AT5G19830,AT1G18440,AT5G16140,AT5G38290,AT3G17950,AT2G10965,AT1G47720	Cre02.g076600,Cre12.g498950,Cre03.g167500
ostta01g02970	circadian gene	peak_ZT21_trough_ZT12	AT2G38450,AT1G55160,AT4G25690,AT2G43261	Cre02.g092451,Cre06.g306800,Cre01.g032750,Cre11.g480132,Cre12.g555250,Cre08.g369683,Cre10.g444800,Cre09.g416500,Cre02.g140921
ostta01g02980	circadian gene	peak_ZT21_trough_ZT6	AT1G22270,AT1G78190,AT3G49540,AT2G41905,AT1G05085,AT3G30845,AT3G57690,AT3G59930,AT4G30067	Cre12.g512550,Cre06.g254275,Cre12.g499200,Cre05.g246850,Cre17.g728000,Cre13.g603650,Cre03.g164750,Cre13.g582290,Cre12.g539161
ostta01g02990	circadian gene	peak_ZT0_trough_ZT9	AT4G10590,AT4G10570,AT1G32850,AT2G40930,AT5G22030,AT1G04860,AT5G46740,AT2G23520	Cre02.g117850
ostta01g03000	circadian gene	peak_ZT21_trough_ZT6	AT2G07706,AT4G30900	Cre12.g558400,Cre17.g696550,Cre18.g749947
ostta01g03010	circadian gene	peak_ZT3_trough_ZT15	AT3G21055,AT1G53705,AT3G61260,AT3G47100,AT3G11090,AT4G38580,AT3G16990,AT2G01008,AT2G35290,AT5G51440,AT3G09032,AT2G38450,AT5G43410,AT1G30260,AT1G68845,AT1G76405,AT5G66410	Cre16.g673465,Cre14.g614800,Cre08.g363367,Cre09.g390393,Cre11.g467645,Cre06.g273550,Cre16.g663776,Cre02.g142246,Cre17.g725500,Cre17.g698266,Cre01.g014751,Cre03.g178250,Cre10.g446100,Cre10.g456420,Cre12.g545650,Cre01.g018000,Cre10.g418000
ostta01g03020	circadian gene	peak_ZT9_trough_ZT0	AT4G33690,AT4G16210,AT3G27750,AT2G07505,AT3G44235,AT3G43870,AT5G43280	Cre03.g190850,Cre07.g322750,Cre01.g006402,Cre21.g752447
ostta01g03030	circadian gene	peak_ZT3_trough_ZT12	AT4G14200	Cre06.g288700
ostta01g03040	circadian gene	peak_ZT3_trough_ZT12	AT2G01140,AT2G21330,AT4G38970,AT2G36460,AT3G52930,AT4G26530,AT4G26520,AT5G03690	Cre05.g234550,Cre01.g006950,Cre02.g093450,Cre14.g630775,Cre13.g576760,Cre16.g693250
ostta01g03050	circadian gene	peak_ZT9_trough_ZT18	AT5G04360,AT4G09020	Cre11.g476650,Cre03.g207713,Cre06.g278182
ostta01g03060	circadian gene	peak_ZT9_trough_ZT0	AT2G32520,AT1G53705	Cre06.g294000,Cre06.g258600,Cre01.g036451,Cre12.g490600
ostta01g03070	circadian gene	peak_ZT0_trough_ZT12	AT3G12050,AT5G08240	Cre03.g199300,Cre13.g607900,Cre10.g462500,Cre03.g186650,Cre16.g681051
ostta01g03080	circadian gene	peak_ZT0_trough_ZT9	AT2G17240,AT3G24506,AT2G32360,AT1G62480,AT5G23760,AT4G22000,AT3G49540,AT5G09480,AT1G70880,AT1G12080,AT1G32630,AT3G25120,AT2G21870,AT4G09840	Cre07.g339500,Cre06.g273550,Cre02.g092100,Cre06.g278278,Cre03.g203681,Cre12.g513650,Cre06.g286850,Cre03.g199199,Cre07.g327350
ostta01g03090	circadian gene	peak_ZT21_trough_ZT6	AT1G11780,AT2G22440,AT5G25340,AT3G14160,AT3G19650	Cre06.g278198,Cre09.g407850,Cre17.g701809
ostta01g03100	circadian gene	peak_ZT18_trough_ZT6	AT3G62310,AT2G47250,AT4G18465,AT1G26370,AT1G27900,AT1G32490,AT2G35340,AT3G26560,AT5G13010,AT5G14900,AT2G35920,AT2G01130,AT1G48650,AT5G04895,AT1G33390,AT2G47680,AT2G30800	Cre03.g182950,Cre07.g329150,Cre11.g467654,Cre07.g349100,Cre12.g520150,Cre24.g755347,Cre06.g266416,Cre01.g024251,Cre07.g352251
ostta01g03110	circadian gene	peak_ZT12_trough_ZT21	AT4G31300,AT5G40580,AT3G27430,AT1G13060,AT3G26340,AT3G62320	Cre12.g531100,Cre06.g279000,Cre06.g255150,Cre10.g424400,Cre16.g674800,Cre08.g370083,Cre10.g461950
ostta01g03120	circadian gene	peak_ZT18_trough_ZT0	AT4G36940,AT2G23420,AT5G05690,AT1G79340,AT1G26900,AT1G18550,AT1G14370,AT4G29310,AT4G26690,AT4G18840,AT3G10250,AT2G16570,AT1G20950,AT3G10960,AT3G21630,AT3G59920,AT2G34890,AT5G38710	Cre06.g299300,Cre11.g478240,Cre10.g426700,Cre16.g694950,Cre07.g349650,Cre07.g356150,Cre03.g183800,Cre02.g110500,Cre09.g412250,Cre49.g761347
ostta01g03130	circadian gene	peak_ZT18_trough_ZT0	AT1G48300,AT4G27240	Cre16.g678650
ostta01g03140	circadian gene	peak_ZT3_trough_ZT18	AT3G15640,AT1G80230,AT2G19320,AT4G16215	Cre01.g049250,Cre13.g567600,Cre01.g051500,Cre12.g537450,Cre04.g213002,Cre16.g685501,Cre16.g654526,Cre17.g716576,Cre02.g141306,Cre03.g208552,Cre09.g398697,Cre17.g739426,Cre10.g445177
ostta01g03150	circadian gene	peak_ZT0_trough_ZT9	AT3G60770,AT4G00100,AT5G15190,ATMG00200,AT1G32310,AT1G68680,AT1G04985,AT4G36560,AT2G07724	Cre07.g331900,Cre01.g054200
ostta01g03160	circadian gene	peak_ZT18_trough_ZT3	AT5G49880,AT3G05130,AT2G32240,AT3G16000,AT5G65780,AT4G27595	Cre08.g378450,Cre12.g495000,Cre06.g259100
ostta01g03170	circadian gene	peak_ZT6_trough_ZT18	AT5G56100,AT3G30580,AT3G63540,AT5G11070,AT3G17140,AT4G24700,AT5G40500	Cre03.g198850,Cre09.g396363,Cre12.g533201,Cre11.g467582,Cre17.g733753
ostta01g03180	circadian gene	peak_ZT21_trough_ZT12	AT1G15190,AT2G24255	Cre06.g300300,Cre06.g298000,Cre07.g352150,Cre01.g045450,Cre02.g095054,Cre16.g680350,Cre12.g510034,Cre02.g092800,Cre10.g456554
ostta01g03190	circadian gene	peak_ZT18_trough_ZT9	AT1G69410,AT1G26630,AT1G13950,AT1G06540,AT3G45820,AT1G29620,AT4G07526,AT3G33528	Cre02.g097400,Cre17.g712742,Cre11.g482400,Cre10.g447000,Cre12.g527550
ostta01g03200	circadian gene	peak_ZT18_trough_ZT0	AT2G22300*,AT1G67310*,AT3G16940*,AT5G09410*	Cre03.g155700
ostta01g03210	NON circadian gene		AT1G27310,AT1G27970,AT1G11570,AT5G17840,ATMG00260,AT2G18210,AT2G07787,AT5G17870,AT1G17744	Cre07.g316000,Cre07.g333675,Cre06.g263841,Cre01.g015650,Cre05.g245800,Cre02.g141500
ostta01g03220	circadian gene	peak_ZT15_trough_ZT6	AT1G68310,AT3G50845,AT3G09380,AT3G06590,AT4G02140,AT5G03050,AT2G20362,AT2G02023,AT4G14455,AT2G06906	Cre11.g479700
ostta01g03230	circadian gene	peak_ZT21_trough_ZT12	AT1G06680,AT2G28605,AT3G07150	Cre16.g678851,Cre17.g746397,Cre03.g153100,Cre07.g356283,Cre10.g430300,Cre03.g193550
ostta01g03240	circadian gene	peak_ZT21_trough_ZT6	AT5G09390,AT5G60030,AT2G31840,AT2G01850,AT5G28770,AT3G25230,AT1G11510,AT4G37120,AT3G14780,AT3G21640	Cre04.g221350,Cre12.g507150,Cre03.g145547
ostta01g03250	circadian gene	peak_ZT9_trough_ZT21	AT4G32060	Cre12.g499350
ostta01g03260	circadian gene	peak_ZT21_trough_ZT3	AT5G12290	Cre14.g610351
ostta01g03270	circadian gene	peak_ZT15_trough_ZT6	AT1G16010	Cre06.g260000
ostta01g03280	circadian gene	peak_ZT3_trough_ZT12	AT1G36180,AT1G36160	Cre08.g373050,Cre08.g360050
ostta01g03290	circadian gene	peak_ZT21_trough_ZT12	AT5G08720	Cre04.g217700,Cre06.g252750,Cre05.g244150
ostta01g03300	circadian gene	peak_ZT3_trough_ZT15	AT1G79390,AT4G22800,AT4G37409,AT2G07708,ATMG00500,AT2G29180,AT4G15953,AT3G51750	Cre09.g395650,Cre31.g758347,Cre05.g245102,Cre07.g346450
ostta01g03310	circadian gene	peak_ZT6_trough_ZT15	AT3G27350	Cre15.g642213
ostta01g03320	circadian gene	peak_ZT0_trough_ZT18	AT2G24170,AT3G13772,AT5G10840,AT1G55130,AT5G25100,AT5G35160,AT4G12650,AT1G14670,AT1G10950,AT5G37310,AT2G01970,AT1G08350	Cre10.g439850,Cre12.g494350,Cre16.g675958,Cre01.g024350,Cre14.g611850
ostta01g03330	NON circadian gene		AT5G18900,AT3G28490,AT3G06300,AT3G28480,AT1G20270,AT2G17720,AT5G66060,AT4G35810,AT2G43080,AT4G25600,AT4G33910,AT4G35820,AT2G23096	Cre08.g369300,Cre03.g160200,Cre14.g626200,Cre04.g217931,Cre10.g443050,Cre02.g084400,Cre02.g081600,Cre10.g459900,Cre11.g481200,Cre02.g084450,Cre01.g014650,Cre10.g428500,Cre05.g244700,Cre10.g424900,Cre08.g379950,Cre14.g619900,Cre16.g651250
ostta01g03340	circadian gene	peak_ZT18_trough_ZT0	AT2G26990,AT5G50900,AT1G29150,AT4G19006,AT1G68910,AT5G64760	Cre01.g030800,Cre02.g097650
ostta01g03350	circadian gene	peak_ZT0_trough_ZT6	AT1G50440,AT1G11020	Cre17.g747747,Cre06.g270800,Cre06.g257351,Cre16.g692450
ostta01g03360			AT5G39600,AT4G09270,AT4G09220,AT5G09990,AT4G16000,AT3G01325,AT3G01700,AT5G42110,AT5G10695,AT4G09840,AT3G01323,AT1G12845	Cre03.g168850,Cre10.g450254,Cre16.g691202,Cre09.g401775,Cre48.g761147,Cre13.g585175,Cre01.g049250,Cre05.g242400,Cre07.g317601,Cre09.g386476,Cre11.g467697
ostta01g03370	circadian gene	peak_ZT18_trough_ZT6	AT3G61700,AT2G46420,AT5G04090,AT2G33090	Cre07.g357600,Cre02.g087250,Cre07.g339950
ostta01g03380	circadian gene	peak_ZT21_trough_ZT6	AT4G25180	Cre12.g545602
ostta01g03390	circadian gene	peak_ZT3_trough_ZT15	AT2G40490,AT3G14930,AT3G54310	Cre02.g073700,Cre11.g467700,Cre02.g076300,Cre07.g341952,Cre12.g543000
ostta01g03400	circadian gene	peak_ZT6_trough_ZT18	AT1G32410,AT4G35000,AT3G61070,AT5G35890,AT2G20725,AT1G55535,AT2G45740,AT5G21070,AT1G47250,AT5G51210,AT5G10480,AT1G56270,AT3G04800,AT1G17200,AT5G02040,AT2G23755	Cre02.g141566,Cre03.g182900,Cre03.g174476
ostta01g03410	circadian gene	peak_ZT21_trough_ZT12	AT5G37530,AT1G05350	Cre03.g159400,Cre09.g402034,Cre12.g491500,Cre10.g452800
ostta01g03420	NON circadian gene		AT1G15690,AT1G16780,AT1G78920	Cre09.g394436
ostta01g03430			AT5G51040,AT2G07713,ATMG00540,AT1G62780,AT3G11160,AT5G12240,AT4G10845,AT3G45050,AT1G65342	Cre12.g550750,Cre06.g278293,Cre02.g143227,Cre02.g143087,Cre05.g236450,Cre07.g350626,Cre01.g021350,Cre12.g551950,Cre05.g241641,Cre09.g397500
ostta01g03440	circadian gene	peak_ZT12_trough_ZT0	AT2G04450*,AT2G01670*,AT2G33980*,AT2G42070*,AT2G04430*,AT4G11980*,AT4G25434*,AT4G12720*,AT1G73540*,AT1G12880*,AT1G28960*,AT1G18300*,AT1G68760*,AT1G30110*,AT1G14860*,AT1G79690*,AT3G02780*,AT3G12600*,AT3G10620*,AT3G26690*	Cre13.g582476,Cre03.g158650,Cre12.g545100
ostta01g03450	circadian gene	peak_ZT3_trough_ZT12	AT2G42220,AT2G21045,AT5G02720	Cre13.g573250
ostta01g03460	circadian gene	peak_ZT18_trough_ZT0	AT1G21600,AT5G55610,AT4G33945	Cre26.g756747,Cre01.g054700,Cre13.g576760
ostta01g03470	circadian gene	peak_ZT21_trough_ZT12	AT3G06290,AT4G12780,AT4G12770,AT5G07570	Cre02.g104950,Cre04.g217050,Cre16.g675400,Cre12.g542700,Cre02.g143600,Cre17.g704950,Cre02.g110050,Cre14.g610150
ostta01g03480	circadian gene	peak_ZT21_trough_ZT9	AT1G63980	Cre07.g347400,Cre07.g347300,Cre11.g481550
ostta01g03490	circadian gene	peak_ZT0_trough_ZT6	AT2G43060,AT5G07572,AT2G27830	Cre16.g691776,Cre17.g715176,Cre17.g698332,Cre06.g290350,Cre06.g278266,Cre17.g700800,Cre07.g319330,Cre11.g478350
ostta01g03495	circadian gene	peak_ZT0_trough_ZT6	AT4G39460,AT1G34065,AT1G79900,AT2G30160,AT1G07030,AT3G54110,AT1G14140,AT1G74240,AT5G58970,AT5G15640,AT5G01340,AT4G03115,AT5G46800,AT3G55640,AT5G42130,AT5G09470,AT4G01100,AT1G72820,AT4G24570,AT4G26180	Cre06.g286250,Cre16.g695950,Cre06.g278750,Cre03.g202400,Cre06.g257550,Cre17.g747797,Cre15.g641200,Cre16.g672650,Cre06.g260200,Cre10.g421750,Cre03.g172300,Cre01.g017050,Cre10.g449100,Cre09.g413141,Cre12.g551502,Cre17.g698900,Cre06.g259450
ostta01g03500	circadian gene	peak_ZT21_trough_ZT6	AT1G09300,AT4G29490	Cre01.g046150,Cre07.g342920,Cre02.g083065,Cre14.g634236,Cre03.g145027,Cre09.g401108,Cre09.g392700,Cre03.g192750
ostta01g03510			AT1G68825,AT1G67785,AT2G38870,AT5G10745,AT5G35290,AT1G79100,AT3G62790,AT4G04953,AT1G13245,AT4G34881,AT2G39705,AT4G28564,AT1G53785,AT1G02074,AT3G15604,AT5G41010,AT4G06583,AT2G07521,AT5G61997,AT1G04778	Cre15.g634827,Cre10.g421576,Cre03.g165169,Cre13.g566626,Cre07.g318276,Cre16.g674151,Cre16.g664251,Cre17.g708013,Cre14.g620900,Cre06.g301476,Cre17.g727326,Cre09.g398363,Cre06.g301725,Cre17.g698516,Cre02.g091600,Cre02.g095049
ostta01g03520	circadian gene	peak_ZT9_trough_ZT18	AT2G03180,AT3G22090,AT4G01915,AT1G54420,AT5G36900,AT5G07020,AT5G65060,ATMG00260,AT1G75335,ATMG01180,AT1G48320,AT5G14410,AT5G60910,AT5G39860,AT5G03530,AT5G20720,AT4G04030,AT3G23230,AT1G09645	Cre07.g312500,Cre17.g742300,Cre14.g626576,Cre48.g761147,Cre12.g499200,Cre03.g190311,Cre13.g563200,Cre01.g018600,Cre06.g280100,Cre10.g437601,Cre06.g278297,Cre17.g733026
ostta01g03530	circadian gene	peak_ZT9_trough_ZT21	AT4G39460,AT5G26200,AT2G30160,AT1G25380,AT1G74240,AT1G07030,AT1G34065,AT2G33820,AT2G26360,AT3G55640	Cre16.g688000,Cre06.g286250,Cre10.g431350,Cre16.g695950,Cre03.g156500,Cre09.g390504,Cre01.g049900
ostta01g03540	circadian gene	peak_ZT0_trough_ZT9	AT5G24650,AT3G49560,AT5G64400,AT3G26235	Cre13.g602600,Cre11.g468850,Cre02.g141850,Cre08.g385950,Cre14.g618950,Cre16.g663315,Cre04.g218526,Cre06.g255150
ostta01g03550			AT3G44960,AT1G09250,AT3G57870,AT5G62770,AT2G41780,AT1G29620,AT3G15357,AT3G29560,AT5G11600,AT5G64160,AT4G22530	Cre06.g278113,Cre02.g092451,Cre09.g386749,Cre01.g043817,Cre08.g370300,Cre12.g489800,Cre17.g735400,Cre07.g317400,Cre03.g168950,Cre01.g011376,Cre12.g555400,Cre17.g729950,Cre03.g164200
ostta01g03560	circadian gene	peak_ZT9_trough_ZT21	AT5G03160	Cre13.g569300
ostta01g03570	circadian gene	peak_ZT0_trough_ZT6	AT1G80930,AT1G73200,AT3G50780	Cre06.g259800,Cre16.g686203,Cre07.g316500
ostta01g03580	circadian gene	peak_ZT21_trough_ZT6	AT4G02870	Cre01.g035250,Cre07.g337125,Cre12.g492350
ostta01g03590			AT1G74950,AT1G29530,AT1G72080,AT1G53180,AT5G28770,AT3G06660,AT5G18550,AT5G59460,AT5G67020,AT1G25220,AT4G36780,AT3G50060	Cre03.g185600,Cre17.g735250,Cre16.g688050,Cre01.g023850,Cre01.g044200,Cre10.g454600,Cre12.g561300,Cre11.g467563
ostta01g03600			AT3G12670,AT4G20320,AT4G02120,AT1G30820,AT2G34890	Cre09.g406050
ostta01g03610	circadian gene	peak_ZT21_trough_ZT0	AT2G22300*,AT1G67310*,AT3G16940*,AT5G09410*	Cre07.g340450*,Cre11.g467665*,Cre11.g467663*,Cre03.g145127*,Cre10.g436800*
ostta01g03620	circadian gene	peak_ZT6_trough_ZT21	AT1G16880,AT1G78100	Cre03.g202673,Cre14.g611484,Cre02.g142050,Cre09.g400627
ostta01g03630	circadian gene	peak_ZT18_trough_ZT21	AT1G10390,AT1G59660,AT4G01985,AT1G63540,AT1G15830,AT1G63530,AT5G07570,AT3G16760,AT3G10650,AT3G23450	Cre16.g677700,Cre07.g344450,Cre16.g695150,Cre09.g398919,Cre03.g167101,Cre16.g651950,Cre04.g217927,Cre02.g089600,Cre11.g467602,Cre16.g689500,Cre07.g341552,Cre05.g241651,Cre01.g049550,Cre08.g358541,Cre16.g670100,Cre08.g362400,Cre06.g254700,Cre17.g727050
ostta01g03640	circadian gene	peak_ZT0_trough_ZT21	AT4G08390,AT3G09640,AT1G07890,AT4G35970,AT4G35000,AT1G77490,AT1G77100,AT4G33420,AT4G21960,AT1G14540,AT5G40150,AT5G64120,AT2G38380,AT3G32980,AT3G17070,AT5G14130,AT1G30870,AT4G08780,AT1G14550,AT2G41480	Cre02.g087700,Cre09.g401886,Cre09.g402145
ostta01g03650	circadian gene	peak_ZT6_trough_ZT21	AT1G64590,AT4G24050,AT4G23430,AT4G23420,AT5G02540,AT2G37540,AT4G11410,AT1G01800	Cre17.g702750,Cre08.g375350,Cre03.g162300,Cre16.g685400,Cre06.g278211,Cre12.g495850,Cre11.g480650
ostta01g03660	circadian gene	peak_ZT12_trough_ZT0	AT3G01720,AT1G13290	Cre12.g520450
ostta01g03670	circadian gene	peak_ZT12_trough_ZT3	AT1G49680,AT4G28870,AT4G31960,AT3G22840,AT4G28240,AT5G17480,AT1G25472,AT1G24620,AT1G07890,AT5G11440,AT2G28625,AT5G28070,AT1G18770,AT3G19550	Cre13.g580200,Cre06.g261350,Cre12.g492152,Cre08.g369667,Cre14.g617100,Cre14.g608275,Cre02.g112366,Cre12.g487652,Cre09.g406448,Cre02.g145902
ostta01g03680	circadian gene	peak_ZT0_trough_ZT3	AT5G60590,AT4G32230,AT2G06904,AT1G62210	Cre10.g458626,Cre02.g111800,Cre12.g483700,Cre04.g229026,Cre09.g387986,Cre13.g602450,Cre20.g751497,Cre03.g167050,Cre07.g336400,Cre01.g015950
ostta01g03690	NON circadian gene		AT3G43340,AT1G32210,AT1G70895,AT1G58235,AT5G47600,AT5G47570,AT5G24355,AT4G10330,AT3G19350,AT2G37120,AT3G48185,AT1G31020,AT4G22517,AT2G13547,AT3G53370,ATCG00730,AT2G35520,AT2G38880,AT4G05430,AT2G36160	Cre10.g445299,Cre10.g456550,Cre01.g034250,Cre06.g278088,Cre09.g413533,Cre02.g075550,Cre03.g161081,Cre12.g541200,Cre02.g095100,Cre16.g680550,Cre17.g745047,Cre09.g388912,Cre17.g711503,Cre10.g445443,Cre03.g169200,Cre07.g325753,Cre07.g322050,Cre37.g759947,Cre12.g542150
ostta01g03700			AT2G16760,AT2G28440,AT3G63130,AT1G15320,AT1G28390,AT3G58030,AT4G31270,AT1G51960,AT5G55720,AT4G00110,AT1G68840,AT1G74870	Cre08.g378850,Cre02.g085200,Cre08.g360801,Cre02.g143447,Cre14.g623950,Cre09.g388208,Cre09.g397660
ostta01g03710	NON circadian gene		AT3G51260,AT1G71290,AT5G66140,AT3G53870,AT5G44345,AT5G35530,AT4G16442,AT4G03965,AT2G22905,AT1G27260,AT4G24540,AT1G02920	Cre08.g378100,Cre05.g236450,Cre09.g396809,Cre16.g688600,Cre14.g627050,Cre12.g552005,Cre06.g262450,Cre07.g317400,Cre11.g467764,Cre04.g229518,Cre07.g354301,Cre02.g101800
ostta01g03720	circadian gene	peak_ZT18_trough_ZT6		Cre12.g508050*
ostta01g03730	circadian gene	peak_ZT18_trough_ZT6		Cre12.g548350,Cre02.g098650,Cre16.g681000,Cre06.g257351,Cre16.g674800,Cre08.g374100,Cre13.g582900,Cre11.g467635
ostta01g03740	circadian gene	peak_ZT0_trough_ZT15	AT1G27710,AT2G21660,AT1G53670,AT3G61860,AT5G52650,AT5G57410,AT4G29830,AT1G17640,AT1G70470,AT5G42510,AT5G63090,AT1G78780	Cre06.g274500,Cre12.g527350,Cre01.g011200,Cre02.g085950,Cre16.g651500,Cre17.g746447,Cre07.g341550,Cre02.g144802,Cre18.g748997,Cre16.g651200,Cre08.g384950
ostta01g03750			AT1G59600,AT5G10110,AT5G61490	Cre09.g393300
ostta01g03760	circadian gene	peak_ZT12_trough_ZT21	AT3G09840,AT5G03340,AT3G53230,AT3G01610,AT3G56690,AT2G03670,AT1G03000,AT1G80350,AT2G30950,AT1G06430,AT3G02450,AT1G53780,AT5G42270,AT1G50250,AT2G20140,AT5G58870,AT4G29040,AT1G45000,AT3G47060,AT5G43010	Cre06.g269950,Cre09.g398550,Cre09.g401182,Cre12.g485800,Cre17.g720050,Cre10.g451850,Cre10.g446400,Cre09.g393950,Cre10.g427600,Cre17.g710150,Cre14.g625400,Cre17.g700300,Cre10.g461250,Cre13.g580050,Cre10.g446250,Cre01.g019850,Cre01.g022000,Cre02.g079300,Cre07.g329700
ostta01g03770	circadian gene	peak_ZT3_trough_ZT21	AT2G33040,AT1G15700,AT4G04640,AT2G04480	Cre15.g635850,Cre06.g259900
ostta01g03780	circadian gene	peak_ZT18_trough_ZT6	AT4G27500	Cre08.g380151*,Cre16.g694208*,Cre03.g174500*
ostta01g03790	circadian gene	peak_ZT12_trough_ZT3	AT2G14120,AT4G33650,AT5G42080,AT3G60190,AT2G44590,AT3G61760,AT1G14830,AT1G60500,AT1G53140,AT5G66480	Cre17.g724150,Cre05.g245950,Cre06.g250650,Cre10.g433050,Cre12.g529450,Cre05.g238290
ostta01g03800	circadian gene	peak_ZT9_trough_ZT21	AT1G71440,AT5G50900,AT5G51370	Cre02.g095113,Cre10.g457550,Cre06.g266200
ostta01g03810	circadian gene	peak_ZT6_trough_ZT0	AT2G40690,AT5G11810,AT1G10660	Cre12.g511150,Cre09.g387763,Cre02.g108200
ostta01g03820	circadian gene	peak_ZT9_trough_ZT21	AT4G17060,AT2G01290,AT3G27460,AT5G28220,AT5G04400,AT5G40550,AT2G40630,AT3G48390,AT4G02880	Cre06.g281800,Cre14.g613652,Cre06.g278211,Cre07.g327900,Cre17.g734660
ostta01g03830	circadian gene	peak_ZT12_trough_ZT0	AT4G27380,AT3G63390,AT1G50690	Cre03.g199650,Cre16.g681000,Cre03.g167050,Cre12.g553252,Cre16.g671650,Cre13.g563150,Cre17.g719750
ostta01g03840	circadian gene	peak_ZT12_trough_ZT3	AT1G52570*,AT1G55180*,AT3G16785*,AT3G05630*	Cre03.g169750
ostta01g03850	circadian gene	peak_ZT0_trough_ZT12	AT1G23270,AT1G16790,AT3G63050,AT2G35200,AT1G21940,AT2G06555	Cre08.g358542,Cre02.g141351,Cre05.g237890,Cre16.g660331,Cre16.g667057,Cre11.g467548,Cre16.g684950,Cre07.g338650,Cre06.g251716
ostta01g03860	circadian gene	peak_ZT21_trough_ZT6	AT4G03115,AT3G54110,AT1G14140,AT2G22500,AT4G24570,AT5G09470,AT2G47490,AT5G01340,AT5G58970,AT5G66380,AT5G46800,AT5G19760,AT2G30160,AT2G33820,AT2G46320,AT1G79900,AT1G72820	Cre06.g257550,Cre15.g641200,Cre06.g278750,Cre04.g218650,Cre16.g672650,Cre05.g243650,Cre10.g420000,Cre06.g260200,Cre06.g267800,Cre17.g747797,Cre03.g200543,Cre06.g256250
ostta01g03870	circadian gene	peak_ZT12_trough_ZT18	AT2G41960,AT2G06040	Cre06.g263100*,Cre01.g003700*
ostta01g03880	circadian gene	peak_ZT0_trough_ZT9	AT5G11260,AT3G17609,AT4G28290,AT2G22640,AT5G50620,AT5G50510,AT1G80940	Cre02.g087500,Cre01.g054200
ostta01g03890	circadian gene	peak_ZT9_trough_ZT0	AT4G40040,AT5G10980,AT1G75600,AT1G09200,AT3G27360,AT5G65360,AT5G10400,AT5G10390,AT1G13370,AT1G19890,AT5G65350,AT5G12910,AT4G40030,AT1G01370	Cre16.g661450,Cre16.g650300,Cre16.g649900,Cre06.g274850,Cre06.g274350,Cre06.g271250,Cre06.g268350,Cre06.g265500,Cre06.g276850,Cre06.g275750,Cre06.g265250,Cre06.g267950,Cre06.g276600,Cre06.g274101,Cre06.g266650,Cre06.g274000,Cre06.g264650,Cre17.g710550,Cre17.g713950,Cre17.g711850
ostta01g03900	circadian gene	peak_ZT18_trough_ZT0	AT2G40650,AT5G37370,AT4G18090	Cre12.g503400,Cre03.g178300,Cre02.g146400,Cre11.g467531
ostta01g03910			AT3G43810,AT3G56800,AT5G21274,AT1G66410,AT2G41110,AT5G37780,AT2G27030,AT4G14640,AT3G22930,AT3G51920,AT1G12310,AT1G62820,AT2G41090,AT1G05990,AT3G50360,AT3G03000,AT4G03290,AT1G32250,AT1G66400,AT2G36180	Cre03.g178150,Cre03.g178350,Cre03.g150300,Cre11.g468450,Cre03.g210177,Cre01.g051250,Cre06.g287100,Cre14.g617550,Cre16.g676645,Cre12.g527450,Cre14.g617950,Cre06.g283550,Cre10.g447000,Cre11.g482400,Cre08.g363750
ostta01g03920	circadian gene	peak_ZT0_trough_ZT9	AT1G67700,AT1G20693,AT5G27670,AT3G01740,AT1G78430,AT2G15270,AT1G44760,AT4G14104,AT1G32410,AT2G01590,AT1G57780,AT4G24130,AT3G19900,AT2G23610,AT2G07667	Cre03.g146167,Cre10.g454250,Cre05.g241100,Cre17.g713100,Cre02.g086500
ostta01g03930	NON circadian gene		AT5G05490,AT3G59550,AT5G16270,AT5G40840	Cre10.g444400
ostta01g03940			AT1G29990,AT1G11655,AT1G76230,AT2G42395,AT2G27535,AT2G07340,AT4G15790,AT1G05970	Cre12.g502750,Cre16.g671750,Cre14.g630835,Cre02.g105950,Cre03.g156300,Cre03.g166150,Cre16.g664650,Cre21.g752647,Cre10.g435200
ostta01g03950	circadian gene	peak_ZT21_trough_ZT9	AT5G55580,AT2G44020,AT4G14605,AT2G21710,AT5G64950,AT2G37370	Cre07.g330650*,Cre14.g611200*,Cre16.g651650*,Cre16.g651550*,Cre06.g249700*,Cre09.g408051*,Cre17.g744897*,Cre01.g038300*,Cre10.g427000*,Cre12.g560750*,Cre12.g542500*
ostta01g03960	NON circadian gene		AT3G19650,AT1G23060,AT1G53250	Cre08.g379576*,Cre06.g302300*,Cre06.g287350*,Cre17.g707850*,Cre05.g248700*,Cre02.g082877*,Cre02.g084176*,Cre02.g083350*,Cre02.g082800*,Cre01.g025025*,Cre10.g423900*,Cre04.g223750*,Cre12.g516333*,Cre12.g518450*
ostta01g03970	circadian gene	peak_ZT0_trough_ZT9	AT5G15020,AT3G01320,AT1G70060,AT1G24190,AT1G10450,AT1G59890,AT5G04050,AT5G45500	Cre03.g180800
ostta01g03980	NON circadian gene		AT4G26020,AT5G07890,AT2G37080,AT3G23930,AT1G09470,AT3G53350,AT5G61200,AT4G36105,AT5G59210	Cre11.g476850
ostta01g03990	circadian gene	peak_ZT21_trough_ZT6	AT1G20810,AT2G11570,AT1G44740,AT1G04660,AT5G48350	Cre09.g401350,Cre07.g331000,Cre12.g495175,Cre01.g040801
ostta01g04000			AT5G03600,AT1G27990	Cre12.g527350,Cre06.g278206,Cre11.g468250,Cre12.g484950,Cre06.g281150,Cre03.g144304
ostta01g04010	circadian gene	peak_ZT18_trough_ZT6	AT2G28450,AT3G21300	Cre02.g101950,Cre12.g501100
ostta01g04020	NON circadian gene		AT3G44100,AT2G14870,AT4G19270,AT4G18422,ATMG01050,AT2G15220,AT3G61980,AT2G42900,AT3G05490,AT2G07672,AT3G43500,AT1G21323,AT5G67070,AT1G75670,AT2G32275	Cre06.g278288,Cre03.g145007,Cre14.g613600,Cre11.g478350,Cre17.g734450,Cre03.g198851,Cre16.g658400,Cre08.g385750,Cre01.g036400,Cre10.g445299,Cre11.g478850,Cre01.g013200
ostta01g04030	circadian gene	peak_ZT0_trough_ZT6	ATCG00830,ATCG01310,AT2G44065,AT3G51190,AT2G18020,AT4G36130,AT2G03020,AT5G28500	Cre07.g348850,Cre12.g535851,Cre14.g631701,Cre07.g331000,Cre13.g582900,Cre01.g055404
ostta01g04040	circadian gene	peak_ZT12_trough_ZT3	AT1G48610,AT3G14510,AT3G28870,AT1G54230,AT2G33793,AT4G26410,AT1G26670,AT2G42130,AT1G12970,AT4G30480,AT2G45060,AT3G03340,AT4G18975,AT1G16060	Cre03.g185050,Cre10.g461350,Cre03.g206550,Cre12.g511000,Cre16.g653050,Cre12.g486851,Cre06.g278211,Cre07.g317850,Cre01.g009450,Cre14.g633950,Cre14.g616589,Cre12.g483700,Cre01.g006614,Cre03.g145507,Cre07.g332950,Cre02.g078550,Cre16.g650151
ostta01g04050	circadian gene	peak_ZT15_trough_ZT3	AT2G28605,AT5G28620,AT4G23090,ATMG01000,AT4G15990	Cre03.g198863,Cre12.g539208,Cre06.g280150,Cre13.g582950
ostta01g04060	circadian gene	peak_ZT21_trough_ZT6	AT2G30000,AT1G07170,AT5G54215,AT3G42130,AT5G18403,AT1G54950,AT4G09731,AT4G17700,AT2G42870,AT1G69470,AT4G07965	Cre05.g234648,Cre15.g637501,Cre12.g516700,Cre07.g334025,Cre12.g559704,Cre17.g703976,Cre04.g216203,Cre04.g216250,Cre13.g578676,Cre02.g095109,Cre16.g689001,Cre09.g413533
ostta01g04070	circadian gene	peak_ZT12_trough_ZT0	AT2G47410*,AT2G34900*,AT2G42150*,AT2G44430*,AT1G17790*,AT1G05910*,AT1G06230*,AT1G20670*,AT1G76380*,AT1G61215*,AT1G32750*,AT1G58025*,AT1G73150*,AT3G57980*,AT3G60110*,AT3G52280*,AT3G27260*,AT3G19040*,AT3G54610*,AT3G01770*	Cre08.g367300*,Cre07.g331050*,Cre06.g256200*,Cre17.g711100*,Cre05.g247000*,Cre02.g141586*,Cre02.g078150*,Cre03.g168050*,Cre01.g038151*,Cre01.g048900*,Cre10.g455500*,Cre10.g425501*,Cre04.g225950*
ostta01g04080	NON circadian gene		AT2G19450*,AT1G57600*,AT1G12640*,AT1G63050*	Cre06.g274600,Cre02.g081050
ostta01g04090	circadian gene	peak_ZT21_trough_ZT6	AT1G15800,AT1G18680	Cre06.g269000*
ostta01g04100	circadian gene	peak_ZT0_trough_ZT12	AT4G01800	Cre12.g517900,Cre11.g467711,Cre12.g518000,Cre15.g637850
ostta01g04110	circadian gene	peak_ZT0_trough_ZT9	AT5G23080	Cre13.g568700,Cre02.g097950,Cre14.g633904
ostta01g04120	circadian gene	peak_ZT0_trough_ZT9	AT1G67120	Cre03.g161800,Cre07.g336750,Cre03.g177950,Cre17.g741750,Cre13.g605850,Cre13.g605900,Cre05.g235550,Cre07.g329861,Cre09.g392850,Cre02.g095250,Cre02.g095550,Cre05.g244050,Cre10.g461700,Cre05.g236050,Cre03.g160650
ostta01g04130	circadian gene	peak_ZT12_trough_ZT3	AT5G52760,AT5G10830,AT2G27790,AT5G20240,AT5G19830,AT3G24690,AT2G44790,AT1G51090,AT2G18210,AT1G63030,AT3G07600,AT3G04840,AT4G07740,AT5G47650,AT5G38400,AT2G31050,AT5G08480	Cre06.g307200,Cre04.g214150
ostta01g04140	circadian gene	peak_ZT21_trough_ZT12	AT2G07215	Cre05.g233950*,Cre13.g603450*,Cre10.g433950*,Cre12.g550702*
ostta01g04150			AT5G64050	Cre07.g313700,Cre12.g551650
ostta01g04160	circadian gene	peak_ZT12_trough_ZT6	AT5G16060,AT1G30845,AT2G10920,AT5G57567,AT1G57540,AT4G30970,AT3G61723,AT2G17350,AT2G16620,AT1G65490,AT2G12557	Cre06.g251850,Cre16.g674151,Cre06.g278106,Cre17.g712126,Cre17.g737000,Cre13.g603650,Cre10.g465026,Cre10.g422876,Cre11.g467606,Cre05.g243803,Cre07.g317576,Cre08.g367876,Cre02.g100566,Cre02.g143287,Cre02.g141686,Cre13.g576720,Cre16.g691753
ostta01g04170	circadian gene	peak_ZT3_trough_ZT18	AT1G73060	Cre03.g184550,Cre06.g256100,Cre01.g034550
ostta01g04180	circadian gene	peak_ZT9_trough_ZT21	AT1G62000,AT4G29020,ATMG01020	Cre03.g167622,Cre14.g610801,Cre19.g751297,Cre12.g494300,Cre12.g494150,Cre02.g142767,Cre11.g476300
ostta01g04190	circadian gene	peak_ZT0_trough_ZT15	AT4G01860	Cre08.g382515*,Cre08.g367650*,Cre08.g374400*,Cre08.g364000*,Cre08.g382620*,Cre08.g374800*,Cre07.g347950*,Cre07.g318702*,Cre07.g328600*,Cre07.g349850*,Cre07.g344050*,Cre07.g349500*,Cre07.g350451*,Cre07.g355750*,Cre07.g313850*,Cre07.g326350*,Cre07.g347900*,Cre07.g352900*,Cre07.g334300*,Cre11.g468377*
ostta01g04200	circadian gene	peak_ZT12_trough_ZT21	AT2G45070,AT3G60540,AT5G60460,AT2G20453,AT4G18580,AT2G07362,AT3G18291,AT3G30456,AT1G58235,AT2G18200,AT2G01023,AT4G28460,AT3G14395,AT4G12005	Cre07.g318450,Cre07.g357876,Cre17.g703075,Cre12.g539201,Cre08.g358549,Cre06.g302305,Cre11.g475576,Cre17.g735283,Cre16.g652226,Cre13.g577026,Cre08.g373343,Cre02.g142747,Cre03.g146547,Cre03.g161081,Cre04.g220550,Cre03.g153076,Cre08.g363283,Cre08.g358527
ostta01g04210	circadian gene	peak_ZT0_trough_ZT21	AT1G09920,AT2G42340	Cre17.g736618,Cre09.g389000,Cre02.g141900,Cre05.g231002
ostta01g04220	circadian gene	peak_ZT3_trough_ZT15	AT3G54660,AT3G24170,AT1G48030,AT3G17240,AT3G09940,AT5G03630,AT3G52880	Cre08.g368400,Cre09.g396252,Cre06.g262100,Cre18.g749847,Cre17.g712100
ostta01g04230	circadian gene	peak_ZT6_trough_ZT0	AT1G44170,AT4G34240,AT4G36250,AT1G23800,AT1G74920,AT1G54100,AT3G48170,AT1G79440,AT3G48000,AT3G24503,AT2G24270,AT3G11880	Cre12.g500150,Cre13.g605650,Cre01.g033350,Cre16.g675650,Cre12.g556600,Cre08.g381702
ostta01g04240	circadian gene	peak_ZT3_trough_ZT9	AT3G25220,AT1G76180,ATMG01410,AT3G26760,AT5G62610,AT3G50520,AT3G01800,AT3G61440,AT4G18930,AT1G80050,AT5G43410,AT3G19085,AT2G46735,AT2G13660	Cre05.g241100,Cre08.g382300,Cre12.g517100,Cre01.g039650,Cre17.g726450,Cre01.g039750,Cre06.g272800,Cre10.g457850,Cre14.g615750,Cre08.g367800,Cre10.g437050,Cre17.g731950,Cre02.g111450,Cre01.g013769
ostta01g04250	circadian gene	peak_ZT3_trough_ZT21	AT5G57300,AT1G23360,AT3G13677,AT4G04614	Cre05.g245450,Cre02.g084300,Cre07.g317450,Cre01.g049600
ostta01g04260	circadian gene	peak_ZT0_trough_ZT12	AT2G12875,AT5G66030,AT2G38490,AT1G05320,AT5G44310,AT5G62250,AT5G25260,AT5G17440,AT1G22275,AT5G27330,AT4G17210,AT1G61000,AT1G04890,AT3G24260,AT5G09530,AT5G55660,AT5G61150,AT3G05130	Cre06.g268700,Cre13.g592350,Cre12.g513150,Cre11.g478800,Cre13.g607750,Cre17.g703850,Cre01.g055400
ostta01g04270	circadian gene	peak_ZT0_trough_ZT9	AT5G10270,AT5G64960,AT5G50860,AT1G71530,AT3G05050,AT1G33770,AT1G57700,AT1G53050,AT5G44290,AT1G54610,AT1G74330,AT5G39420,AT4G10010,AT4G22940,AT1G09600,AT1G18670,AT3G01085,AT1G73690,AT1G18040,AT1G66750	Cre08.g385850,Cre13.g575650,Cre04.g213904,Cre13.g607300,Cre10.g465900,Cre12.g538300,Cre09.g388000,Cre01.g010000,Cre12.g549800,Cre16.g661100,Cre08.g385650,Cre17.g745447,Cre12.g494500,Cre12.g508900,Cre08.g372550,Cre16.g657350,Cre03.g184450,Cre02.g107000,Cre12.g509000,Cre08.g385050
ostta01g04275	circadian gene	peak_ZT21_trough_ZT6	AT1G51160,AT4G00651,AT3G48020,AT2G30760,AT1G07680	Cre06.g289700,Cre06.g267476,Cre02.g077500
ostta01g04280	circadian gene	peak_ZT21_trough_ZT12		Cre08.g358528
ostta01g04290	circadian gene	peak_ZT21_trough_ZT12	AT5G32450,AT3G10640,AT1G13990,AT3G54950,AT2G24790,AT2G30200,AT3G49350,AT3G62720,AT1G22230	Cre06.g307950,Cre02.g082150,Cre09.g387615,Cre16.g678400,Cre16.g655750,Cre14.g629200,Cre13.g582900,Cre10.g431550,Cre03.g200100,Cre10.g442350,Cre02.g078831,Cre14.g624800
ostta01g04300			AT4G01840*,AT4G18160*,AT1G02510*,AT5G46360*,AT5G55630*,AT5G46370*	Cre02.g086400
ostta01g04310	circadian gene	peak_ZT9_trough_ZT0	AT2G17350,AT3G12190,AT4G13540,AT1G26290,AT1G58450,AT1G60870,AT2G19530,AT3G01230,AT5G10680	Cre11.g482600,Cre13.g565400,Cre12.g523800,Cre13.g565301,Cre17.g704251,Cre10.g434200,Cre03.g143967,Cre03.g170450,Cre12.g489950,Cre08.g381750
ostta01g04320			AT5G23860,AT2G29550,AT1G20010,AT5G12250,AT1G75780,AT5G62690,AT5G62700,AT5G44340,AT4G20890,AT5G19780,AT5G19770,AT4G14960,AT1G04820,AT1G50010,AT1G64740,AT3G61650,AT5G05620	Cre12.g542250,Cre12.g549550,Cre03.g190950,Cre04.g216850,Cre03.g172650,Cre06.g299300,Cre03.g187350
ostta01g04330	circadian gene	peak_ZT6_trough_ZT21	AT2G38270,AT3G54900,AT3G15660,AT4G04950,AT3G07510,AT5G05150	Cre01.g047800,Cre07.g325600,Cre06.g278217,Cre04.g232602
ostta01g04340	circadian gene	peak_ZT0_trough_ZT9	AT5G26710,AT1G25350	Cre11.g467547,Cre14.g614900
ostta01g04350	circadian gene	peak_ZT3_trough_ZT15	AT2G23370,AT5G51195,AT3G50820,AT3G03990,AT1G04640,AT4G24730,AT1G13250,AT2G36580,AT4G19100,AT1G66940,AT1G21690,AT1G02500	Cre03.g194450,Cre14.g626900,Cre03.g205473,Cre05.g241850,Cre12.g524500,Cre10.g425650
ostta01g04360	circadian gene	peak_ZT3_trough_ZT15	AT5G13800,AT5G38520,AT4G36530,AT4G06598	Cre12.g514700,Cre12.g558550,Cre02.g093084,Cre16.g664350,Cre03.g195200,Cre03.g153100
ostta01g04370	NON circadian gene		AT4G02440,AT1G22100,AT4G35510	Cre07.g344250,Cre12.g548700,Cre16.g671950,Cre01.g021900
ostta01g04380	circadian gene	peak_ZT18_trough_ZT9	AT1G20696,AT5G66580,AT2G37870,AT1G73120,AT5G54095,AT5G18800,AT5G62920,AT4G33985,AT1G69620,AT1G27250,AT1G02335,AT1G67700,AT3G62950,AT2G38350,AT5G33898,AT5G01650,AT5G56470	Cre16.g682200,Cre13.g565301,Cre10.g418626,Cre05.g238332,Cre04.g217968,Cre09.g414700,Cre11.g467713,Cre10.g422718,Cre12.g493900,Cre12.g509050,Cre01.g004651,Cre06.g278400,Cre08.g382950,Cre16.g690207,Cre12.g518300,Cre06.g278850
ostta01g04390	circadian gene	peak_ZT0_trough_ZT6	AT1G51450,AT3G50610	Cre16.g670250,Cre16.g649350
ostta01g04400	circadian gene	peak_ZT9_trough_ZT3	AT1G56090,AT1G14160,AT3G10730,AT1G01640,AT5G04990,AT4G37090,AT1G12610,AT3G30260,AT2G47140,AT2G41470,AT1G16700,AT4G00525	Cre11.g475626,Cre09.g392950,Cre17.g704251,Cre10.g461350,Cre04.g230830,Cre04.g226500,Cre08.g363367,Cre11.g479650,Cre06.g283250,Cre13.g592350,Cre06.g294776,Cre03.g182350,Cre17.g709350
ostta01g04410	circadian gene	peak_ZT21_trough_ZT9	AT4G30930,AT1G35680,AT2G36145,AT5G55570,AT1G58420,AT1G72530	Cre09.g388550,Cre01.g054850,Cre07.g325714,Cre01.g061077,Cre10.g457262
ostta01g04420	circadian gene	peak_ZT21_trough_ZT0	AT5G17400,AT5G39850,AT5G04120,AT2G48090,AT4G04810,AT5G28390,AT2G30860,ATCG00810,AT3G46080,AT3G09640,AT1G12530,AT2G07815,AT3G50460,AT3G07195,AT3G25070	Cre01.g015000,Cre10.g462650,Cre16.g663900,Cre12.g534500,Cre03.g158000,Cre20.g751597
ostta01g04430			AT5G45660,AT5G54330,AT2G46250	Cre03.g151700,Cre04.g213900
ostta01g04440	circadian gene	peak_ZT6_trough_ZT21	AT1G22790,AT5G64680,AT3G57990,AT1G06930,AT1G52440	Cre02.g093252,Cre16.g694205,Cre12.g493650,Cre16.g680588,Cre05.g233050,Cre08.g373353,Cre09.g388838,Cre10.g444950,Cre12.g515600,Cre10.g442500
ostta01g04450	NON circadian gene		AT4G21560,AT4G05000,AT2G06555,ATMG00880,AT3G63390,AT3G49720,AT3G09750	Cre16.g678100,Cre09.g396809,Cre09.g416800,Cre12.g526131,Cre18.g748647,Cre16.g687652
ostta01g04460	circadian gene	peak_ZT12_trough_ZT3	AT4G20360,AT1G07930,AT1G07940,AT1G07920,AT5G60390	Cre03.g159650
ostta01g04470	NON circadian gene		AT1G75710
ostta01g04480	circadian gene	peak_ZT6_trough_ZT18	AT1G30100,AT4G32810	Cre16.g657800,Cre12.g488350
ostta01g04490	circadian gene	peak_ZT3_trough_ZT12	AT5G53970,AT5G36160,AT2G20610,AT4G28420,AT4G23600,AT2G24850,AT4G23590,AT4G28410,AT1G70580,AT2G13810,AT1G77670,AT1G23310,AT5G14510,AT4G37770	Cre01.g034050,Cre01.g051800,Cre12.g560500,Cre06.g284700,Cre10.g438883,Cre03.g143727
ostta01g04500	NON circadian gene		AT2G19550*,AT2G47630*,AT2G39420*,AT2G39410*,AT2G39400*,AT4G17150*,AT4G31020*,AT4G24760*,AT4G14290*,AT1G29840*,AT1G52510*,AT1G73480*,AT1G13610*,AT1G54570*,AT1G77420*,AT1G18360*,AT1G66900*,AT1G52760*,AT1G15060*,AT1G11090*	Cre04.g217980
ostta01g04510	circadian gene	peak_ZT9_trough_ZT3	AT3G07800,AT3G20590,AT2G45930,AT4G28190	Cre03.g192600,Cre12.g559100,Cre02.g111900
ostta01g04520	NON circadian gene		AT1G65280	Cre01.g040250,Cre01.g011250
ostta01g04530	circadian gene	peak_ZT3_trough_ZT15	AT4G26860,AT1G11930,AT5G58210,AT3G53470	Cre01.g010848,Cre03.g146167,Cre16.g651500
ostta01g04540	circadian gene	peak_ZT21_trough_ZT6	AT5G22875,AT2G43780,AT1G55330,AT5G42110,AT5G53045,AT3G44140,AT3G10950,AT5G11740,AT2G23270,AT2G31335,AT1G19020,AT5G14560,AT2G27402,AT4G02489,AT3G44171,AT1G49800,AT3G55570,AT5G51720,AT5G50720	Cre06.g254275,Cre08.g362076,Cre09.g386745,Cre07.g343050,Cre17.g733678,Cre07.g352850,Cre02.g141326,Cre17.g719537,Cre16.g676402,Cre02.g095093,Cre17.g713726,Cre11.g476026,Cre02.g097450,Cre06.g306726,Cre12.g499902,Cre10.g421576,Cre09.g387951,Cre05.g242400,Cre08.g373343
ostta01g04550	NON circadian gene		AT5G50960,AT4G19540,AT3G24430,AT2G41440,ATMG00670,AT4G02880	Cre12.g494400,Cre10.g427050,Cre07.g327550,Cre01.g045902,Cre04.g213050,Cre15.g635250,Cre07.g327900
ostta01g04560	circadian gene	peak_ZT12_trough_ZT0	AT5G07570
ostta01g04570	circadian gene	peak_ZT12_trough_ZT3	AT2G41445,AT1G56080	Cre12.g504100,Cre07.g331962,Cre02.g084100,Cre03.g198212,Cre11.g476351,Cre16.g673850,Cre05.g238200
ostta01g04580	circadian gene	peak_ZT9_trough_ZT21	AT2G39130*,AT2G21050*,AT2G42005*,AT2G38120*,AT2G40420*,AT2G39890*,AT2G41190*,AT2G36590*,AT4G38250*,AT4G35180*,AT1G10010*,AT1G77380*,AT1G61270*,AT1G58360*,AT1G08230*,AT1G67640*,AT1G25530*,AT1G80510*,AT1G77690*,AT1G47670*	Cre16.g671850*,Cre06.g264450*,Cre06.g298750*,Cre02.g145750*,Cre02.g112000*,Cre02.g145700*,Cre02.g115300*,Cre03.g168550*
ostta01g04585	circadian gene	peak_ZT3_trough_ZT15	AT4G13230,AT3G05300,AT1G78190,AT3G52960,AT2G20805,ATMG00970,AT2G47870,AT1G21190,AT1G79040,AT1G47540,AT2G24870,AT2G16930,AT2G07676,AT4G24920,AT5G50460,AT5G15220,ATMG00200,AT4G03540,AT3G58680,AT1G48190	Cre17.g724300,Cre07.g334800,Cre16.g687300,Cre03.g193950,Cre01.g043200,Cre12.g510250,Cre06.g295350,Cre03.g164300,Cre09.g416500,Cre13.g562900,Cre03.g158950,Cre09.g386155,Cre17.g724100
ostta01g04590	NON circadian gene		AT3G58840,AT1G75870,AT1G22300,AT2G07340,AT3G23930,AT3G50520,AT2G36355,AT5G48690,AT3G18790,AT1G35720,AT2G41780,AT2G18876,AT3G12630,AT3G50320,AT1G54980	Cre06.g294900,Cre08.g361500,Cre03.g178500,Cre32.g758747,Cre01.g033763,Cre13.g565400,Cre02.g078550,Cre07.g317438,Cre17.g715100,Cre06.g283550,Cre10.g435775,Cre02.g081000,Cre13.g592350,Cre03.g143967,Cre12.g524300,Cre12.g525850,Cre12.g545650
ostta01g04600	circadian gene	peak_ZT12_trough_ZT0	AT1G28010,AT4G25960,AT1G10680,AT4G01830,AT1G27940,AT4G01820,AT1G02520,AT3G28860,AT3G62150,AT5G46540,AT1G02530,AT2G47000,AT4G18050,AT2G36910,AT3G28360,AT3G28415,AT3G28380,AT3G28345,AT3G28390,AT3G55320	Cre17.g725200,Cre17.g725150,Cre17.g727650,Cre16.g692300,Cre10.g443000,Cre02.g097800,Cre08.g369850,Cre03.g174050,Cre17.g710750,Cre09.g397850,Cre17.g734612
ostta01g04610	circadian gene	peak_ZT9_trough_ZT0	AT2G34780	Cre10.g450450
ostta01g04620	circadian gene	peak_ZT18_trough_ZT9	AT4G24520,AT4G30210,AT3G02280	Cre01.g039350,Cre03.g180300,Cre06.g278189,Cre01.g028500,Cre01.g036150,Cre12.g551850
ostta01g04630	circadian gene	peak_ZT3_trough_ZT12	AT4G17500,AT5G47230,AT1G36060,AT4G17490,AT5G50080,AT1G64380,AT1G22190,AT3G61630,AT1G06160,AT3G16770,AT5G64750,AT5G47220,AT5G51190,AT1G78080,AT4G27950,AT4G11140,AT5G07310,AT5G61600	Cre16.g674890,Cre01.g023850,Cre13.g585450,Cre09.g407850,Cre06.g300300,Cre14.g630125,Cre03.g195100,Cre12.g555300,Cre16.g695150
ostta01g04640	NON circadian gene		AT5G22810,AT1G79110,AT4G09130,AT1G29120,AT1G35630,AT1G78850,AT3G59850,AT5G43060,AT1G78860,AT5G63260,AT4G19700
ostta01g04650	circadian gene	peak_ZT0_trough_ZT12	AT1G73066,AT1G33610,AT3G20820,AT1G33600,AT3G59510,AT1G13910,AT4G26050,AT4G06744,AT5G23400,AT3G17640,AT5G45770,AT3G26500,AT2G15320,AT1G33612,AT1G80080,AT3G25670,AT1G33670	Cre06.g275450,Cre02.g092150,Cre02.g091450,Cre04.g231614,Cre06.g280250,Cre03.g208553,Cre01.g054100
ostta01g04660	circadian gene	peak_ZT0_trough_ZT12	AT4G00900,AT1G07670,AT1G07810,AT1G10130,AT1G27770,AT4G37640,AT3G22910,AT3G57330,AT3G63380,AT3G21180,AT5G57110,AT2G41560,AT4G29900,AT2G22950,AT2G07560,AT5G57350,AT3G60330,AT1G80660,AT2G18960,AT2G24520	Cre05.g242350,Cre11.g467795,Cre09.g410050,Cre06.g263950,Cre09.g410100,Cre12.g505350,Cre16.g681750,Cre02.g145100,Cre09.g388850,Cre03.g164600,Cre10.g459200,Cre17.g744447,Cre16.g656500,Cre03.g165050
ostta01g04670	circadian gene	peak_ZT3_trough_ZT12	AT3G14430,AT2G02510,AT2G23270,AT4G09550,AT5G06190,AT2G20150,AT3G42970,AT2G40080,AT3G62810,AT4G28060,AT2G15318,AT1G35183,AT3G30840,AT5G64541,AT4G28405,ATCG00700,AT2G10920,AT2G13547,AT4G00530,AT5G63905	Cre08.g371533,Cre10.g445443,Cre08.g360444,Cre05.g239083,Cre05.g244901,Cre14.g634100,Cre10.g445371,Cre04.g217988,Cre12.g539141,Cre05.g242850,Cre16.g656466,Cre10.g418626,Cre12.g532327,Cre10.g458750,Cre08.g373373,Cre23.g754447,Cre22.g753597,Cre12.g491950,Cre01.g037200,Cre16.g667354
ostta01g04680			AT1G56440,AT3G26910	Cre02.g084900,Cre06.g289100,Cre12.g530750,Cre02.g087150,Cre08.g375676,Cre16.g687182
ostta01g04690	NON circadian gene		AT1G28480,AT5G05710,AT4G39795,AT1G07700,AT5G25240,AT5G19140,AT2G39520,AT4G14440,AT5G04000,AT3G55620,AT1G02680,AT4G30450,AT5G67265,AT4G21850,AT3G51810,AT3G11530,AT4G16840,AT5G37240,AT5G15750,AT4G14455	Cre02.g074217,Cre08.g370083,Cre06.g294776,Cre16.g689766,Cre14.g619300,Cre15.g643384,Cre13.g595114,Cre12.g542627,Cre07.g349600,Cre11.g467645,Cre16.g686202,Cre10.g417741,Cre12.g492900,Cre07.g319050
ostta01g04700	circadian gene	peak_ZT12_trough_ZT0	AT1G64080,AT2G12875	Cre12.g548350,Cre01.g043400
ostta01g04710	circadian gene	peak_ZT21_trough_ZT6	AT3G20810	Cre05.g245150
ostta01g04720	circadian gene	peak_ZT9_trough_ZT21	AT5G11130,AT2G35100,AT1G34270,AT2G32740,AT5G33290,AT3G42180,AT5G20260,AT5G44930,AT5G04010,AT5G41250,AT4G38040	Cre04.g232702,Cre01.g043300,Cre09.g414750
ostta01g04730			AT2G42210,AT4G05030,AT1G24520,AT5G56100,AT1G18320,AT3G50250,AT3G44755,ATMG01240	Cre12.g540480,Cre05.g246553,Cre10.g426632,Cre06.g251683,Cre09.g386173,Cre12.g555152,Cre17.g725376,Cre01.g043200,Cre07.g341050,Cre12.g550468,Cre09.g413141,Cre13.g565484,Cre02.g095038,Cre09.g392097,Cre07.g323400,Cre12.g548901
ostta01g04740	circadian gene	peak_ZT9_trough_ZT15	AT1G18090,AT1G29630,AT5G61720	Cre03.g145687,Cre06.g280650,Cre07.g325737
ostta01g04750	circadian gene	peak_ZT9_trough_ZT21	AT4G22820,AT5G14380,AT2G36740,AT1G73210,AT3G56250,AT4G12040,AT3G18930,AT1G07476,AT1G31460,AT3G18050	Cre04.g220900,Cre04.g212450,Cre02.g095044
ostta01g04760	circadian gene	peak_ZT21_trough_ZT9	AT2G24590,AT5G49800,AT2G37110,AT3G58230,AT4G07740,AT4G25840	Cre06.g294900,Cre04.g217963,Cre16.g670650,Cre17.g716613,Cre16.g688250,Cre16.g689311,Cre12.g540480,Cre09.g396883,Cre07.g326950,Cre01.g026200,Cre14.g615350,Cre12.g523800,Cre13.g565484
ostta01g04770	circadian gene	peak_ZT21_trough_ZT6	AT3G15518,AT2G26120,AT1G55990,AT1G17080,AT1G10990,AT4G01535	Cre12.g517350,Cre17.g692564,Cre32.g758647,Cre10.g456550,Cre09.g397098,Cre13.g595114,Cre14.g613426,Cre09.g387951,Cre07.g330276,Cre18.g749597,Cre07.g357100,Cre17.g747047,Cre14.g615776,Cre02.g104000
ostta01g04780	circadian gene	peak_ZT6_trough_ZT12	AT4G15990,AT1G63390,AT5G18180,ATCG00750,AT5G18810,AT3G04230,AT4G21850,AT3G23230,AT5G62865,ATMG01330,AT5G18380,AT5G29210,AT5G02710,ATCG00830,ATCG01310,AT2G16340,AT2G30420,AT2G09990	Cre05.g238311,Cre16.g670650,Cre11.g467713,Cre04.g214801,Cre04.g217963,Cre15.g640901,Cre08.g359950,Cre16.g690509,Cre12.g531250,Cre04.g231124,Cre01.g055412,Cre07.g338700,Cre16.g673400,Cre16.g678094
ostta01g04790	circadian gene	peak_ZT9_trough_ZT0	AT2G47980	Cre01.g048000
ostta01g04800	circadian gene	peak_ZT9_trough_ZT0	AT4G13540,AT3G15540,AT5G10130,AT3G14510,AT1G55280,AT4G38370,AT4G11020,AT5G06240,AT1G05070,AT1G22450,AT4G23110,AT3G25882,AT2G02570,AT3G27650,AT1G32250,AT3G03280,AT3G56190,AT2G07772,AT3G57090	Cre08.g371700,Cre08.g361500,Cre01.g026200,Cre17.g732200,Cre02.g091350,Cre10.g423350,Cre02.g101100,Cre12.g553000,Cre14.g608850,Cre10.g442750,Cre01.g041000,Cre12.g535450,Cre02.g141200,Cre13.g565400,Cre17.g715000,Cre09.g407650,Cre05.g240950,Cre10.g429150,Cre01.g019100
ostta01g04810	circadian gene	peak_ZT0_trough_ZT12	AT3G61870,AT2G01580,AT3G49890	Cre12.g519300,Cre02.g143450,Cre10.g465757,Cre06.g281300,Cre03.g161750,Cre08.g369683,Cre12.g545602,Cre17.g726000,Cre06.g252050
ostta01g04820	NON circadian gene		AT1G25470	Cre14.g633250,Cre17.g699200,Cre03.g157350,Cre12.g545550,Cre17.g741601
ostta01g04830	circadian gene	peak_ZT0_trough_ZT12	AT5G51220,AT5G51010,AT3G44210,AT5G43540,AT1G06510,AT4G16095,AT2G10550,AT5G17090	Cre01.g052050,Cre06.g283250,Cre12.g528050,Cre15.g641400,Cre01.g009050
ostta01g04840	circadian gene	peak_ZT21_trough_ZT6	AT1G79880,AT4G13850,AT5G02530,AT3G26420,AT5G59950,AT3G61860,AT2G21660,AT4G32720,AT1G27090,AT1G66260,AT5G44200,AT2G05580,AT3G13224	Cre16.g682800,Cre17.g724200,Cre06.g275100,Cre03.g145167,Cre02.g084873,Cre16.g667150,Cre11.g467794,Cre15.g642000,Cre07.g333100
ostta01g04850	circadian gene	peak_ZT3_trough_ZT12	AT4G29760,AT1G79730	Cre12.g520250
ostta01g04860	circadian gene	peak_ZT12_trough_ZT6	AT3G54900,AT3G15660,AT1G77370,ATMG00240,AT5G40370,AT3G21460,AT5G47600,AT2G36145,AT5G50500,AT2G20270,AT5G21005	Cre07.g325743,Cre07.g325600,Cre06.g251150,Cre06.g289500,Cre02.g109950,Cre07.g317576,Cre02.g074720,Cre17.g704802,Cre01.g047800
ostta01g04870	circadian gene	peak_ZT3_trough_ZT18	AT2G39030*,AT2G41450*,AT2G23060*,AT2G38130*,AT2G39020*,AT2G39000*,AT2G30090*,AT2G06025*,AT2G22910*,AT4G37580*,AT4G19985*,AT4G37670*,AT4G28030*,AT1G03150*,AT1G26220*,AT1G32070*,AT1G03650*,AT1G18335*,AT1G24040*,AT1G72030*	Cre16.g662650,Cre12.g526326,Cre10.g464050,Cre16.g658250
ostta01g04880	circadian gene	peak_ZT9_trough_ZT3	AT2G05400	Cre05.g238280,Cre03.g182850
ostta01g04890	circadian gene	peak_ZT0_trough_ZT3	AT3G20810	Cre11.g467768,Cre06.g298225,Cre10.g434550
ostta01g04900			AT4G01610,AT1G29090,AT1G02300,AT5G50260,AT1G02305,AT1G06260,AT1G20850,AT3G48340,AT2G27420,AT3G49340,AT4G36880,AT2G34080,AT4G39090,AT3G43960,AT3G19400,AT5G60360,AT3G19390,AT1G29110,AT4G11320,AT4G23520	Cre12.g498850,Cre02.g119900,Cre16.g659750
ostta01g04910	circadian gene	peak_ZT18_trough_ZT15	AT3G15820,AT1G57680	Cre09.g386734,Cre02.g102750
ostta01g04920	circadian gene	peak_ZT0_trough_ZT9	AT1G06430,AT2G30950,AT5G15250,AT1G50250,AT5G42270,AT2G26140,AT5G58870,AT3G47060,AT5G53170,AT1G07510,AT2G29080,AT5G64580,AT3G16290,AT4G23940,AT3G09840,AT5G03340,AT3G53230,AT1G79560,AT2G27600,AT5G19990	Cre17.g720050,Cre12.g485800,Cre13.g568400,Cre01.g019850,Cre02.g078966,Cre09.g393950,Cre06.g269950,Cre14.g625625,Cre07.g352350,Cre03.g201100,Cre10.g461250,Cre04.g216600,Cre07.g329700,Cre17.g710150,Cre14.g625400,Cre09.g398550,Cre02.g079300,Cre06.g259550,Cre09.g402450,Cre10.g439150
ostta01g04930	circadian gene	peak_ZT0_trough_ZT12	AT3G15518,AT3G15630,AT3G01323,AT2G41650,AT1G33640,AT3G52830,AT3G09863,AT1G50691	Cre08.g367900,Cre13.g606500,Cre23.g755047,Cre03.g165471,Cre10.g458750,Cre12.g495954,Cre16.g695202,Cre12.g548750,Cre12.g518500,Cre09.g386738,Cre03.g150783,Cre12.g511952,Cre07.g324233,Cre02.g141346,Cre09.g395954
ostta01g04940			AT3G61470,AT4G10340,AT3G27690,AT2G05100,AT2G05070,AT1G61520,AT2G34420,AT2G34430,AT1G29920,AT1G29910,AT1G29930,AT3G54890,AT5G54270,AT1G76570,AT1G19150,AT3G47470,AT3G08940,AT1G45474,AT1G44575,AT5G28450	Cre03.g156900,Cre16.g673650,Cre04.g232104,Cre06.g283050,Cre12.g548400,Cre12.g548950,Cre01.g066917,Cre06.g283950,Cre06.g284250,Cre11.g467573,Cre06.g285250,Cre06.g272650,Cre10.g452050,Cre06.g284200,Cre16.g687900,Cre07.g344950,Cre17.g720250,Cre08.g367400,Cre08.g367500,Cre10.g425900
ostta01g04950	circadian gene	peak_ZT0_trough_ZT15	AT1G53750,AT1G53780,AT5G19990,AT5G20000,AT1G09100,AT3G05530,AT1G45000,AT5G43010,AT5G58290,AT2G20140,AT4G29040,AT5G53540,AT2G34560,AT2G03670,AT2G27600,AT1G80350,AT3G02450,AT1G50250,AT5G42270	Cre14.g625400,Cre04.g216600,Cre17.g710150,Cre10.g439150,Cre09.g402450,Cre07.g329700,Cre09.g393950,Cre02.g079300,Cre10.g446400,Cre10.g451850,Cre10.g427600,Cre12.g485800,Cre06.g269950
ostta01g04960	circadian gene	peak_ZT15_trough_ZT0	AT3G22490,AT1G12030,AT1G49480,AT1G54930,AT3G26922,AT3G18990,AT5G20230,AT1G18080,AT5G58575,AT4G39670,AT3G57720,AT4G36240,AT3G27960,AT3G11400	Cre07.g344260,Cre14.g616589,Cre08.g364650,Cre16.g695250,Cre17.g740950,Cre06.g303600,Cre16.g694809,Cre10.g460250,Cre08.g362550,Cre03.g174250,Cre12.g511050,Cre05.g239350
ostta01g04970	circadian gene	peak_ZT9_trough_ZT21	AT4G39160	Cre03.g156500,Cre10.g436053,Cre14.g609150,Cre13.g581200,Cre17.g739201,Cre03.g185150,Cre02.g083500,Cre03.g149851,Cre11.g468075,Cre02.g114650
ostta01g04980	circadian gene	peak_ZT18_trough_ZT9	AT4G34910,AT5G60990,AT2G40700,AT4G15850,AT1G71280,AT1G71370,AT5G05450	Cre12.g526850,Cre12.g505200,Cre07.g319750,Cre34.g759097,Cre12.g517750,Cre06.g253902
ostta01g04990	circadian gene	peak_ZT18_trough_ZT0	AT5G60860,AT3G01820,AT5G49480,AT5G08280,AT4G17520,AT5G63440,AT5G40800,AT2G29380,AT1G75360,AT2G26230	Cre02.g113700,Cre06.g292216,Cre10.g445100,Cre15.g639614,Cre08.g384500,Cre07.g350950,Cre09.g396846,Cre10.g462783,Cre15.g635400
ostta01g05000	circadian gene	peak_ZT0_trough_ZT9	AT5G27660,AT3G27925,AT5G39830	Cre01.g028350,Cre12.g498500,Cre02.g088400,Cre16.g669123,Cre06.g278240
ostta01g05005	circadian gene	peak_ZT3_trough_ZT21	AT5G66140,AT3G51260,AT3G22110,AT5G42790,AT1G47250,AT3G14290,AT1G53850,AT1G16470,AT1G79210,AT4G15165,AT5G35590,AT2G27020,AT2G05840,AT1G12080	Cre01.g030850,Cre10.g418100,Cre08.g373250,Cre17.g724350,Cre14.g619550,Cre06.g304300,Cre17.g705400,Cre12.g534400,Cre16.g651250
ostta01g05010	circadian gene	peak_ZT12_trough_ZT3	AT5G01970,AT2G01410	Cre08.g362750,Cre03.g150050,Cre03.g203569
ostta01g05020	NON circadian gene			Cre09.g414300,Cre01.g022800,Cre05.g241900
ostta01g05030	circadian gene	peak_ZT0_trough_ZT12	AT1G29740,AT1G12460,AT3G47580,AT4G16970	Cre16.g665300,Cre06.g311550,Cre10.g425700,Cre17.g701450,Cre07.g325733,Cre11.g467674
ostta01g05040	circadian gene	peak_ZT0_trough_ZT21	AT5G26667,AT3G60180,AT4G25280,AT3G60961,AT5G47840,AT2G39270	Cre10.g438650,Cre02.g101000
ostta01g05050	circadian gene	peak_ZT3_trough_ZT18	AT4G17210,AT4G08580,AT5G59210,AT3G13210,AT1G61000,AT5G55860,AT4G32190,AT5G52550,AT5G49880,AT5G17900,AT5G16730,AT4G11420	Cre01.g016500,Cre12.g495000,Cre07.g317850,Cre17.g698365,Cre01.g025450,Cre16.g687406
ostta01g05060	circadian gene	peak_ZT18_trough_ZT12	AT4G04830,AT4G04810,AT4G21840,AT4G21850,AT4G21830,AT4G04840,AT4G04800,AT4G21860,AT1G53670,AT5G12240,AT5G07572,AT4G06536	Cre14.g615100,Cre14.g615000,Cre01.g042050,Cre03.g195850,Cre06.g301400,Cre10.g465101,Cre17.g726983,Cre13.g582692,Cre04.g226226,Cre10.g460901
ostta01g05070	circadian gene	peak_ZT21_trough_ZT0	AT5G19420,AT5G42140,AT3G47660,AT4G14368,AT1G76950,AT5G12350	Cre04.g215900,Cre16.g650600,Cre14.g630700,Cre16.g687070,Cre04.g215700,Cre09.g398919,Cre08.g366900,Cre16.g681466,Cre11.g478400,Cre07.g331200
ostta01g05080	circadian gene	peak_ZT9_trough_ZT18	AT5G18900,AT3G28490,AT3G06300,AT1G20270,AT3G28480,AT4G25600,AT3G56360,AT1G07985,AT4G30840	Cre03.g160200,Cre04.g217931,Cre08.g369300,Cre02.g084400,Cre02.g081600,Cre02.g084450,Cre01.g014650,Cre10.g443050,Cre10.g428500,Cre10.g459900,Cre14.g626200,Cre05.g244700,Cre11.g481200,Cre07.g318400,Cre07.g339200
ostta01g05090	circadian gene	peak_ZT12_trough_ZT0	AT2G46090,AT4G21540	Cre07.g325550*,Cre07.g312400*,Cre09.g393691*,Cre10.g448650*,Cre12.g530550*
ostta01g05100	circadian gene	peak_ZT0_trough_ZT9	AT2G03780,AT2G18600,AT1G35680,AT2G39730,AT4G24972,AT1G61250,AT5G17770,AT5G41920,AT2G30695,AT2G23970,AT1G49320	Cre16.g664350,Cre17.g717250,Cre11.g481126,Cre17.g742450,Cre14.g624350,Cre06.g261300
ostta01g05110			AT2G32230,AT2G16650,AT4G21900	Cre13.g563850
ostta01g05120	NON circadian gene		AT2G36485,AT2G22520	Cre12.g542950*
ostta01g05130	circadian gene	peak_ZT0_trough_ZT9	AT2G14890,AT1G68725,AT2G10940,AT4G37450,AT2G43150,AT2G28671,AT4G40090,AT5G10430,AT5G19810,AT4G03120,AT2G22470,AT5G43770,AT3G49540,AT4G38770,AT2G27390,AT4G20440,AT3G22070,AT1G22420,AT5G65390,AT5G09530	Cre08.g373353,Cre05.g241651,Cre09.g398549,Cre03.g167101,Cre03.g167756,Cre12.g517250,Cre04.g217937,Cre22.g753497,Cre10.g430000,Cre16.g648800,Cre02.g099251,Cre01.g001983,Cre03.g185600,Cre13.g565484,Cre03.g194616,Cre17.g747647,Cre06.g277600,Cre07.g329767,Cre11.g481833
ostta01g05140			AT1G02710,AT4G29020,AT3G20470,AT1G11850,AT4G29030,AT4G14301,AT4G15150,AT2G30560,AT3G24250,AT1G15840,AT1G04800,AT5G61660,AT4G16240,AT3G27415,AT2G32690	Cre10.g428525,Cre12.g553702,Cre15.g637183,Cre03.g202050,Cre09.g389809,Cre03.g176440,Cre06.g249101,Cre02.g111029,Cre12.g544850,Cre09.g413141,Cre17.g729301,Cre13.g582100,Cre12.g495957,Cre17.g711480,Cre13.g565484,Cre02.g095154,Cre03.g159083,Cre16.g688250,Cre01.g016651,Cre14.g614226
ostta01g05150	circadian gene	peak_ZT9_trough_ZT18	AT3G42385,AT2G41342,AT1G73177,AT1G60870,AT4G15790,AT3G15630,AT5G14602,AT1G61090,AT1G01725,AT4G28405,AT2G33847,AT3G10020	Cre16.g676670,Cre17.g696626,Cre06.g284376,Cre03.g154726,Cre10.g458750,Cre17.g744747,Cre02.g074217,Cre08.g358559,Cre02.g113376,Cre16.g659700,Cre12.g503900
ostta01g05155	NON circadian gene		AT2G43180,AT1G21440,AT1G77060,AT5G52010	Cre03.g149250,Cre03.g200250,Cre01.g067647,Cre03.g193650,Cre09.g403151
ostta01g05160	circadian gene	peak_ZT0_trough_ZT9	AT4G22950,AT2G22540,AT1G77950,AT3G30260,AT5G60910,AT4G27240,AT2G45650,AT4G11880,AT1G22130,AT1G77980,AT2G01100,AT5G23260,AT5G13790,AT4G18960,AT4G37940	Cre11.g467577*,Cre06.g253250*
ostta01g05170	circadian gene	peak_ZT18_trough_ZT0	AT5G39940,AT1G23740,AT3G63250,AT1G65220,AT1G23060,AT5G14220,AT4G23380,AT2G01570,AT5G20930,AT4G39955,AT1G63480,AT5G58910,AT2G45470	Cre17.g742800,Cre14.g622340,Cre03.g164800,Cre09.g415650,Cre10.g438450,Cre07.g327079,Cre02.g111350,Cre08.g371400
ostta01g05180	circadian gene	peak_ZT21_trough_ZT6	AT3G16010,AT5G39710,AT5G61400,AT3G61520,AT1G12620,AT1G02420,AT3G06430,AT2G15630,AT1G63080,AT5G65820,AT1G50270,AT3G49730,AT4G19890,AT5G59200,AT1G62670,AT5G28460,AT3G47840,AT1G06140,AT3G27130	Cre16.g649800*
ostta01g05190	circadian gene	peak_ZT21_trough_ZT3	AT1G03140,AT1G54590,AT1G47660	Cre13.g567750,Cre14.g631550
ostta01g05200	circadian gene	peak_ZT9_trough_ZT0	AT4G20020,AT1G42430,AT3G14750,AT1G31010	Cre06.g272760,Cre12.g483720,Cre17.g722900,Cre10.g432750,Cre01.g055444
ostta01g05210	circadian gene	peak_ZT0_trough_ZT9	AT1G62390,AT2G25290,AT4G32070,AT2G44760	Cre10.g430501,Cre07.g340350
ostta01g05220	circadian gene	peak_ZT12_trough_ZT3	AT1G69740,AT2G43020,AT1G67590,AT5G15270,AT3G26890,AT5G63190	Cre02.g086250,Cre02.g142086,Cre14.g623000,Cre07.g320350,Cre16.g659950,Cre01.g006150
ostta01g05230	circadian gene	peak_ZT18_trough_ZT6	AT5G15550,AT5G52820,AT3G49660,AT2G43770,AT2G41500,AT3G20740,AT4G34380,AT2G46290,AT1G29260,AT3G26640	Cre17.g710100,Cre03.g178550,Cre01.g035000,Cre16.g675301,Cre12.g527500,Cre12.g552900,Cre10.g434300,Cre09.g406851,Cre03.g150450
ostta01g05240	circadian gene	peak_ZT18_trough_ZT0	AT1G50030,AT5G40820,AT1G49340,AT2G17930	Cre09.g400553,Cre12.g559200,Cre13.g605850
ostta01g05250	circadian gene	peak_ZT6_trough_ZT18	AT4G12540,AT2G37910,AT2G37080	Cre12.g518400,Cre14.g630200
ostta01g05260	circadian gene	peak_ZT21_trough_ZT9	AT1G74040,AT1G18500,AT5G23010,AT5G23020,AT1G20410	Cre06.g258733
ostta01g05270			AT4G09600,AT2G22941,AT2G24040,AT3G48344,AT3G25655,AT5G18407,AT4G37290,AT4G08485,ATCG00640,AT5G15853,AT2G32890,AT1G77093,AT3G52105,AT5G42235,AT1G49500,AT1G70860,AT2G16668,AT4G34881,AT2G19030	Cre12.g500600,Cre02.g143287,Cre02.g091600,Cre14.g626576,Cre17.g716576,Cre15.g640426,Cre10.g445177,Cre17.g724276,Cre21.g752747,Cre09.g402960,Cre03.g177476,Cre02.g088151,Cre12.g517976,Cre15.g636840,Cre17.g731561,Cre09.g413075,Cre07.g336800,Cre01.g038376,Cre10.g430400
ostta01g05280	circadian gene	peak_ZT0_trough_ZT9	AT5G13480,AT5G52820,AT3G02670,AT2G26060,AT2G39870,AT5G41390,AT2G37070,AT5G27945,AT5G24520	Cre06.g251951,Cre16.g693601,Cre09.g390875,Cre09.g402402,Cre16.g652350,Cre03.g204129,Cre17.g714800,Cre06.g278267,Cre06.g251350,Cre16.g693600,Cre10.g463350,Cre02.g115250
ostta01g05290	circadian gene	peak_ZT3_trough_ZT12	AT5G66530,AT4G25900,AT5G57330,AT4G23730,AT3G61610,AT5G14500,AT3G01590	Cre16.g677450,Cre07.g347100,Cre12.g541450,Cre12.g503350
ostta01g05300	circadian gene	peak_ZT3_trough_ZT21	AT2G22440,AT3G29080,AT3G56510	Cre01.g020575,Cre17.g745297
ostta01g05310			AT3G22120,AT2G28671,AT5G15780,AT4G22485,AT1G44191,AT4G13340,AT5G09530,AT5G14920,AT1G49490,AT4G33970,AT4G38770,AT4G18670,AT4G26750,AT5G53870,AT1G69295,AT4G15160,AT1G19950,AT5G59170,AT1G79480,AT1G68725	Cre08.g378417,Cre16.g694403,Cre09.g391615,Cre02.g120001,Cre09.g402402,Cre16.g693601,Cre10.g448900,Cre06.g278267,Cre10.g463350,Cre06.g261123,Cre03.g167756,Cre16.g693500,Cre09.g388351,Cre10.g426650,Cre16.g693600,Cre17.g714800,Cre16.g668850,Cre06.g252913,Cre02.g081700,Cre12.g488450
ostta01g05320	circadian gene	peak_ZT3_trough_ZT21	AT1G21720,AT1G77440,AT3G60820,AT1G48010,AT4G15150,AT2G22905,AT3G26390	Cre06.g267500,Cre26.g756797,Cre16.g667150
ostta01g05330			AT5G67490,ATMG00720,AT3G24770,AT2G34120,AT1G03810,AT4G21510,AT5G57520,AT2G46505,AT2G20585	Cre06.g309850,Cre01.g037200,Cre05.g237870,Cre12.g553678,Cre01.g047050,Cre17.g703976,Cre02.g095075,Cre06.g302305,Cre17.g712150,Cre10.g426102,Cre12.g538376,Cre11.g467731,Cre14.g632076,Cre16.g691352,Cre08.g358126,Cre13.g582713,Cre14.g620076,Cre05.g235355,Cre07.g329476,Cre15.g635034
ostta01g05340			AT5G53350,AT5G49840,AT1G33360,AT5G17460	Cre16.g663350,Cre02.g147850,Cre09.g415550,Cre08.g362400,Cre12.g531850
ostta01g05350	circadian gene	peak_ZT21_trough_ZT9	AT3G21580,AT2G29050,AT1G15190,AT4G10410,AT1G10970,AT1G55170,AT3G53900,AT5G18680,AT4G39630,AT5G07800,AT1G78560,AT1G79810,AT5G03830,AT5G60370	Cre12.g486600,Cre07.g315250,Cre03.g170350,Cre12.g528800,Cre09.g390282,Cre02.g115750,Cre11.g467612
ostta01g05360			AT3G18760,AT3G14060,AT1G06225,AT3G06610,AT3G32120,AT1G77885,AT3G24710,AT3G15518,AT2G42310,AT3G57785,AT3G07568,AT3G46666,AT5G44005,AT1G20816	Cre12.g558000,Cre10.g422419,Cre05.g240300,Cre09.g386742,Cre17.g704901,Cre04.g213152,Cre17.g700425,Cre05.g230650,Cre17.g723750,Cre15.g643384,Cre09.g402219,Cre03.g175451
ostta01g05380	circadian gene	peak_ZT12_trough_ZT21	AT4G20760,AT4G25600	Cre12.g549852,Cre17.g731350,Cre01.g059617,Cre07.g331600
ostta01g05390	circadian gene	peak_ZT15_trough_ZT21	AT1G55805,AT5G17560,AT1G24390,AT3G49580,AT3G29370,AT1G69588,AT1G63060,AT2G16620,AT1G35500,AT4G21213	Cre09.g394701,Cre13.g562900
ostta01g05400	circadian gene	peak_ZT12_trough_ZT3	AT3G12260,AT4G12930	Cre05.g236375,Cre07.g324300,Cre09.g390504
ostta01g05410	circadian gene	peak_ZT15_trough_ZT3	AT2G17670*,AT2G32230*,AT2G16650*,AT4G04790*,AT4G21900*,AT4G16390*,AT4G34830*,AT1G31430*,AT1G19520*,AT1G66345*,AT1G79490*,AT1G80880*,AT3G18110*,AT5G55840*	Cre10.g453782,Cre08.g382750,Cre17.g745247,Cre17.g741601
ostta01g05420	circadian gene	peak_ZT9_trough_ZT21	AT3G44600,AT3G62030	Cre10.g453900,Cre10.g460600
ostta01g05430	circadian gene	peak_ZT18_trough_ZT9	AT2G35210,AT5G46750,AT3G53710,AT2G37550,AT4G21160,AT4G17890,AT5G54310,AT4G05330,AT4G16380	Cre17.g715350,Cre06.g304750,Cre09.g386550,Cre01.g009200,Cre02.g117950
ostta01g05440	circadian gene	peak_ZT9_trough_ZT18	AT5G47690,AT1G77600,AT3G13870,AT5G22770,AT3G01370,AT2G31740,AT3G27670,AT3G24982,AT2G05710	Cre01.g032550,Cre01.g048000,Cre10.g452550
ostta01g05450	circadian gene	peak_ZT12_trough_ZT0	AT1G79450,AT1G54320,AT3G12740,AT1G16360,AT5G46150,AT3G23860,AT5G54450,AT4G16220	Cre06.g278300,Cre13.g575400
ostta01g05460	circadian gene	peak_ZT21_trough_ZT6	AT1G03280,AT4G20810,AT4G20340,AT3G49850,AT4G20260,AT5G42670,AT1G61960,AT1G08310,AT1G53110,AT1G80840,AT3G58200,AT3G60190	Cre11.g481550,Cre02.g092150,Cre07.g336250,Cre01.g070567,Cre06.g259900,Cre06.g309150,Cre03.g199800,Cre01.g045800,Cre17.g735200,Cre17.g741450
ostta01g05470	circadian gene	peak_ZT21_trough_ZT9	AT3G10530	Cre12.g502800,Cre12.g493200,Cre13.g605500,Cre12.g512700
ostta01g05480			AT1G61570,AT5G50810,AT2G11778,AT4G29905,AT5G18037,AT2G29530,AT1G12960,AT4G39235,AT3G30720	Cre16.g650800,Cre01.g034875,Cre02.g094426,Cre12.g483850,Cre05.g234650,Cre08.g362776,Cre03.g188350,Cre10.g424650,Cre05.g239083,Cre03.g157850,Cre15.g643394,Cre12.g514900
ostta01g05490	circadian gene	peak_ZT18_trough_ZT0	AT1G49580,AT3G10660,AT1G69220,AT4G23740	Cre17.g747397
ostta01g05500	circadian gene	peak_ZT0_trough_ZT15	AT1G12550,AT3G50750,AT1G24180,AT3G11690,AT1G03360,AT4G02130,AT5G04190,AT1G30170,AT4G29190,AT1G02500,AT1G13570	Cre13.g578050,Cre09.g415550,Cre03.g145567,Cre02.g114350,Cre16.g684350,Cre08.g362400,Cre10.g438883,Cre08.g375450,Cre11.g467638,Cre06.g278261,Cre16.g678325,Cre04.g214150,Cre16.g672609,Cre13.g606050,Cre07.g342550
ostta01g05510			AT1G18470,AT1G32530,AT3G26000	Cre12.g509450
ostta01g05520			AT3G43500,AT2G44010,AT4G35320,AT1G20580,AT5G54165,AT5G04750,ATMG01010,AT1G26355,AT3G59650,AT3G24513,AT5G41520,AT3G26740,AT1G65290,AT1G65486,AT1G32460,AT4G25740,AT2G03830,AT3G63420,AT5G60810,AT4G12360	Cre06.g270650,Cre11.g481650,Cre12.g517681,Cre17.g731900,Cre06.g299926,Cre03.g178075,Cre11.g467783,Cre14.g631148,Cre01.g043100,Cre16.g667413,Cre12.g499204
ostta01g05530			AT2G37240,AT4G37409,AT5G65840,AT3G29791,AT4G34419,AT4G36170,AT3G45525	Cre01.g021350,Cre10.g445100,Cre03.g176500,Cre06.g278201,Cre05.g232304,Cre02.g095038
ostta01g05540	circadian gene	peak_ZT3_trough_ZT21	AT2G02050,AT1G51035,AT3G28155,ATMG01210,AT3G19530,AT2G35208,AT2G07705,AT3G59455,AT2G29263,AT3G22210,AT1G54775,AT1G77885,AT1G51020,AT1G22767	Cre06.g278188,Cre13.g588368,Cre08.g378550,Cre08.g373373,Cre17.g705900,Cre10.g431602,Cre08.g373343,Cre02.g142747,Cre01.g031400,Cre02.g117676,Cre13.g585175
ostta01g05550	circadian gene	peak_ZT21_trough_ZT12	AT4G15110,AT1G31800,AT3G53130,AT3G14650,AT5G24900,AT3G14680,AT5G24910,AT5G38450,AT3G26180,AT3G14690,AT3G01900,AT3G14610,AT3G26170,AT4G12300,AT3G26320,AT2G44890,AT1G01280,AT5G05690,AT4G12310,AT3G26230	Cre01.g027550,Cre02.g142266,Cre08.g373100,Cre16.g678437,Cre07.g354400,Cre02.g092350,Cre07.g340850,Cre01.g003850,Cre07.g356250,Cre01.g038500,Cre10.g426700,Cre02.g144250,Cre09.g397216,Cre07.g354350,Cre16.g659200,Cre01.g054250
ostta01g05560	circadian gene	peak_ZT3_trough_ZT21	AT1G59900,AT1G24180,AT1G01090,AT1G21400,AT5G09300,AT5G35230,AT3G20590	Cre07.g337650,Cre02.g099850
ostta01g05570			AT1G76728,AT5G11740,AT3G58080,AT3G63233,AT5G04790,AT2G43780,AT5G14105,AT1G31835,AT5G19729,AT3G30769,AT2G10920,AT2G01175,AT1G30757,AT3G07522,AT1G44941,AT3G63160,AT4G04925	Cre16.g691204,Cre12.g558050,Cre03.g143687,Cre02.g141866,Cre09.g414482,Cre09.g396176,Cre15.g643394,Cre10.g442041,Cre10.g429702,Cre03.g146547,Cre08.g373341
ostta01g05580	circadian gene	peak_ZT0_trough_ZT9	AT4G31390,AT1G79600,AT1G71810,AT3G24190,AT3G07700,AT5G24970,AT2G39190,AT1G65950,AT5G64940,AT5G05200,AT5G50330,AT2G40090,AT5G35770	Cre13.g581850,Cre03.g158500,Cre04.g215400,Cre08.g369150,Cre13.g565260,Cre13.g570350,Cre05.g246552,Cre09.g407801,Cre10.g428150,Cre03.g150600,Cre03.g150200,Cre02.g080950,Cre09.g399252
ostta01g05590			AT2G01980,AT1G14660	Cre16.g687450*,Cre16.g671250*,Cre06.g281400*,Cre09.g402700*,Cre05.g234645*,Cre13.g589800*,Cre02.g144550*,Cre04.g220200*,Cre12.g526701*,Cre12.g493000*
ostta01g05600	circadian gene	peak_ZT0_trough_ZT15	AT2G46520,AT3G59020,AT2G31660,AT1G26170	Cre16.g685901,Cre13.g562450,Cre02.g106800,Cre09.g397438,Cre15.g640100,Cre12.g490850
ostta01g05610	circadian gene	peak_ZT21_trough_ZT9	AT3G02450,AT1G50250,AT5G42270,AT1G45000,AT5G43010,AT1G53750,AT5G58290,AT5G20000,AT2G30950,AT5G19990,AT5G53540,AT1G09100,AT1G06430,AT2G20140,AT4G29040,AT4G27680,AT3G05530,AT3G47060,AT5G15250,AT5G53170	Cre09.g393950,Cre17.g710150,Cre09.g402450,Cre14.g625400,Cre12.g485800,Cre17.g720050,Cre13.g568400,Cre10.g439150,Cre07.g329700,Cre02.g079300,Cre04.g216600,Cre10.g427600,Cre16.g650151,Cre01.g019850,Cre10.g446400,Cre02.g078966,Cre10.g451850,Cre06.g269950
ostta01g05620	circadian gene	peak_ZT18_trough_ZT9		Cre17.g704050,Cre03.g203200
ostta01g05630	circadian gene	peak_ZT9_trough_ZT0	AT4G31900,AT5G18620,AT2G25170,AT3G06400,AT2G13370,AT5G44800,AT2G44980,AT3G12810,AT3G19210,AT5G07810	Cre12.g508150,Cre03.g158550,Cre09.g390000,Cre03.g179300,Cre10.g430950,Cre08.g377200
ostta01g05640	circadian gene	peak_ZT0_trough_ZT9	AT3G54010*,AT3G18420*,AT3G58620*	Cre10.g460201,Cre01.g017850,Cre08.g372000,Cre12.g554103,Cre17.g713000,Cre06.g276300
ostta01g05650			AT4G16520,AT3G60640,AT2G45170,AT4G04620,AT1G62040,AT4G21980,AT2G05630,AT3G15580,AT3G06420	Cre16.g689650,Cre07.g334550,Cre01.g042200,Cre03.g178250,Cre16.g647750
ostta01g05660	circadian gene	peak_ZT0_trough_ZT6	AT3G04500,AT5G45350,AT1G38790,AT4G25030,AT4G35320,AT5G59460,AT5G14380,AT1G05060	Cre02.g088800,Cre12.g515100,Cre12.g486252,Cre06.g256850,Cre07.g349400,Cre10.g455451,Cre08.g358544
ostta01g05670			AT1G71800,AT2G18510,AT1G73840,AT2G46780,AT4G17720	Cre01.g024200,Cre14.g631750,Cre12.g545752,Cre15.g641976,Cre02.g085350,Cre13.g566700,Cre16.g668837,Cre08.g375751,Cre09.g394139,Cre03.g198150,Cre06.g254800
ostta01g05680	NON circadian gene		AT3G53640,AT1G13350,AT3G25840,AT3G53570,AT2G40120,AT4G32660,AT5G26751,AT4G00720,AT3G05840,AT2G43790,AT3G08730,AT1G09840,AT5G63370,AT1G01560,AT5G22840,AT4G22940	Cre06.g248850,Cre12.g511850,Cre01.g008550,Cre06.g271100,Cre12.g509000,Cre17.g701884,Cre07.g355400,Cre06.g278231,Cre02.g104201
ostta01g05690	circadian gene	peak_ZT3_trough_ZT12	AT4G18480,AT5G45930,AT1G08520,AT2G11570	Cre12.g510800,Cre06.g306300,Cre05.g242000,Cre21.g753197
ostta01g05700	circadian gene	peak_ZT0_trough_ZT12	AT5G63890	Cre02.g077350
ostta01g05710	circadian gene	peak_ZT3_trough_ZT15	AT3G57340,AT5G49060,AT5G05750,AT5G62140,AT5G48030,AT5G37440	Cre09.g416100,Cre14.g620750,Cre12.g551500,Cre03.g179050
ostta01g05720	circadian gene	peak_ZT12_trough_ZT0	AT5G09690,AT1G78620,AT1G68960,AT4G11140,AT1G13000,AT4G30810,AT3G23560,AT5G42370	Cre10.g438050,Cre04.g218650,Cre03.g156500,Cre06.g278290,Cre01.g023600,Cre10.g426750,Cre02.g097300
ostta01g05730	circadian gene	peak_ZT15_trough_ZT3	AT1G73470,AT5G13260	Cre07.g346933,Cre12.g554400,Cre16.g695900,Cre07.g336400
ostta01g05740	circadian gene	peak_ZT9_trough_ZT0	AT5G51410,AT5G64200,AT2G25310,AT1G44960,AT1G69890	Cre17.g742550,Cre12.g561000,Cre01.g035250,Cre03.g188700,Cre07.g316725,Cre15.g635400,Cre07.g317450,Cre07.g348250,Cre07.g330450
ostta01g05750	circadian gene	peak_ZT15_trough_ZT0	AT2G42770,AT4G14305,AT3G24570,AT2G15185,AT5G19750,AT4G26466,AT5G43140	Cre16.g683750,Cre09.g389208,Cre11.g467738,Cre12.g550600,Cre11.g477550
ostta01g05760	circadian gene	peak_ZT18_trough_ZT3	AT4G10100,AT2G07705,AT1G65346,AT5G43066,ATMG00200,AT5G60240,AT2G19146,AT1G49938,AT2G30430,AT1G19394,AT2G07724,AT3G43432,AT1G35537,ATMG01130,AT2G18830,AT1G28135	Cre08.g382545,Cre04.g220461,Cre10.g450254,Cre06.g278120,Cre17.g712126,Cre23.g754647,Cre02.g141866,Cre05.g245800,Cre03.g157426,Cre12.g499204,Cre03.g195388,Cre01.g049250,Cre02.g141346,Cre07.g345524,Cre17.g721517
ostta01g05770	circadian gene	peak_ZT12_trough_ZT21	AT1G47128,AT5G43060,AT5G50260	Cre07.g333000*,Cre09.g407700*,Cre05.g247851*,Cre01.g010832*
ostta01g05780	circadian gene	peak_ZT12_trough_ZT15	AT5G11980	Cre10.g439650,Cre16.g687182,Cre16.g656900,Cre12.g541211,Cre09.g396250
ostta01g05790	circadian gene	peak_ZT21_trough_ZT12	AT3G51620,AT3G61690,AT3G56320,AT2G40520,AT5G19420,AT2G22840,AT3G49150	Cre06.g278283,Cre17.g728650,Cre07.g324500
ostta01g05800	circadian gene	peak_ZT6_trough_ZT0		Cre16.g671650,Cre17.g701600,Cre09.g405250,Cre10.g447650
ostta01g05810	circadian gene	peak_ZT18_trough_ZT0	AT3G13410
ostta01g05820	circadian gene	peak_ZT0_trough_ZT15	AT5G17900,AT4G08580,AT4G32230,AT5G48530,AT3G48860,AT3G20350,AT2G13640	Cre05.g232950
ostta01g05830	circadian gene	peak_ZT21_trough_ZT12	AT1G23730,AT1G70410,AT4G33580,AT1G58180,AT5G14910,AT1G78100,AT5G54550	Cre15.g643400,Cre12.g545650,Cre03.g201050,Cre06.g305516,Cre09.g400108,Cre12.g527350,Cre12.g491951
ostta01g05840	circadian gene	peak_ZT21_trough_ZT3	AT5G60210,AT3G30230	Cre12.g549350,Cre06.g300300,Cre15.g635250,Cre07.g321600
ostta01g05850	circadian gene	peak_ZT0_trough_ZT12	AT4G21470	Cre06.g311600,Cre01.g025250,Cre12.g532100,Cre10.g458600,Cre12.g491200
ostta01g05860	circadian gene	peak_ZT9_trough_ZT18	AT5G17990,AT3G56430,AT2G40800,AT1G27450,AT1G45110,AT3G53580,AT5G23120,AT1G35910,AT4G02930,AT5G47810,AT2G19810,AT1G75120	Cre13.g563150,Cre02.g087050,Cre02.g098650,Cre08.g367800,Cre16.g652050,Cre02.g087100,Cre09.g393950,Cre11.g476950,Cre06.g284300,Cre16.g667450
ostta01g05870	circadian gene	peak_ZT0_trough_ZT6	AT1G80410	Cre06.g278225,Cre04.g217942,Cre03.g194350
ostta01g05880	circadian gene	peak_ZT12_trough_ZT0	AT1G17730,AT1G73030,AT4G02530,AT2G06530,AT5G22950,AT3G45525,AT2G06908,AT2G48075,AT1G62780	Cre03.g188500,Cre04.g213450,Cre12.g550500,Cre17.g736900,Cre06.g282200
ostta01g05890	circadian gene	peak_ZT12_trough_ZT21	AT4G11410,AT5G02540,AT4G23430,AT4G23420,AT4G24050,AT1G64590,AT2G37540,AT5G15940,AT5G50130,AT4G27760,AT5G53100,AT5G04070,AT5G53090,AT4G09750,AT1G03630,AT4G27440,AT5G54190,AT3G59710,AT5G10050	Cre09.g398252,Cre11.g480650,Cre12.g556802,Cre13.g587700,Cre08.g375350,Cre08.g360300,Cre02.g113652,Cre17.g731350,Cre08.g375450,Cre01.g015350,Cre16.g685400,Cre08.g371566,Cre12.g556750,Cre08.g381516
ostta01g05900	circadian gene	peak_ZT12_trough_ZT6	AT5G64730,AT4G29830,AT4G02730,AT1G18080,AT3G49660,AT2G46280,AT5G52250,AT3G18130,AT3G20740,AT2G05720,AT2G43770,AT5G23730	Cre16.g675301,Cre08.g367650,Cre01.g044400,Cre17.g743697,Cre12.g552900,Cre16.g667413,Cre10.g444216,Cre11.g468377,Cre17.g713900,Cre16.g652600,Cre07.g352000,Cre08.g374400
ostta01g05910			AT4G09750,AT1G51670,AT4G11410,AT4G23420,AT5G50590,AT5G50690,AT1G64590	Cre08.g381516,Cre12.g556802,Cre08.g375350,Cre09.g392097,Cre17.g740187,Cre07.g329400,Cre11.g467792,Cre01.g055477,Cre11.g480650,Cre07.g351350
ostta01g05920	circadian gene	peak_ZT9_trough_ZT0	AT2G16370,AT4G34570,AT2G21550,AT4G33380,AT1G23850	Cre17.g715900
ostta01g05930	circadian gene	peak_ZT3_trough_ZT0	AT5G53100,AT4G27760,AT5G53090,AT1G64590,AT4G24050,AT4G23420,AT5G02540,AT4G23430,AT2G37540,AT5G50130,AT4G11410,AT5G54190,AT5G50590,AT5G50690,AT3G47360,AT5G15940,AT4G09750,AT3G55290,AT1G03630,AT1G62610	Cre11.g480650,Cre09.g398252,Cre12.g556802,Cre08.g375450,Cre13.g587700,Cre02.g113652,Cre08.g375350,Cre08.g360300,Cre03.g162300,Cre12.g556750,Cre01.g015350,Cre17.g731350,Cre08.g380550
ostta01g05940	circadian gene	peak_ZT0_trough_ZT6	AT1G07200,AT3G16030
ostta01g05950	circadian gene	peak_ZT15_trough_ZT3	AT2G07696,ATMG01270,AT5G42200,AT1G17280,AT1G56220,AT5G66110,AT2G07827,AT2G17972,AT4G09012,AT5G02680,AT2G07806,AT4G22510,AT4G01897,AT2G46600,AT5G54490	Cre17.g720550,Cre02.g100150,Cre09.g397095,Cre17.g740187,Cre06.g253350,Cre02.g141106,Cre02.g118550,Cre08.g383350,Cre03.g199652,Cre16.g678100,Cre01.g015700,Cre10.g444216,Cre12.g484100,Cre14.g618631,Cre05.g234976,Cre12.g503350,Cre01.g038750,Cre05.g239978
ostta01g05960	circadian gene	peak_ZT12_trough_ZT21	AT2G42010*,AT2G40116*,AT2G21010*,AT2G01540*,AT2G45760*,AT2G21040*,AT2G22125*,AT2G33320*,AT2G40815*,AT2G20990*,AT2G13350*,AT4G13550*,AT4G25970*,AT4G34150*,AT4G21160*,AT4G38530*,AT4G15740*,AT4G00700*,AT4G11830*,AT4G35790*	Cre07.g318950*,Cre11.g467594*,Cre11.g467595*,Cre11.g467593*,Cre11.g467601*,Cre11.g467599*,Cre14.g632050*,Cre16.g685573*,Cre16.g690750*,Cre16.g689950*,Cre06.g305750*,Cre06.g270200*,Cre17.g705000*,Cre17.g723700*,Cre13.g563550*,Cre13.g561800*,Cre02.g110350*,Cre02.g074900*,Cre02.g076050*,Cre03.g170150*
ostta01g05970	circadian gene	peak_ZT18_trough_ZT3	AT5G18400,AT4G24110,AT4G19270,AT5G55680,AT1G32720,AT1G56320	Cre11.g475350,Cre09.g413141,Cre03.g176500,Cre03.g212529,Cre10.g458626,Cre06.g309684,Cre17.g707900,Cre16.g690902,Cre07.g333252,Cre14.g634236
ostta01g05980	NON circadian gene		AT1G76450,AT2G21970,AT1G16080,AT2G39470,AT3G43500,AT5G11450,AT3G50250	Cre06.g278144,Cre10.g446350,Cre03.g198850,Cre11.g467548,Cre04.g217980,Cre06.g289500,Cre16.g684150,Cre08.g376300,Cre09.g389578,Cre03.g163250,Cre08.g371751
ostta01g05990	circadian gene	peak_ZT0_trough_ZT9	AT5G49555	Cre12.g541750,Cre16.g674950,Cre14.g608350
ostta01g06000			AT3G54210,AT3G15280,AT1G31520,AT5G21430,AT5G58920,AT2G47485	Cre02.g108850,Cre13.g588386,Cre17.g741650,Cre08.g358582,Cre13.g580000,Cre13.g565116,Cre03.g195410,Cre06.g278104
ostta01g06010	circadian gene	peak_ZT18_trough_ZT9	AT5G14520,AT3G14900	Cre16.g683793
ostta01g06020	circadian gene	peak_ZT21_trough_ZT9	AT4G32710,AT2G02148,AT1G54220,AT1G11160,AT2G15420,AT1G64430,AT3G11950	Cre16.g650350,Cre08.g377850,Cre17.g734644,Cre04.g224250,Cre11.g482850,Cre13.g589600
ostta01g06030	circadian gene	peak_ZT0_trough_ZT15	AT2G26430*,AT2G01905*,AT2G17620*,AT2G26760*,AT2G22490*,AT4G34160*,AT4G35620*,AT4G19600*,AT4G37490*,AT4G37630*,AT4G03270*,AT4G19560*,AT1G47230*,AT1G14750*,AT1G20590*,AT1G77390*,AT1G47220*,AT1G15570*,AT1G70210*,AT1G80370*	Cre17.g719050,Cre06.g284350
ostta01g06040	circadian gene	peak_ZT21_trough_ZT6	AT4G38350*,AT1G42470*	Cre12.g496350,Cre02.g093500
ostta01g06050	circadian gene	peak_ZT9_trough_ZT21	AT3G12570,AT2G28671,AT5G17800	Cre08.g381483,Cre07.g347650,Cre02.g089500,Cre17.g724450,Cre02.g077401,Cre16.g693600,Cre16.g693601
ostta01g06060	circadian gene	peak_ZT9_trough_ZT21	AT5G40800,AT2G32960,AT1G47980,AT1G75860,AT1G23440,AT3G28460,AT5G19460,AT4G06534,AT5G57970,AT1G61970,AT3G24430,AT1G66680	Cre07.g339700,Cre13.g568650,Cre14.g621400
ostta01g06070	circadian gene	peak_ZT9_trough_ZT0	AT2G42010*,AT2G40116*,AT2G21010*,AT2G01540*,AT2G45760*,AT2G21040*,AT2G22125*,AT2G33320*,AT2G40815*,AT2G20990*,AT2G13350*,AT4G13550*,AT4G25970*,AT4G34150*,AT4G21160*,AT4G38530*,AT4G15740*,AT4G00700*,AT4G11830*,AT4G35790*	Cre07.g318950*,Cre11.g467594*,Cre11.g467595*,Cre11.g467593*,Cre11.g467601*,Cre11.g467599*,Cre14.g632050*,Cre16.g685573*,Cre16.g690750*,Cre16.g689950*,Cre06.g305750*,Cre06.g270200*,Cre17.g705000*,Cre17.g723700*,Cre13.g563550*,Cre13.g561800*,Cre02.g110350*,Cre02.g074900*,Cre02.g076050*,Cre03.g170150*
ostta01g06080	circadian gene	peak_ZT18_trough_ZT6	AT4G39520,AT1G17470,AT1G72660,AT3G58420	Cre06.g252450,Cre01.g058886,Cre07.g316200
ostta01g06090	circadian gene	peak_ZT9_trough_ZT18	AT2G26200*,AT2G26810*,AT4G14000*,AT4G35987*,AT1G63855*,AT1G08125*,AT1G73320*,AT1G79915*,AT3G50850*,AT5G44170*,AT5G01470*,AT5G27400*,AT5G49560*,AT5G27410*	Cre07.g336700,Cre10.g453782,Cre03.g154600,Cre08.g365750
ostta01g06100	circadian gene	peak_ZT3_trough_ZT0	AT1G32080	Cre09.g394850,Cre04.g219787,Cre03.g146667,Cre01.g055412,Cre09.g399900,Cre12.g530750
ostta01g06110	circadian gene	peak_ZT12_trough_ZT3	AT4G35870*,AT4G02900*,AT4G04340*,AT4G15430*,AT4G22120*,AT1G58520*,AT1G30360*,AT1G62320*,AT1G11960*,AT1G69450*,AT1G10090*,AT1G32090*,AT3G21620*,AT3G54510*,AT3G01100*	Cre17.g738150,Cre13.g574850,Cre16.g665900,Cre08.g360500,Cre10.g460150,Cre13.g579400,Cre12.g532151
ostta01g06120	circadian gene	peak_ZT18_trough_ZT6	AT5G45140,AT4G21710,AT3G23780,AT3G18090,AT1G29940,ATCG00190	Cre12.g542800,Cre02.g075150,Cre07.g322176
ostta01g06130	NON circadian gene		AT1G29340,AT5G25500,AT3G04260,AT2G48080,AT1G71440,AT3G14150,AT3G50080,AT3G62850,AT5G66020,AT1G04840,AT3G53930	Cre09.g393950,Cre12.g497700,Cre12.g555500,Cre09.g401108,Cre16.g667800,Cre15.g638450,Cre02.g093300,Cre12.g557350,Cre12.g543052,Cre14.g633650,Cre12.g485250,Cre12.g519100,Cre11.g467758
ostta01g06140	circadian gene	peak_ZT18_trough_ZT6	AT1G30520,AT5G16370,AT4G05160,AT1G65890,AT5G16340,AT3G21240,AT1G65880,AT1G76290,AT3G48990,AT3G21230,AT4G19010,AT1G62940,AT1G77240,AT1G20560,AT1G21540,AT3G16170,AT1G51680,AT1G65060,AT1G21530,AT3G16910	Cre01.g030900,Cre03.g211745,Cre10.g461851
ostta01g06150	circadian gene	peak_ZT12_trough_ZT3	AT2G26760,AT3G11520,AT4G35620,AT1G76310,AT2G17620,AT5G06150,AT1G20610,AT5G11300,AT4G37490,AT1G15570,AT1G47210,AT5G43080,AT5G25380,AT1G44110,AT1G80370,AT1G47230,AT1G77390,AT1G47220,AT1G16330,AT1G34460	Cre03.g207900
ostta01g06160	NON circadian gene		AT4G32910	Cre08.g383650,Cre09.g394250,Cre06.g300050,Cre13.g606850,Cre07.g326100,Cre12.g488500,Cre13.g583300,Cre06.g277250,Cre04.g217904,Cre08.g378450
ostta01g06170	circadian gene	peak_ZT3_trough_ZT9	AT5G48810,AT2G32720,AT5G53560,AT2G46650,AT1G26340,AT2G05915,AT2G31082,AT4G33925,AT5G39365,AT2G23040,AT3G07150,AT5G07490	Cre16.g659350,Cre16.g659250,Cre16.g659300,Cre01.g013200,Cre06.g263841,Cre07.g349350,Cre02.g141326,Cre16.g690300,Cre17.g700800,Cre01.g054350,Cre11.g474900
ostta01g06180			AT2G15000,AT4G34265,AT4G21780,AT3G51380,AT2G37870,AT3G63390,AT4G15248,AT1G01370,AT3G16660	Cre09.g386749,Cre26.g756697,Cre10.g445323,Cre18.g749297,Cre13.g582112,Cre02.g091193,Cre05.g233052,Cre15.g641926,Cre09.g386950,Cre08.g362776,Cre03.g176450,Cre01.g020751,Cre12.g495952,Cre17.g745847,Cre01.g027575,Cre13.g589000,Cre13.g581650
ostta01g06190	circadian gene	peak_ZT6_trough_ZT18	AT2G19670*,AT4G29510*,AT3G12270*	Cre11.g467740,Cre16.g662950,Cre13.g566250,Cre16.g679051,Cre01.g051625,Cre17.g722750
ostta01g06200	circadian gene	peak_ZT21_trough_ZT6	AT5G19920,AT1G09210
ostta01g06210	circadian gene	peak_ZT15_trough_ZT0	AT5G44170,AT4G33690,AT1G08125,AT1G63200,AT5G49560,AT4G14000,AT5G65925,AT4G34090,AT1G34010	Cre03.g151650,Cre12.g524550,Cre03.g210401,Cre01.g049450,Cre08.g378250,Cre12.g527918
ostta01g06220	circadian gene	peak_ZT12_trough_ZT21	AT3G14120	Cre10.g438000,Cre15.g643500,Cre03.g203250
ostta01g06230			AT2G43310,AT5G24460,AT5G62980,AT3G06310,AT1G62210,AT1G07960,AT3G05741,AT2G27740,AT3G26470,AT5G52840,AT2G17940,AT2G30420,AT5G18800,AT5G14800,AT4G34412	Cre01.g012300,Cre22.g753947,Cre16.g691215,Cre02.g141246,Cre17.g698400,Cre07.g317000,Cre13.g571600,Cre09.g388200
ostta01g06240	circadian gene	peak_ZT3_trough_ZT9	AT5G53470,AT4G27780	Cre07.g349520*,Cre11.g467555*,Cre07.g351800*,Cre14.g627100*,Cre16.g682450*,Cre06.g283300*,Cre17.g728700*,Cre17.g735350*,Cre05.g245700*,Cre15.g634600*,Cre02.g089274*,Cre01.g042000*,Cre10.g446700*,Cre12.g532050*,Cre12.g553800*,Cre12.g544750*
ostta01g06250	circadian gene	peak_ZT0_trough_ZT21	AT2G21940,AT4G17840,AT3G59640,AT2G15780,AT1G26760,AT3G46930,AT5G47220	Cre07.g336300,Cre03.g166750,Cre02.g104300,Cre08.g361050,Cre17.g722950
ostta01g06260			AT1G19240,AT5G63087,AT2G15345,AT2G34860,AT4G24030	Cre08.g358542,Cre12.g540480,Cre07.g357576,Cre06.g296924,Cre05.g240300,Cre11.g467764,Cre04.g229518,Cre02.g142667,Cre01.g034875,Cre03.g209169,Cre10.g445201,Cre04.g217985,Cre07.g332275,Cre10.g458626,Cre08.g373377,Cre06.g301251,Cre17.g742932,Cre09.g413075
ostta01g06270	circadian gene	peak_ZT6_trough_ZT18	AT4G13720,AT3G56210	Cre02.g095089,Cre13.g568950,Cre07.g340200,Cre16.g679051,Cre13.g563150,Cre03.g206145
ostta01g06280	circadian gene	peak_ZT9_trough_ZT15	AT5G17120,AT3G23100,AT3G62530,AT4G03330,AT3G19184,AT1G33290,AT3G03800	Cre10.g427200,Cre12.g511000,Cre02.g095121,Cre16.g661700,Cre16.g656900,Cre01.g007950
ostta01g06290	NON circadian gene		AT4G21470	Cre01.g025250,Cre06.g311600,Cre12.g551502,Cre13.g566800,Cre14.g634000,Cre06.g294500,Cre07.g356650,Cre06.g303300,Cre02.g093150,Cre10.g428250
ostta01g06300	NON circadian gene		AT3G43291,AT1G67785,AT1G15270,AT1G73965,AT2G01175,AT3G60210,AT1G24575,AT2G17350,AT4G36560,AT4G32714,AT5G18150,AT1G72580,AT1G52270,AT3G07910,AT5G28288,AT2G23270,AT2G14870,AT3G50685,AT1G12080,AT1G01471	Cre02.g120301,Cre06.g300933,Cre02.g089950,Cre12.g535650,Cre12.g540250,Cre02.g092926,Cre06.g279100,Cre16.g691353,Cre02.g118850,Cre12.g534450,Cre07.g332084,Cre06.g278088,Cre04.g217972,Cre17.g730575,Cre11.g478700,Cre16.g664400,Cre05.g241643,Cre09.g402219
ostta01g06310	circadian gene	peak_ZT18_trough_ZT12	AT2G27270	Cre03.g153700
ostta01g06320	circadian gene	peak_ZT9_trough_ZT0	AT4G38440,AT2G36380,AT1G70060	Cre01.g015600,Cre05.g242858,Cre08.g382250,Cre12.g548000
ostta01g06330	circadian gene	peak_ZT9_trough_ZT0	AT5G15920,AT5G48600,AT5G62410,AT5G07660,AT3G47460	Cre10.g440200,Cre12.g493400,Cre02.g086650
ostta01g06340			AT2G28740,AT1G07820,AT1G07660,AT3G46320,AT3G53730,AT3G45930,AT5G59690,AT5G59970,AT5G21125,AT1G68238	Cre16.g650250,Cre16.g649950,Cre06.g276650,Cre06.g264600,Cre06.g268400,Cre06.g271300,Cre06.g268000,Cre06.g274150,Cre06.g276800,Cre06.g273950,Cre06.g265200,Cre06.g266600,Cre06.g274900,Cre06.g275700,Cre06.g265050,Cre06.g274300,Cre06.g265450,Cre17.g714600,Cre17.g708200,Cre17.g710500
ostta01g06350			AT2G28740,AT1G07820,AT1G07660,AT3G46320,AT3G53730,AT3G45930,AT5G59690,AT5G59970,AT5G21125,AT1G68238	Cre16.g650250,Cre16.g649950,Cre06.g276650,Cre06.g264600,Cre06.g268400,Cre06.g271300,Cre06.g268000,Cre06.g274150,Cre06.g276800,Cre06.g273950,Cre06.g265200,Cre06.g266600,Cre06.g274900,Cre06.g275700,Cre06.g265050,Cre06.g274300,Cre06.g265450,Cre17.g714600,Cre17.g708200,Cre17.g710500
ostta01g06360	NON circadian gene		AT1G02650,AT1G69340,AT3G47250,AT1G05370	Cre06.g253550,Cre12.g550200,Cre10.g427000,Cre01.g033500,Cre06.g305250,Cre06.g311750,Cre02.g114900
ostta01g06370	circadian gene	peak_ZT0_trough_ZT12	AT4G29520,AT2G47470,AT4G02450,AT5G61720,AT5G41850,AT1G32520,AT4G27070,AT2G44290,AT3G25550,AT2G20280,AT1G72660,AT5G43330,AT1G29550,AT3G14040,AT1G17470,AT2G47450,AT1G76070	Cre03.g151700,Cre06.g278256
ostta01g06380	NON circadian gene		AT5G60870,AT5G63860,AT5G11580,AT3G53830,AT1G27060,AT3G15430,AT5G16040,AT1G53450,AT3G26100,AT5G08710	Cre12.g528350,Cre05.g230600,Cre01.g025900,Cre08.g370900,Cre16.g663876,Cre13.g582850,Cre16.g688751,Cre08.g359300
ostta01g06390	circadian gene	peak_ZT18_trough_ZT6	AT2G35040	Cre12.g537581
ostta01g06400			AT1G06540,AT3G20610,AT1G20770	Cre10.g467150,Cre16.g681200,Cre16.g688414
ostta01g06410	circadian gene	peak_ZT9_trough_ZT3	AT2G30620,AT1G06760,AT1G77450,AT4G09040,AT5G58360,AT1G31180,AT4G39756,AT4G14720,AT3G14110,AT5G46915,AT1G73440,AT2G17390	Cre12.g552500,Cre02.g099900,Cre09.g390678,Cre08.g362850,Cre12.g542950,Cre17.g742866,Cre07.g350950,Cre04.g217952,Cre09.g395917,Cre02.g141806,Cre02.g077401,Cre12.g500700,Cre11.g482700,Cre10.g463400,Cre10.g430000,Cre13.g576760,Cre02.g084900,Cre22.g753497
ostta01g06420	circadian gene	peak_ZT18_trough_ZT6	AT1G03110	Cre08.g382515*,Cre08.g367650*,Cre08.g374400*,Cre08.g364000*,Cre08.g382620*,Cre08.g374800*,Cre07.g347950*,Cre07.g318702*,Cre07.g328600*,Cre07.g349850*,Cre07.g344050*,Cre07.g349500*,Cre07.g350451*,Cre07.g355750*,Cre07.g313850*,Cre07.g326350*,Cre07.g347900*,Cre07.g352900*,Cre07.g334300*,Cre11.g468377*
ostta01g06430	circadian gene	peak_ZT3_trough_ZT12	AT1G60550,AT4G16800,AT4G16210,AT5G43280	Cre02.g114250
ostta01g06440	circadian gene	peak_ZT9_trough_ZT0	AT3G09240,AT1G31430,AT5G59160,AT5G12270,AT4G18570,AT3G11620,AT2G38060,AT5G41770	Cre06.g259250,Cre12.g549100,Cre14.g632250
ostta01g06450	circadian gene	peak_ZT12_trough_ZT0	AT2G42450*,AT2G42690*,AT2G44810*,AT2G05260*,AT2G30550*,AT2G31100*,AT2G31690*,AT4G13550*,AT4G18550*,AT4G10955*,AT4G16070*,AT4G16820*,AT4G00500*,AT1G51440*,AT1G05790*,AT1G06800*,AT1G06250*,AT1G45201*,AT1G02660*,AT1G05800*	Cre06.g285850,Cre16.g681050,Cre04.g227850,Cre06.g303850,Cre08.g358578,Cre04.g232702
ostta01g06460	circadian gene	peak_ZT21_trough_ZT6	AT2G38740,AT1G60870,AT3G43870,AT4G35700,AT4G40090	Cre17.g711200,Cre09.g401330,Cre03.g167050,Cre16.g694942,Cre18.g748647,Cre10.g456420,Cre03.g195410,Cre03.g188450,Cre11.g467792,Cre07.g319330,Cre01.g020750,Cre04.g228950
ostta01g06465	circadian gene	peak_ZT0_trough_ZT3	AT1G02330,AT2G33430	Cre10.g423350,Cre13.g591650,Cre01.g043600,Cre12.g499150,Cre07.g315300
ostta01g06470	circadian gene	peak_ZT3_trough_ZT6	AT5G24850,AT3G15620,AT1G04400,AT1G76250	Cre02.g078939,Cre01.g030650,Cre06.g278251,Cre14.g622150,Cre03.g198224,Cre03.g155950
ostta01g06490	circadian gene	peak_ZT21_trough_ZT9	AT5G50320,AT1G04310,AT1G71810,AT5G10320,AT5G48930,AT2G42030,AT5G14460,AT4G12540,AT3G25060,AT4G15396,AT4G16430,AT1G68050,AT5G21930	Cre07.g328150,Cre07.g319340,Cre13.g577650,Cre02.g110950
ostta01g06500	circadian gene	peak_ZT9_trough_ZT21	AT5G59740,AT3G46180,AT2G02810,AT1G14360,AT1G12600,AT4G23010	Cre06.g260100,Cre16.g676900,Cre01.g032050,Cre16.g673200
ostta01g06510	circadian gene	peak_ZT6_trough_ZT0	AT1G62220,AT2G03850	Cre05.g241649,Cre05.g241647,Cre06.g278211
ostta01g06520	NON circadian gene		AT1G78780	Cre09.g388900,Cre01.g012300
ostta01g06530	circadian gene	peak_ZT12_trough_ZT6	AT2G27285,AT2G27280,AT1G55928,AT4G21020,AT2G25670	Cre17.g734000,Cre02.g147500,Cre17.g713000,Cre22.g754147
ostta01g06540	circadian gene	peak_ZT15_trough_ZT0	AT3G16200,AT5G50830	Cre09.g389652,Cre03.g145387
ostta01g06545			AT3G55520,AT1G62070,AT2G16060,ATCG00790,AT2G39160,AT1G23260,AT5G37960,AT1G30135,AT3G10020,AT2G37870,AT2G42680,AT2G18400,AT4G11845,AT1G74970,AT3G10525	Cre03.g154225,Cre13.g586550,Cre11.g479700,Cre01.g024601,Cre10.g445100,Cre04.g221850,Cre06.g278279,Cre06.g294876,Cre06.g284726,Cre17.g710900,Cre12.g526131,Cre16.g691500,Cre21.g752747,Cre12.g545704,Cre11.g480150,Cre12.g526339,Cre12.g526201
ostta01g06550			AT3G29034,AT5G57170,AT4G01575,AT4G04620,AT4G02140,AT3G44450,AT1G16510,AT2G30930,AT4G22800,AT3G11750,AT3G45020,ATMG00720,AT2G39530,AT4G16410,AT2G17972,ATCG00050,AT2G31083,AT1G55205	Cre08.g358582,Cre03.g146307,Cre08.g371879,Cre05.g241629,Cre02.g109950,Cre06.g272500,Cre16.g680550,Cre05.g232304,Cre15.g634900,Cre01.g031250,Cre04.g217968,Cre06.g253102,Cre01.g056331,Cre14.g632823,Cre13.g605700,Cre12.g524900,Cre12.g526427
ostta01g06555			AT1G31270,AT2G20805,AT3G27830,AT3G60780,AT5G49940,AT4G39300,AT2G06908,AT4G34190,AT1G60660,AT4G14430,AT4G36910,AT2G04025,AT2G32580,AT5G64180,AT1G74970,AT1G27610,AT3G52920,AT5G64650	Cre02.g074217,Cre02.g078226,Cre09.g393210,Cre16.g679250,Cre03.g178276,Cre06.g302551,Cre18.g748447,Cre03.g206952,Cre03.g178014,Cre16.g668481,Cre15.g637050,Cre25.g756147,Cre16.g662200,Cre16.g651300,Cre03.g176930,Cre16.g685501
ostta01g06560	circadian gene	peak_ZT0_trough_ZT9	AT3G56430	Cre04.g217700,Cre06.g298200
ostta01g06570	circadian gene	peak_ZT21_trough_ZT9	AT5G02510,AT5G37730	Cre06.g263500,Cre03.g146167,Cre12.g554600
ostta01g06580	circadian gene	peak_ZT6_trough_ZT0	AT1G47310	Cre13.g575175,Cre09.g399950,Cre15.g642865
ostta01g06590			AT5G37480,AT4G26410,AT4G18660,AT4G18975	Cre07.g353250,Cre10.g466175,Cre17.g743697,Cre03.g205361
ostta01g06600	circadian gene	peak_ZT21_trough_ZT0	AT3G44240,AT5G19960,AT1G10150,AT5G36100,AT1G26670,AT3G56790,AT5G16800,AT3G60260,AT5G44900,AT5G46100	Cre14.g608850,Cre09.g391726,Cre06.g261550,Cre17.g721350,Cre01.g051000,Cre06.g308850,Cre12.g528800,Cre17.g720850
ostta01g06610			AT4G03280,AT5G13440,AT3G19220,AT3G02670,AT5G13430,AT5G55870,AT4G31730	Cre11.g467689,Cre12.g551502,Cre09.g391689,Cre01.g006402,Cre09.g405250
ostta01g06620	circadian gene	peak_ZT18_trough_ZT0	AT5G52210,AT3G49860,AT3G49870,AT5G67560,AT2G15310,AT2G24765,AT5G37680,AT3G03120,AT2G18390,AT5G17060,AT5G54095,AT3G22950	Cre03.g204353,Cre01.g005550,Cre16.g664500,Cre04.g218250,Cre02.g102000,Cre12.g487850,Cre12.g558150,Cre12.g535900,Cre17.g708250,Cre03.g208000,Cre06.g272760,Cre02.g103784
ostta01g06630	circadian gene	peak_ZT18_trough_ZT12	AT5G05820,AT3G11320,AT5G04160,AT1G12500,AT3G10290,AT1G77610,AT1G53660,AT1G21870,AT3G14410,AT5G11230,AT4G32390,AT2G25520,AT1G48230,AT4G31600,AT2G28315,AT5G11960,AT3G01550,AT2G30460,AT4G39390,AT5G25400	Cre12.g501000,Cre04.g227450,Cre03.g184850,Cre09.g415900,Cre02.g106200,Cre03.g162000,Cre17.g702700,Cre06.g263850,Cre08.g379350,Cre16.g663800,Cre01.g045550,Cre08.g382350,Cre17.g703250
ostta01g06640	circadian gene	peak_ZT18_trough_ZT0	AT2G46440*,AT2G28260*,AT2G46430*,AT2G25600*,AT2G24610*,AT2G46450*,AT2G26650*,AT2G23980*,AT4G18290*,AT4G01010*,AT4G03560*,AT4G32500*,AT4G30560*,AT4G32650*,AT4G30360*,AT4G22200*,AT1G01340*,AT1G15990*,AT1G19780*,AT3G17700*	Cre16.g665050,Cre11.g467528,Cre16.g665100,Cre17.g720600
ostta01g06650	circadian gene	peak_ZT0_trough_ZT12	AT1G15190	Cre06.g304700,Cre03.g150200,Cre16.g694809,Cre16.g693601,Cre11.g468800
ostta01g06660	circadian gene	peak_ZT21_trough_ZT15	AT3G25110,AT4G13050,AT1G08510,AT5G66290	Cre06.g256750,Cre06.g311100
ostta01g06670	circadian gene	peak_ZT12_trough_ZT0	AT3G11880	Cre03.g180050,Cre12.g548500
ostta01g06680	circadian gene	peak_ZT12_trough_ZT0	AT3G10420,AT1G73170,AT1G33290,ATCG00480,AT1G01510,AT5G20040,AT5G04720	Cre16.g676850,Cre12.g496150,Cre17.g716050,Cre02.g095043,Cre17.g701100,Cre06.g298251,Cre03.g191100,Cre13.g578650,Cre13.g578750,Cre01.g037950
ostta02g00020	circadian gene	peak_ZT0_trough_ZT12
ostta02g00030	circadian gene	peak_ZT21_trough_ZT12	AT1G76480,AT3G23255	Cre18.g749697*
ostta02g00035			AT5G58940,AT1G25250,AT4G37790,AT5G11670,AT3G20910	Cre07.g336850,Cre07.g315250,Cre05.g241630,Cre13.g573750,Cre10.g459650,Cre11.g467628,Cre03.g203569,Cre12.g511300
ostta02g00037			AT2G13770*
ostta02g00040	circadian gene	peak_ZT21_trough_ZT12	AT1G57580,AT4G22390,AT2G25130	Cre12.g519651
ostta02g00050	circadian gene	peak_ZT6_trough_ZT15	AT3G52200,AT4G34310	Cre12.g484150
ostta02g00080	circadian gene	peak_ZT0_trough_ZT12	AT4G31930,AT1G73030,AT2G47910,AT5G64250,AT3G59350,AT4G25260,AT1G17730,AT3G20120,AT1G54240,AT1G23240,AT4G12500,AT2G43100,AT5G43430,AT1G27385,AT1G69030,AT5G11810	Cre09.g416150,Cre12.g519000,Cre09.g392500,Cre16.g688800,Cre12.g485750,Cre15.g642950
ostta02g00085			AT3G06610,AT4G37022,AT3G27840,AT1G24256,AT2G17450,AT3G54210,AT5G54970,AT2G35658,AT3G51230,AT5G15160,AT5G06370,AT2G11015,AT1G18210,AT1G04100	Cre11.g482600,Cre09.g396176,Cre16.g652550,Cre02.g104050,Cre07.g352850,Cre09.g396883,Cre02.g142046,Cre02.g107550,Cre05.g247050,Cre16.g687650,Cre03.g165650,Cre12.g525900,Cre10.g452700,Cre08.g369100
ostta02g00087			AT1G20770,AT3G52905,AT4G29658,AT1G70920,AT1G04555,AT5G25890,ATCG00420,AT5G54790,AT5G50720,AT2G43110,AT5G52970,AT2G37140,AT2G46410,AT4G29480,AT5G14710,AT3G02120,AT1G24851,AT5G41520,AT5G52650,AT3G60150	Cre17.g716950,Cre14.g630835,Cre07.g349450,Cre05.g245800,Cre03.g200400,Cre10.g447000,Cre16.g651650,Cre08.g363500,Cre09.g391467,Cre03.g174300
ostta02g00093	circadian gene	peak_ZT21_trough_ZT0	AT4G24440,AT4G04423,AT3G26616,AT1G05710,AT4G14105,AT3G62920,AT3G25200,AT3G60560,AT5G15320	Cre10.g424150,Cre15.g641901,Cre17.g722650,Cre02.g078300,Cre31.g758397,Cre02.g142667,Cre03.g208000,Cre02.g088151,Cre01.g003541,Cre07.g354976,Cre17.g745897,Cre08.g358100,Cre06.g267476
ostta02g00100	NON circadian gene		AT1G52740,AT3G54560,AT2G38810,AT5G54640,AT4G27230,AT3G20670,AT1G51060,AT1G08880,AT1G54690,AT4G13570,AT5G27670,AT5G59870,AT5G02560,AT5G41765	Cre13.g567700,Cre06.g274200,Cre06.g276950,Cre06.g276500,Cre17.g711700,Cre17.g713400,Cre17.g714500,Cre17.g714100,Cre17.g709200,Cre17.g710400,Cre13.g570100,Cre06.g268300,Cre06.g275850,Cre06.g271350,Cre06.g273900,Cre06.g274800,Cre12.g504750,Cre12.g505550,Cre12.g506250,Cre12.g504500
ostta02g00110	NON circadian gene		AT3G22110,AT4G15165,AT1G53850,AT3G14290,AT5G66140,AT3G51260,AT5G35590,AT2G05840,AT5G42790,AT1G79210,AT1G16470,AT1G47250,AT2G27020,AT2G07719,ATMG00610,AT5G64010	Cre10.g418100,Cre17.g724350,Cre14.g619550,Cre08.g373250,Cre01.g030850,Cre17.g705400,Cre06.g304300,Cre17.g722750,Cre05.g241649,Cre05.g241647
ostta02g00130			AT3G24170,AT3G54660,AT1G48030,AT3G17240,AT3G16950,AT4G16155,AT3G44190	Cre06.g262100,Cre09.g396252,Cre08.g368400,Cre18.g749847,Cre01.g016514
ostta02g00150	circadian gene	peak_ZT6_trough_ZT15	AT1G44110,AT1G15570,AT5G43080,AT1G77390,AT1G47210,AT1G80370,AT1G47220,AT5G25380,AT3G11520,AT5G06150,AT4G37490,AT1G47230,AT5G11300,AT2G26760,AT1G76310,AT2G17620,AT4G35620,AT1G20610	Cre03.g207900
ostta02g00160	NON circadian gene			Cre06.g263250,Cre13.g588959,Cre07.g329861,Cre07.g332600,Cre03.g145647,Cre03.g177950,Cre17.g741750,Cre07.g336750,Cre17.g708500,Cre02.g147150,Cre16.g680150,Cre07.g317500
ostta02g00170			AT2G04540*,AT1G74960*,AT5G46290*	Cre16.g695150,Cre07.g344702,Cre02.g087150,Cre06.g282050,Cre10.g428300,Cre02.g078316,Cre03.g161363,Cre09.g391134,Cre03.g205585,Cre02.g142050,Cre17.g747597,Cre12.g485250,Cre03.g145947,Cre01.g028000
ostta02g00180				Cre11.g476950,Cre07.g355950,Cre03.g170950,Cre17.g724450,Cre03.g195100
ostta02g00190	circadian gene	peak_ZT18_trough_ZT0	AT5G03100,AT2G39100,AT5G01080,AT2G31680,AT1G37140,AT3G24068,AT1G23240,AT5G10210,AT5G47150,AT4G18230,AT1G16040,AT2G01905,AT4G02860,AT4G04870,AT3G45770,AT3G45600	Cre06.g278117,Cre17.g712350,Cre17.g705400,Cre01.g047950,Cre13.g562475,Cre17.g726750,Cre12.g523950
ostta02g00195	circadian gene	peak_ZT18_trough_ZT0	AT4G15020*,AT4G08267*,AT1G36095*,AT1G43260*,AT1G79740*,AT3G13010*,AT3G17450*,AT3G13030*,AT3G13020*,AT3G22220*,AT5G31412*	Cre39.g760047*,Cre04.g217961*
ostta02g00200	circadian gene	peak_ZT21_trough_ZT6	AT3G06460,AT3G06470,AT5G26622,AT4G14100
ostta02g00210	circadian gene	peak_ZT0_trough_ZT9	AT5G49440,AT1G27990,AT2G11570,AT3G29636,AT1G13990,AT3G06600	Cre08.g373366
ostta02g00220			AT5G09490,AT4G05620,AT5G09920,AT4G29430,AT3G51220,AT1G67760,AT5G34830,AT4G18860,AT1G01820,AT5G18030,AT5G57400,AT3G46310,AT5G46320,AT4G11150,AT1G76410	Cre05.g241600,Cre12.g509100,Cre01.g065092,Cre12.g525850,Cre12.g550468,Cre13.g606450,Cre03.g144927,Cre04.g223540,Cre02.g085500,Cre02.g143507,Cre08.g370401,Cre06.g253852
ostta02g00230			AT3G22230,AT4G34620,AT2G36620,AT3G51380,AT4G15000,AT1G06225,AT2G39725,AT4G30670,AT2G07676,AT4G36500,AT2G35290,AT4G31830,AT3G53020,AT3G55900,AT5G62575,AT2G32220,AT1G31520,AT1G79850,AT1G55670,AT2G21750	Cre03.g208945,Cre11.g482600,Cre07.g349119,Cre01.g040701,Cre03.g204000,Cre05.g239083,Cre06.g278242,Cre12.g484700,Cre07.g312500,Cre10.g445151,Cre03.g145327,Cre14.g620400,Cre08.g380800,Cre08.g358582,Cre08.g360444
ostta02g00240	circadian gene	peak_ZT12_trough_ZT9	AT2G32070,AT1G80780,AT5G10960,AT1G15920,AT3G44260,AT5G22250,AT3G44240,AT1G61470,AT1G27820,AT1G06450,AT1G27890,AT1G36100,AT4G24300	Cre03.g157300
ostta02g00250	circadian gene	peak_ZT21_trough_ZT9	AT2G44860,AT2G36620,AT3G53020,AT1G48190,AT1G47495,ATMG01330,AT2G04025,AT3G17890,AT2G17960,AT2G38365,AT1G44478	Cre07.g325712,Cre02.g108900,Cre09.g391097,Cre08.g378050,Cre08.g358535
ostta02g00260			AT3G24160,AT2G01410,AT3G61410,AT1G80630	Cre07.g335300*,Cre11.g467723*,Cre10.g438050*
ostta02g00270	NON circadian gene		AT1G24706*	Cre12.g507700*
ostta02g00275			AT4G14280	Cre06.g276150,Cre10.g438300
ostta02g00277			AT2G13770*	Cre12.g492151
ostta02g00290			AT5G18030,AT2G07785,AT3G45577,AT1G23610,AT1G76860,AT4G30650,AT1G28304,AT1G25472,AT3G23390,AT2G21200,AT2G46308,AT3G52105,AT5G66260,AT2G10975,AT1G62301,AT1G02590,AT3G13432,ATCG00580,AT5G25640,AT1G12960	Cre02.g089000,Cre12.g534930,Cre04.g217981,Cre01.g010500,Cre02.g114800,Cre08.g382716,Cre07.g333781,Cre11.g475576,Cre03.g168605,Cre03.g166300,Cre02.g095140,Cre07.g343789,Cre01.g003541,Cre03.g151750
ostta02g00300	circadian gene	peak_ZT15_trough_ZT6	AT2G04630,AT5G51940,AT4G00525,AT1G25422,AT4G17960,AT3G42970	Cre01.g002200,Cre07.g353250,Cre04.g228100,Cre12.g552952,Cre21.g752947
ostta02g00310	circadian gene	peak_ZT21_trough_ZT0	AT1G08400*,AT3G47700*	Cre06.g283850,Cre14.g623250,Cre09.g400627,Cre06.g268228,Cre12.g487601,Cre03.g176200
ostta02g00320	circadian gene	peak_ZT12_trough_ZT3	ATMG00850,AT4G15885,AT2G27535,AT5G36280,AT3G23170,AT1G51030,AT3G20898,AT5G64800,AT3G32905,AT5G64900	Cre04.g223800,Cre09.g405776,Cre02.g095051,Cre10.g456460,Cre07.g339550,Cre02.g074550,Cre12.g534945,Cre01.g049250,Cre07.g314833,Cre17.g721553
ostta02g00330			AT3G48680,AT5G35890,AT2G03050,AT3G07190	Cre05.g239650
ostta02g00340	NON circadian gene		AT1G32200,AT5G60350	Cre02.g143000,Cre02.g109300
ostta02g00350	circadian gene	peak_ZT12_trough_ZT0	AT1G77440,AT2G31200,AT1G21720,AT1G75670,AT5G36910,AT4G34412,AT4G05620,AT1G10600,AT5G67110,AT2G27480,AT1G71030,AT3G43280,AT1G74410,AT1G14630,AT2G13430,AT2G40440,AT1G16230	Cre12.g499204,Cre07.g349600,Cre01.g010400,Cre13.g583550,Cre07.g325200,Cre16.g665000,Cre06.g267500,Cre04.g217300,Cre12.g540500
ostta02g00360			AT5G19990,AT5G20000,AT3G02450,AT3G53230,AT5G58290,AT3G05530,AT1G09100,AT1G03000,AT2G20140,AT4G29040,AT1G45000,AT1G80350,AT3G09840,AT5G43010,AT3G01610,AT1G53750,AT2G03670,AT1G53780	Cre10.g439150,Cre10.g446400,Cre07.g329700,Cre14.g625400,Cre06.g269950,Cre10.g427600,Cre09.g402450
ostta02g00370	circadian gene	peak_ZT21_trough_ZT6	AT4G30600,AT2G45770,AT1G16770	Cre16.g683950
ostta02g00380	circadian gene	peak_ZT21_trough_ZT9	AT4G17040,AT1G09130,AT5G45390,AT5G23140,AT1G02560,ATCG00670,AT1G12410,AT1G66670,AT1G49970,AT2G13660,AT1G11750,AT1G65270	Cre03.g204350,Cre12.g486100,Cre12.g521450,Cre16.g682900,Cre06.g299650,Cre14.g619100,Cre08.g375050
ostta02g00390	circadian gene	peak_ZT21_trough_ZT0	AT1G08530,AT4G03150	Cre03.g190311,Cre24.g755147,Cre08.g373367,Cre03.g146007,Cre02.g143507
ostta02g00400	circadian gene	peak_ZT21_trough_ZT12	AT1G79130,AT4G20470,AT4G30996,AT2G35120,AT1G24050,AT2G24290,AT5G67490,AT3G46430,AT5G59613,AT1G06148,AT3G15352,AT5G11416,AT4G21902,AT1G58245,AT4G39130,AT4G30740,AT4G04080,AT1G52200,AT3G07200	Cre06.g284726,Cre01.g033532,Cre12.g501717,Cre14.g608652,Cre07.g312950,Cre01.g006876,Cre16.g659667,Cre11.g467561,Cre14.g609050,Cre17.g743307,Cre06.g302426,Cre17.g708013,Cre09.g399915,Cre12.g559150,Cre11.g467685,Cre12.g530200,Cre12.g512790
ostta02g00410	circadian gene	peak_ZT18_trough_ZT6	AT4G32990,AT5G14050,AT3G18060	Cre17.g715750
ostta02g00420			AT5G49320,AT2G46080,AT2G23093,AT1G66840,AT1G49290,AT1G26870,AT2G40230,AT5G25300,AT3G03610,AT3G57400,AT3G61950,AT4G35540,AT3G58530,AT5G04640,AT5G46560
ostta02g00430	circadian gene	peak_ZT21_trough_ZT6	AT2G40360,AT4G03620	Cre10.g417950
ostta02g00440			AT4G15670,AT1G68420,AT4G35025,AT4G15660,AT3G23830,AT3G13674,AT4G15700,AT1G34042,AT1G48720,AT2G47844,AT2G12170,ATMG00720,AT3G59460,AT5G35510,AT3G29034,AT3G55910,AT2G24617,AT4G15690,AT4G15680,AT3G49100	Cre16.g691600,Cre12.g499204,Cre13.g582000,Cre02.g141500,Cre12.g554750,Cre02.g118850,Cre02.g141486,Cre02.g145250,Cre02.g141306,Cre17.g733174,Cre12.g491550
ostta02g00450			AT4G13170,AT5G04180,AT4G15260,AT3G10730,AT3G52390,AT5G23730,AT4G13640,AT5G20920,AT3G23633,AT1G07160,AT2G46220	Cre08.g363367,Cre11.g467622,Cre01.g009025,Cre12.g559850
ostta02g00460	circadian gene	peak_ZT18_trough_ZT9	AT5G01920,AT1G68830,AT1G32320	Cre12.g483650,Cre03.g206929
ostta02g00470			AT2G43080*,AT2G23096*,AT2G17720*,AT4G33910*,AT4G35820*,AT4G35810*,AT1G20270*,AT1G68080*,AT3G28490*,AT3G28480*,AT3G06300*,AT5G18900*,AT5G66060*	Cre08.g369300*,Cre08.g379950*,Cre07.g323950*,Cre11.g481200*,Cre14.g619900*,Cre14.g626200*,Cre06.g282450*,Cre05.g244700*,Cre13.g576800*,Cre02.g100050*,Cre02.g081600*,Cre02.g084400*,Cre02.g084450*,Cre03.g160200*,Cre03.g179500*,Cre01.g014650*,Cre10.g459900*,Cre10.g443050*,Cre10.g424900*,Cre10.g428500*
ostta02g00480	circadian gene	peak_ZT18_trough_ZT9	AT3G42830,AT5G20570,AT4G08875,AT5G48515,AT5G46873,AT2G05500,AT4G08869,AT5G26848,AT5G43285,AT5G38090,AT5G43518	Cre12.g543450,Cre12.g552952,Cre16.g670652,Cre17.g737353,Cre17.g725500,Cre06.g253753,Cre01.g012244,Cre12.g492400,Cre14.g615618,Cre09.g408626,Cre15.g643702
ostta02g00490			AT3G12530,AT2G35585,AT2G27830,AT2G17785,AT4G11845,AT3G28170,AT5G50500	Cre01.g029100,Cre05.g241655
ostta02g00500	circadian gene	peak_ZT12_trough_ZT0	AT5G22010	Cre04.g217924
ostta02g00510	NON circadian gene		AT4G37295,AT5G02440,AT3G63360,AT5G63240,AT1G77710,AT5G19570,AT5G67590,AT5G44578,AT5G43513,AT5G55980,AT3G13310,AT1G10690,ATCG00580,AT2G30810,AT4G23760,AT2G35605,ATMG01100,AT4G37682,AT3G49820,AT5G59510	Cre21.g752097,Cre01.g053600,Cre08.g368026,Cre11.g478982,Cre12.g553552,Cre12.g512550,Cre17.g702102,Cre09.g403404,Cre13.g579326,Cre16.g667250,Cre03.g146247,Cre02.g142647
ostta02g00520	circadian gene	peak_ZT15_trough_ZT9	AT4G28030,AT2G39000	Cre02.g084550,Cre14.g614600,Cre03.g189600,Cre06.g269100,Cre02.g143447
ostta02g00530	circadian gene	peak_ZT6_trough_ZT0	AT4G35840,AT5G65280,AT4G09070,AT5G19370,AT1G79080,AT2G21190,AT5G30510,AT3G06520,AT3G48850,AT5G39650,AT1G20360,AT1G44890,AT1G33260	Cre03.g183550,Cre01.g051800
ostta02g00540	circadian gene	peak_ZT21_trough_ZT9	AT2G35830,AT2G35820,AT4G34265,AT2G35810,AT4G27360,AT4G13570,AT1G48745,AT2G05915,AT1G33120,AT1G33140,AT5G03270,AT2G07719,ATMG00610,AT3G25080,AT1G73560,AT1G77932,AT5G44470,AT5G20935,AT5G25360,ATMG00080	Cre08.g378650,Cre12.g517976,Cre10.g449550,Cre04.g232104,Cre07.g347200,Cre03.g187200,Cre12.g558750,Cre12.g501717,Cre06.g289700
ostta02g00555			AT1G77470,AT1G21690,AT1G63160,AT3G18050,AT5G15880,AT2G01120	Cre12.g527300,Cre06.g251800,Cre07.g337150,Cre16.g679950,Cre06.g260150,Cre09.g416900
ostta02g00562			AT3G55620,AT2G39820,AT1G16080,AT4G23090	Cre13.g585150,Cre03.g183400,Cre02.g105026
ostta02g00580	NON circadian gene		AT4G12800,AT5G27440,ATMG00760,AT3G04640,AT1G50020,AT3G07480	Cre12.g486300,Cre01.g005534,Cre21.g752947,Cre08.g373342,Cre15.g643391,Cre04.g221100,Cre04.g220424,Cre03.g146007,Cre12.g530500
ostta02g00600	circadian gene	peak_ZT21_trough_ZT6	AT3G49000,AT3G18870,AT3G08600,AT3G58340,AT1G53330,AT5G37640,AT3G19440,AT5G61370,AT2G28480,AT2G41670,AT3G10870,AT5G45790,AT4G37940,AT1G11090,AT3G26160	Cre17.g704500,Cre09.g391000,Cre16.g673900,Cre01.g027800
ostta02g00610	circadian gene	peak_ZT12_trough_ZT9	AT5G08680,AT5G08670,AT5G08690,ATCG00480,AT4G38510,AT1G78900,AT1G76030,AT1G20260,ATMG01190,ATCG00120	Cre17.g698000,Cre10.g461050,Cre02.g076350,Cre02.g116750,Cre09.g404503
ostta02g00630	circadian gene	peak_ZT18_trough_ZT3	AT1G18630,AT3G46020,AT1G35430,AT4G13850,AT3G45525,AT2G21690,AT5G26731,AT3G23830,AT5G03580,AT4G19620,AT2G37510,AT1G28250,AT3G47833,AT2G27330,AT1G07175,AT1G11655	Cre12.g503900,Cre13.g582713,Cre09.g392840,Cre12.g558352,Cre09.g398697,Cre02.g095084,Cre10.g450254,Cre05.g232304,Cre07.g354976,Cre13.g588626,Cre08.g371350,Cre08.g371150,Cre05.g234643,Cre13.g606500
ostta02g00640	circadian gene	peak_ZT18_trough_ZT6	AT3G57150,AT4G00580,AT3G54310	Cre03.g172950,Cre02.g095146,Cre16.g665850
ostta02g00650			AT3G49660,AT4G02730,AT3G18130,AT1G48630,AT2G46280,AT1G18080,AT2G39782,AT5G56130,AT5G36710	Cre08.g367650,Cre06.g278222,Cre16.g680950
ostta02g00660			AT1G04420,AT3G05500,AT4G10650,AT1G48590,AT5G12980,AT1G21780,AT5G24020,AT5G39510,AT4G27585,AT2G10965,AT4G38220,AT4G17680,AT2G14850	Cre09.g394325,Cre02.g081450,Cre11.g467622,Cre10.g456150,Cre10.g434800
ostta02g00670	circadian gene	peak_ZT18_trough_ZT9	AT3G46740,AT1G35860,AT4G09080,AT5G19620,AT5G51380	Cre03.g175200,Cre09.g388097
ostta02g00680			AT4G08555,AT1G51030,AT2G41650,AT3G01130,AT3G60897,AT1G44094,AT3G25719,AT1G80890,AT5G52547	Cre02.g119550,Cre10.g463650,Cre12.g526240,Cre09.g414482,Cre01.g050316,Cre13.g605404,Cre07.g333711,Cre24.g755547,Cre01.g006301
ostta02g00690	circadian gene	peak_ZT9_trough_ZT0	AT5G46280,AT2G07690,AT4G02060,AT2G14050,AT2G16440,AT3G09660,AT5G44635,AT1G44900,AT1G61900,AT3G09130	Cre06.g295700,Cre01.g023150,Cre10.g455850,Cre07.g338000,Cre16.g665950,Cre03.g178650,Cre07.g316850
ostta02g00700			AT1G19485,AT4G02260,AT5G10560,AT1G02205
ostta02g00710	circadian gene	peak_ZT3_trough_ZT12		Cre03.g174076,Cre06.g297800
ostta02g00720	NON circadian gene		AT2G04540*,AT1G74960*,AT5G46290*	Cre07.g335300*,Cre11.g467723*,Cre10.g438050*
ostta02g00730	circadian gene	peak_ZT6_trough_ZT0		Cre12.g488350
ostta02g00740			AT4G32240,AT3G53740,AT4G04953,AT5G02450,AT3G52730,AT3G62450,AT5G60240,AT2G22640,AT4G25950,AT5G04750,AT5G16660,AT1G15930,AT2G36815,AT3G49551,AT2G48121,AT2G03130,AT4G22000,AT5G67265,AT3G19508,AT2G47270	Cre15.g643392,Cre02.g142727,Cre16.g691353,Cre12.g492400,Cre03.g206452,Cre13.g576466,Cre03.g143687,Cre02.g112650,Cre49.g761297,Cre10.g429702,Cre17.g735283,Cre10.g434983,Cre12.g543302,Cre12.g558150,Cre16.g668481
ostta02g00750			AT5G26620,AT1G63245,AT3G05858,AT5G42290,AT2G16955,AT1G55330,AT2G48121,AT3G29305,AT4G22440,AT3G46666	Cre02.g085326,Cre10.g450254,Cre06.g276750,Cre16.g676402,Cre09.g410087,Cre04.g222350,Cre16.g670652,Cre15.g643392,Cre03.g143747
ostta02g00760			AT4G17310,AT3G18291,AT3G04410,AT4G05070,AT3G52941,AT1G55205,AT3G45730,ATMG00850,AT1G58235,ATMG01100,AT5G14710,AT2G35733,AT2G04675,AT4G22235,AT2G01640,AT2G15930,AT1G36078,AT2G40995,AT3G61678,AT2G46490	Cre11.g482676,Cre15.g643702,Cre02.g141906,Cre03.g212193,Cre02.g095094,Cre05.g242400,Cre16.g675749,Cre09.g410087,Cre13.g571600,Cre06.g301400,Cre10.g465101,Cre04.g224683
ostta02g00770			AT3G49030,AT5G44940,AT1G10700,AT1G72950,AT5G18720,AT5G55320,AT2G16430,AT2G31870,AT5G07590
ostta02g00780			AT4G16800,AT1G20770,AT4G38370,AT3G03190,AT1G60680,AT5G10880,AT3G07550,AT2G17720,AT5G57330,AT1G48175	Cre08.g383050,Cre09.g414200,Cre13.g571750,Cre17.g745197,Cre16.g664500,Cre16.g658075,Cre08.g382605,Cre09.g390763,Cre05.g234662
ostta02g00790	circadian gene	peak_ZT21_trough_ZT6	AT4G10820,AT2G02170,AT1G34780,AT3G49990,AT5G02150,AT1G43680,AT2G05410,AT3G48620,AT4G09930,AT4G17150,AT5G58320,AT5G07730,AT1G16250,AT4G03565	Cre10.g446350,Cre17.g702500
ostta02g00800	circadian gene	peak_ZT6_trough_ZT12		Cre12.g483500,Cre06.g309800,Cre10.g441850,Cre11.g467663,Cre12.g510350,Cre16.g682550,Cre10.g449750,Cre06.g297850,Cre10.g458350,Cre01.g021950,Cre10.g451600,Cre12.g489450,Cre03.g161800,Cre17.g728250,Cre16.g661950,Cre07.g346000,Cre04.g227500,Cre04.g226700,Cre09.g397327,Cre02.g095250
ostta02g00810	circadian gene	peak_ZT3_trough_ZT21	AT1G16350,AT1G79470,AT2G39940	Cre14.g614300,Cre03.g150450
ostta02g00820	NON circadian gene		AT3G60647,AT5G35290,AT4G13968,AT2G35345,AT3G22183,AT4G09731,AT3G44171,AT2G38304,AT4G22210,AT2G10014,AT1G70209,AT1G36745,AT3G06610,AT5G44306,AT4G22217,AT4G29273,AT1G44940,AT2G38350,AT3G07760,AT2G16586	Cre03.g165976,Cre17.g743346,Cre16.g690507,Cre02.g115583,Cre14.g614076,Cre06.g301725,Cre10.g457228,Cre17.g711503,Cre15.g643390,Cre13.g596395,Cre21.g751847,Cre04.g219576,Cre07.g336800,Cre02.g141004,Cre02.g111426,Cre04.g217981,Cre07.g318850,Cre06.g299926,Cre16.g680550,Cre15.g639379
ostta02g00830	circadian gene	peak_ZT21_trough_ZT12	AT5G57440,AT5G01570,AT1G61160,AT4G28210,AT5G48480,AT2G38500,AT1G53035,AT2G27790,AT4G28580	Cre03.g193300,Cre16.g656650,Cre12.g520050
ostta02g00840	circadian gene	peak_ZT9_trough_ZT0		Cre01.g032700,Cre06.g284950
ostta02g00850			AT2G31018,AT2G14160,AT1G04778,AT2G18610,AT2G21980,AT2G32785,AT3G09863,AT5G02580,AT1G28135,AT3G28216,AT2G41342,AT1G06148,AT1G01380,AT1G36622,AT1G45229,AT3G61962,AT2G29790,AT3G25577,ATMG01130	Cre09.g392467,Cre01.g069107,Cre05.g243358,Cre06.g301251,Cre14.g610615,Cre03.g195388,Cre22.g753697,Cre11.g467566,Cre07.g332025,Cre09.g392503,Cre12.g528926,Cre08.g359166,Cre07.g332851,Cre15.g637450,Cre10.g419443,Cre10.g456226,Cre10.g433476,Cre05.g234892
ostta02g00860	circadian gene	peak_ZT6_trough_ZT15	AT1G78800,AT2G40190,AT5G25500	Cre02.g095147
ostta02g00870			AT3G11325,AT1G48390,AT4G36440,AT4G10660	Cre09.g408464,Cre06.g258450
ostta02g00880	circadian gene	peak_ZT9_trough_ZT0	AT2G15430,AT2G15400,AT1G60850,AT1G60620,AT1G06200,AT4G34930,AT1G49610	Cre10.g419750,Cre07.g313302
ostta02g00890			AT5G02450,AT2G37600,AT3G53740,AT1G51010,AT3G11745,AT1G51020,AT1G63105,AT2G33006	Cre12.g484050,Cre08.g371918,Cre17.g708038,Cre10.g463355,Cre07.g332025,Cre12.g553678,Cre08.g369350,Cre09.g408300,Cre09.g401301,Cre01.g005543
ostta02g00900	circadian gene	peak_ZT18_trough_ZT9	AT3G25660,AT5G64440,AT4G34880,AT3G17970,AT5G09420,AT1G08980	Cre10.g439400,Cre11.g467630,Cre08.g360100,Cre02.g103350,Cre13.g603950,Cre13.g585000
ostta02g00910			AT5G28450,AT1G77080,AT2G46910,AT5G52760,AT5G20820,AT5G09390,AT3G13650,AT2G22460,AT4G36170,AT3G30235,AT2G42380,AT2G31430,AT5G01840,AT4G18370	Cre12.g538100
ostta02g00920	circadian gene	peak_ZT6_trough_ZT21	AT1G63440,AT5G44790,AT4G33520,AT5G21930,AT4G37270,AT4G30120	Cre10.g424775,Cre10.g422201,Cre16.g682369,Cre09.g406400,Cre15.g640400,Cre07.g319200,Cre10.g432950,Cre06.g281900,Cre01.g018700,Cre07.g326300
ostta02g00930	circadian gene	peak_ZT15_trough_ZT3	AT5G05700,AT3G11240	Cre13.g580600*
ostta02g00940			AT1G32380,AT2G44530,AT2G35390,AT2G42910,AT1G10700	Cre08.g378850,Cre09.g394550,Cre09.g400997
ostta02g00950	circadian gene	peak_ZT0_trough_ZT9	AT1G48520	Cre14.g627488,Cre02.g113751,Cre03.g200431
ostta02g00960	circadian gene	peak_ZT15_trough_ZT0	AT4G28200	Cre10.g442000
ostta02g00970	circadian gene	peak_ZT9_trough_ZT0	AT4G22970,AT3G19870,AT4G20060,AT3G57570	Cre01.g029200
ostta02g00980	circadian gene	peak_ZT9_trough_ZT3	AT4G13860,AT5G62575,AT2G23670,AT3G63052,AT1G27135,AT4G27654,AT1G36732,AT1G35461,AT3G26147,AT3G61827	Cre09.g398702,Cre25.g756497,Cre17.g704802,Cre16.g652226,Cre16.g686061,Cre03.g175451,Cre06.g253000,Cre35.g759297
ostta02g00990	circadian gene	peak_ZT21_trough_ZT12	AT2G24834,AT3G46616,AT1G53785,AT1G73790,AT1G03106,AT2G11651,AT3G47543,AT5G43970,AT1G08005,AT5G02811,AT4G30740,AT4G29735,AT3G61723,AT5G67265,AT1G76065,AT5G44300,AT2G13422,AT4G19095,AT4G08949,AT1G35333	Cre13.g588310,Cre09.g392467,Cre17.g743346,Cre02.g109950,Cre12.g548391,Cre01.g050550,Cre13.g562000,Cre12.g517976,Cre07.g325746,Cre09.g392503,Cre12.g558352,Cre01.g050316,Cre12.g510450,Cre09.g404552,Cre07.g349350,Cre14.g623576,Cre03.g143747,Cre03.g144927,Cre04.g217972
ostta02g01000			AT5G55980,AT3G53060,AT3G50651,AT2G20463,AT5G57815,AT2G31081,AT2G29263,AT3G26561,AT2G20150,AT4G38490,AT4G07408,AT5G02420,AT2G38350,AT2G33830,AT5G23460,AT4G15150,AT1G61070,AT3G52105,AT1G22630,AT4G17310	Cre09.g397701,Cre14.g634279,Cre06.g278297,Cre03.g207100,Cre08.g369976,Cre16.g661626,Cre09.g391208,Cre07.g333711,Cre17.g734134,Cre17.g735876,Cre01.g006301,Cre01.g002234,Cre03.g201417,Cre16.g650800,Cre13.g583787,Cre12.g537371,Cre12.g500600
ostta02g01010	circadian gene	peak_ZT0_trough_ZT9	AT2G24090,AT1G62220,AT3G42990,ATMG01330,AT1G49930,AT3G10195,AT4G34265,AT3G41762,AT4G17310	Cre04.g217932,Cre15.g643740,Cre11.g475800,Cre16.g688250,Cre06.g296924,Cre09.g392840,Cre49.g761297,Cre04.g229536,Cre09.g386107,Cre02.g120301,Cre02.g141226,Cre07.g312950,Cre08.g364989,Cre08.g359133,Cre07.g333781,Cre07.g317576
ostta02g01020	circadian gene	peak_ZT12_trough_ZT21	AT5G42020,AT5G28540,AT1G09080,AT3G09440,AT3G12580,AT5G02500,AT5G02490,AT1G16030,AT1G56410,AT4G37910,AT5G09590,AT4G24280,AT5G49910,AT2G32120,AT1G79930,AT1G79920,AT1G11660,AT4G16660	Cre02.g080700,Cre02.g080600,Cre08.g372100,Cre09.g393200,Cre06.g250100,Cre12.g535700,Cre16.g677000
ostta02g01030	circadian gene	peak_ZT18_trough_ZT6	AT4G30990,AT1G77600,AT1G64790	Cre12.g529850,Cre10.g461000
ostta02g01040			AT3G54190,AT2G20100,AT4G24980,AT4G03190,AT4G22758	Cre07.g337516,Cre08.g365065,Cre13.g566250,Cre20.g751797,Cre12.g496850
ostta02g01050	circadian gene	peak_ZT9_trough_ZT0	AT4G28170,AT5G03930,AT1G10586,AT3G27410,AT3G49790	Cre09.g390604,Cre12.g483750
ostta02g01060	circadian gene	peak_ZT0_trough_ZT12	AT1G05500,AT5G04220,AT5G11100,AT3G61050	Cre12.g492500
ostta02g01070			AT4G08960,AT2G22440,AT5G02740,AT5G40710	Cre13.g580650
ostta02g01080	circadian gene	peak_ZT21_trough_ZT9	AT3G16432,AT1G34042,AT4G02655,AT3G46901,AT1G57540,AT3G08762,AT2G07713,ATMG00540,AT5G64650,AT3G28455,AT3G05937,ATMG00850,AT4G30662,AT5G09770,AT5G25000	Cre09.g392840,Cre03.g181350,Cre06.g251850,Cre10.g422718,Cre16.g658926,Cre13.g570801,Cre07.g314833,Cre13.g580100,Cre16.g648050,Cre07.g327976,Cre10.g442041,Cre02.g141346,Cre02.g143287
ostta02g01090	circadian gene	peak_ZT6_trough_ZT0	AT2G38500,AT3G07440,AT5G37360	Cre07.g323200,Cre12.g511300
ostta02g01100	circadian gene	peak_ZT3_trough_ZT15	AT4G25220,AT1G30560,AT2G13100,AT4G17550,AT4G13150,AT5G13750	Cre16.g688850,Cre10.g435650,Cre09.g402800
ostta02g01120	circadian gene	peak_ZT18_trough_ZT6	AT1G23280,AT3G43280,AT2G40095,AT4G24410,AT3G55880,AT3G27750,AT5G54460,AT2G16620	Cre02.g145231,Cre12.g534961,Cre15.g643704,Cre03.g181900
ostta02g01130	circadian gene	peak_ZT21_trough_ZT12	AT2G02090,AT5G66750,AT3G57300,AT3G06400,AT5G19310,AT3G12810,AT3G06010,AT5G18620,AT5G05130,AT1G48310,AT1G03750,AT1G05120,AT5G63950,AT5G22750,AT3G19210,AT2G13370,AT1G02670	Cre12.g508150,Cre14.g614400,Cre02.g087600,Cre03.g189000,Cre03.g201850,Cre16.g680450
ostta02g01140	circadian gene	peak_ZT21_trough_ZT12	AT4G26300,AT1G66530	Cre03.g143887
ostta02g01160	circadian gene	peak_ZT21_trough_ZT9	AT1G77180,AT4G39320	Cre12.g549700,Cre13.g584650
ostta02g01170	circadian gene	peak_ZT6_trough_ZT0	AT4G17020	Cre09.g403300,Cre16.g669300,Cre06.g307700,Cre13.g606300,Cre07.g331600
ostta02g01180	circadian gene	peak_ZT12_trough_ZT21	AT1G31530,AT1G31500,AT4G30900,AT5G37360,AT2G37440,AT5G67020	Cre09.g386986,Cre12.g521600,Cre10.g429850
ostta02g01190	circadian gene	peak_ZT21_trough_ZT9	AT4G23100	Cre02.g077100
ostta02g01200	circadian gene	peak_ZT21_trough_ZT12	AT1G52270,AT2G27790,AT1G25470	Cre09.g403034,Cre16.g649300,Cre11.g467722,Cre03.g153450,Cre13.g579450,Cre12.g510400
ostta02g01210	circadian gene	peak_ZT15_trough_ZT6	AT4G22380,AT5G20160,AT4G12600,AT5G08180,AT2G28725,AT5G37960,AT1G15930,AT1G16170,AT3G62920,ATMG00450,AT2G07774,AT1G77093	Cre06.g249250,Cre16.g690500,Cre04.g214503,Cre06.g266276,Cre08.g361063,Cre10.g434200,Cre14.g634113
ostta02g01230			AT1G78010,AT5G03900,AT3G12080	Cre16.g681238,Cre12.g499205,Cre12.g525000
ostta02g01240	circadian gene	peak_ZT18_trough_ZT6	AT5G02780,AT1G53680,AT1G75270,AT2G42975,AT5G02790,AT1G78360,AT1G19570,AT1G17170,AT1G78370,AT5G63480,AT1G78320	Cre04.g217900,Cre08.g373347,Cre01.g017650,Cre06.g294500,Cre34.g759197,Cre10.g463800
ostta02g01245
ostta02g01247			AT4G20900,AT5G48470
ostta02g01250	circadian gene	peak_ZT0_trough_ZT12	AT1G70350,AT3G50373,AT5G22180,AT2G22320,AT1G68845,AT3G29791,AT2G47930,AT4G39300,AT2G44080	Cre09.g413114,Cre17.g697750,Cre06.g283550,Cre02.g109950,Cre03.g201050,Cre03.g205361,Cre06.g309717,Cre13.g579550
ostta02g01260			AT5G08565,AT5G63670,AT1G64235,AT2G31141,AT4G05630,AT1G12180	Cre02.g116300,Cre04.g217987,Cre17.g725500,Cre03.g146547,Cre12.g512850,Cre02.g100876,Cre16.g681200
ostta02g01270	circadian gene	peak_ZT21_trough_ZT9	AT1G09130,AT4G17040,AT1G49970,AT1G12410,AT1G02560,AT5G45390,AT5G23140,AT1G66670,AT4G34190,AT1G11750,AT3G59870	Cre07.g331500,Cre03.g204350,Cre12.g486100,Cre12.g521450,Cre16.g682900,Cre14.g619100,Cre06.g299650,Cre12.g514350,Cre07.g354750
ostta02g01290			AT3G61770,AT3G21610,AT1G67600,AT3G12685,AT2G38695,AT4G08360,AT5G25280,AT2G01580	Cre12.g530100,Cre02.g106350,Cre10.g420250,Cre12.g536800,Cre12.g552350,Cre10.g462650
ostta02g01300			AT2G06520,AT1G16170,AT2G35795,AT3G14395,AT3G27340,AT4G26320,AT2G07721,AT2G39865,AT2G41905,AT1G56060,AT1G61920,AT2G35345,AT4G39300,AT3G29560,AT1G55330,ATCG00710,AT2G35750,AT3G19274,AT2G18200,AT3G45245	Cre09.g388578,Cre12.g508233,Cre03.g165100,Cre02.g141226,Cre14.g614667,Cre16.g693850,Cre17.g703350,Cre09.g402300,Cre08.g373225,Cre02.g082750,Cre02.g082852,Cre08.g369550,Cre07.g334550,Cre07.g343626,Cre06.g250600,Cre08.g369100,Cre12.g495954,Cre03.g175500,Cre02.g143647,Cre01.g020450
ostta02g01310			AT5G03010,AT1G34770,AT4G05380,AT1G80060,AT4G05400,AT3G43833,AT3G22720,AT1G33600,AT5G48040,AT5G27470,AT4G18090,AT3G22057,AT3G19340,AT2G41170,AT2G39120,AT5G35330,AT1G43610,AT2G13290,AT5G05110	Cre03.g195200,Cre01.g025450,Cre01.g032050,Cre17.g726400
ostta02g01320	circadian gene	peak_ZT21_trough_ZT6	AT2G42540,AT2G42530,AT1G26750,AT2G46505,AT4G24280,AT5G49910,AT1G26920,AT5G03740,AT1G50900,AT3G19500	Cre06.g250100,Cre01.g037250
ostta02g01330	circadian gene	peak_ZT21_trough_ZT12	AT5G18180,AT3G03920,AT2G26120,AT2G01990,AT4G33610,AT1G70470,AT1G02710,AT5G35760,AT3G20470,AT1G26355	Cre13.g567850,Cre15.g643391,Cre03.g174550,Cre07.g322050,Cre01.g055444,Cre17.g736900,Cre03.g144064,Cre17.g719150,Cre06.g306028,Cre16.g687200,Cre12.g544850,Cre02.g112433,Cre12.g490891
ostta02g01350	circadian gene	peak_ZT21_trough_ZT9	AT4G17640,AT3G60250,AT5G47080,AT2G44680,AT2G06010,AT1G01840,AT3G55880,AT4G28340	Cre01.g016556,Cre07.g325757
ostta02g01360	circadian gene	peak_ZT3_trough_ZT0	AT1G56050,AT1G30580,AT4G39520	Cre13.g562150,Cre02.g083600,Cre02.g104900
ostta02g01370	circadian gene	peak_ZT21_trough_ZT3	AT5G35995,AT4G17220,AT3G48070,AT4G33945,AT2G37560,AT1G15320,AT4G16730,AT1G14750,AT2G07777,ATMG01090,AT5G21900,AT1G15330,AT5G41130,AT2G39550,AT3G57190	Cre07.g343850,Cre11.g477300
ostta02g01390	circadian gene	peak_ZT21_trough_ZT0	AT5G05470,AT2G40290,AT2G12462	Cre12.g490000
ostta02g01400	circadian gene	peak_ZT3_trough_ZT15	AT3G09800,AT1G60970,AT4G08520,AT1G47680,AT1G53035,AT2G05500,AT4G01245,AT1G65346,AT4G14455,AT2G07692,ATMG01300,AT2G22088,AT1G02350,AT1G11572,AT2G07672,ATMG01050,AT1G51402,AT1G54420	Cre08.g371450,Cre04.g228925,Cre05.g232003,Cre13.g603650,Cre05.g233702,Cre05.g233602,Cre05.g233902,Cre03.g160950,Cre07.g320300,Cre02.g142566,Cre09.g386155,Cre10.g447000,Cre01.g012244
ostta02g01410			AT3G56650,AT1G77090,AT1G06680,AT5G17120	Cre06.g280150,Cre06.g310200
ostta02g01420	circadian gene	peak_ZT21_trough_ZT9	AT4G03240,AT2G41390,AT5G36710,AT5G36800	Cre12.g538350,Cre09.g387430,Cre09.g417013,Cre02.g141306
ostta02g01430	circadian gene	peak_ZT21_trough_ZT3	AT5G28090,AT1G12064	Cre12.g491550
ostta02g01440	circadian gene	peak_ZT12_trough_ZT0	AT1G65950,AT4G24810,AT5G50330,AT5G64940,AT2G40090,AT4G31390,AT2G39190,AT5G24970,AT5G05200,AT3G07700	Cre03.g150600,Cre06.g307100,Cre13.g570350,Cre08.g369150
ostta02g01460			AT5G42790,AT1G47250,AT3G14290,AT1G53850,AT3G22110,AT2G05840,AT3G51260,AT5G35590,AT1G16470,AT1G79210,AT2G27020,AT5G66140,AT4G15165,AT1G77440,AT1G21720	Cre17.g724350,Cre06.g304300,Cre17.g705400,Cre08.g373250,Cre01.g030850,Cre10.g418100,Cre14.g619550,Cre02.g147300,Cre03.g171800,Cre05.g231002
ostta02g01480			AT4G14540,AT2G37060,AT2G38880,AT3G53340,AT2G47810,AT5G47640,AT1G09030,AT2G13570,AT5G47670,AT1G21970,AT4G18692,AT5G23908,AT3G53342,AT5G10040	Cre02.g079200,Cre16.g691103,Cre01.g020450,Cre02.g143147,Cre10.g435100
ostta02g01490	circadian gene	peak_ZT21_trough_ZT0	AT4G18800,AT3G15060,AT5G60860,AT5G45750,AT1G09630,AT4G18430,AT1G28550,AT2G33870,AT3G46830,AT5G59150,AT1G07410,AT1G06400,AT1G16920,AT5G47960,AT3G12160,AT4G39990,AT5G65270,AT3G07410,AT2G31680,AT5G47520	Cre03.g189250,Cre12.g560150,Cre09.g390763,Cre11.g482900,Cre06.g278139,Cre12.g517400,Cre15.g641800,Cre06.g311900,Cre09.g386900,Cre01.g047550,Cre17.g722350,Cre06.g262850,Cre03.g191050,Cre01.g047950,Cre02.g144350
ostta02g01500			AT2G42140,AT2G40020,AT1G21950,AT4G10910,AT3G05550,AT2G33690,AT1G02900,AT3G42310,AT3G20060,AT3G53235,AT1G52220,AT3G05490,AT3G53450,AT5G42290	Cre10.g422718,Cre12.g512790,Cre13.g573351,Cre03.g144787,Cre02.g100400,Cre10.g452350,Cre01.g004400,Cre17.g707350,Cre12.g503350
ostta02g01510	NON circadian gene		AT3G44680,AT4G38130,AT5G63110,AT5G35600,AT1G08460,AT3G18520,AT5G24310	Cre16.g673150,Cre06.g277350,Cre09.g387393
ostta02g01520			AT5G05620,AT3G61650,AT1G20010,AT5G44340,AT5G12250,AT5G23860,AT1G75780,AT4G20890,AT5G62690,AT5G62700,AT2G29550,AT1G64740,AT4G14960,AT1G04820,AT1G50010,AT5G19780,AT5G19770	Cre06.g299300,Cre12.g542250,Cre12.g549550,Cre03.g190950,Cre04.g216850,Cre03.g172650,Cre12.g513450
ostta02g01530	NON circadian gene		AT3G33293,ATMG00140,AT1G23270,AT1G06510,AT4G21510,AT1G07120	Cre06.g297550*
ostta02g01550			AT1G55460,AT5G51795,AT3G47410,AT5G41960	Cre16.g654350
ostta02g01560	circadian gene	peak_ZT3_trough_ZT15	AT1G64970,AT2G40150,AT1G71850,AT1G02250,AT5G17290,AT5G05050,AT1G08990,AT5G65850,AT5G67170,AT1G34310
ostta02g01580	circadian gene	peak_ZT15_trough_ZT0	AT1G16825,AT5G28295,AT5G48170,AT1G34380,AT3G57320,AT1G14680,AT3G61460,AT3G54690,AT3G44805,AT5G05280,AT4G06536,AT2G24945,AT1G51330,AT1G50340,AT2G27385,AT3G43120,AT5G16200,AT3G54340,AT3G23175	Cre02.g108900,Cre03.g170500,Cre01.g054050,Cre05.g241550,Cre09.g402886,Cre12.g533400,Cre01.g016250,Cre21.g752647,Cre17.g709350,Cre17.g720550,Cre17.g702900
ostta02g01590	circadian gene	peak_ZT21_trough_ZT0	AT5G59230,ATMG00760,AT2G17940,ATMG00050,AT5G46795,AT1G13930,AT3G32100,AT2G13660,AT1G10100,AT5G44574,AT5G49440	Cre16.g676450,Cre11.g467646,Cre17.g724125,Cre01.g032139
ostta02g01600	NON circadian gene		AT1G19910,AT2G16510,AT4G34720,AT4G38920,AT1G75630,AT2G25610,AT4G32530,AT1G76440,ATMG00630,AT1G30845	Cre06.g257450,Cre01.g004050,Cre16.g677738,Cre17.g732000,Cre02.g095038,Cre17.g730350,Cre12.g548901,Cre12.g529100,Cre15.g643740,Cre02.g091567,Cre16.g680005,Cre32.g758647,Cre02.g117750,Cre17.g740187,Cre02.g090526,Cre17.g719750
ostta02g01610	circadian gene	peak_ZT6_trough_ZT15	AT5G51710,AT2G19600,AT5G11800,AT5G05740,AT2G15420,AT2G23520,AT5G66950,AT3G45040	Cre12.g493000,Cre01.g049350
ostta02g01630			AT4G25225,AT2G18610,AT2G31018,AT3G29740,AT1G45229,AT4G37682,AT5G04386,AT5G19257,AT4G16451,AT3G60897,AT3G51915,AT2G14160,AT1G51000,AT2G43640,AT4G39235,AT1G04778,AT2G32785,AT2G21980,AT2G31345,AT2G38210	Cre12.g526091,Cre01.g033071,Cre16.g658926,Cre01.g069107,Cre10.g459750,Cre06.g278241,Cre03.g155926,Cre07.g329800,Cre02.g143107,Cre05.g241643,Cre12.g495958,Cre14.g626250,Cre06.g302389,Cre15.g637450,Cre03.g204212,Cre10.g433476
ostta02g01640	circadian gene	peak_ZT6_trough_ZT12	AT1G01990,AT2G39870	Cre04.g216550,Cre11.g467749,Cre02.g094400
ostta02g01660	circadian gene	peak_ZT21_trough_ZT12	AT2G30260,AT1G06960,AT2G47580,AT3G25882,AT4G37685,AT4G25050	Cre13.g566700,Cre16.g688800
ostta02g01670	circadian gene	peak_ZT21_trough_ZT0	AT3G46890,AT5G36900,AT5G48170,AT5G05380,AT3G06690,AT2G40380,AT3G26800,AT5G48750,AT5G55000,AT1G53670,AT2G42660,AT5G13720,AT2G30270,AT1G20696,AT5G51610,AT4G35080,AT2G34060,AT4G20690	Cre06.g278217,Cre12.g486750,Cre13.g580350,Cre02.g147300,Cre12.g495300,Cre12.g536800,Cre01.g004700,Cre17.g728350,Cre02.g086350,Cre01.g036451
ostta02g01680	circadian gene	peak_ZT21_trough_ZT12	AT2G03690,AT4G19950,AT1G08530,AT1G56270,AT5G35890,ATMG00320,AT3G19085	Cre03.g154850,Cre12.g547734,Cre09.g403441,Cre05.g234000,Cre10.g419900,Cre16.g671713
ostta02g01690			AT1G71920,AT5G10330,AT2G22250,AT1G77670,AT1G72330,AT1G17290,AT5G38380	Cre16.g672385,Cre06.g257950,Cre09.g387726,Cre06.g278249,Cre06.g278105
ostta02g01710	NON circadian gene		AT2G35208,AT5G40981,AT5G57650,AT1G33925,AT3G47965,AT5G64341,AT4G01328,AT1G45229,AT5G65166,AT2G23321,AT4G14251,AT1G74929,AT3G61389,AT3G28918	Cre16.g667354,Cre13.g588368,Cre03.g156476,Cre16.g664251,Cre17.g698532,Cre12.g523026,Cre03.g143687,Cre02.g143307,Cre02.g095140,Cre03.g155500,Cre04.g217918,Cre17.g705900,Cre04.g222850,Cre01.g023913,Cre07.g318276,Cre12.g507100,Cre12.g526091,Cre01.g031400
ostta02g01720			AT4G28460,AT1G31875,AT2G35750,AT4G28181,AT4G39986,AT2G40205,AT1G23650,AT1G56045,AT3G30778,AT3G56020,AT3G08520,AT3G11120,AT3G50022,AT3G44718,AT3G26147,AT4G02380,AT4G01328,AT4G25225,AT4G28240,AT1G75388	Cre17.g717919,Cre01.g051482,Cre17.g737353,Cre23.g754997,Cre08.g377650,Cre12.g492152,Cre44.g760747,Cre03.g186900,Cre02.g092650,Cre31.g758497,Cre14.g623576,Cre10.g444094,Cre18.g749597,Cre04.g217973,Cre12.g536251,Cre13.g602425,Cre09.g411666,Cre17.g703075
ostta02g01725	NON circadian gene		AT1G27695,AT1G66820,AT4G15150,AT4G16240,AT3G42130,AT4G10330,AT4G29030,AT5G61412,AT3G44950,AT2G11778,AT1G11850,AT1G35900,AT2G04063,AT3G25880,AT2G10020,AT1G19960,AT3G13845,AT4G33610,AT4G14301,AT1G55990	Cre16.g685150,Cre06.g249101,Cre03.g155976,Cre03.g176440,Cre06.g288900,Cre02.g099452,Cre12.g553702,Cre17.g734142,Cre17.g729301,Cre01.g023900,Cre11.g483301,Cre03.g202050,Cre02.g111029,Cre03.g146847,Cre02.g104876,Cre04.g222450,Cre10.g428525,Cre03.g159083,Cre16.g674178,Cre12.g548702
ostta02g01730	circadian gene	peak_ZT21_trough_ZT12	AT4G15560,AT3G21500,AT5G11380,AT2G45290,AT3G60750	Cre07.g356350
ostta02g01750			AT1G51055,AT5G04910,AT4G05010,AT5G16470,AT1G48160,AT3G58680,AT2G42680,AT2G07340,AT4G17510,AT4G21110,AT3G03280,AT5G47635,AT4G30180,AT5G47590	Cre16.g665000,Cre17.g731591,Cre02.g100150,Cre10.g435100,Cre06.g289500,Cre05.g233751,Cre05.g238270,Cre10.g433950,Cre16.g680550,Cre12.g547850,Cre04.g218100,Cre17.g731571
ostta02g01770	circadian gene	peak_ZT21_trough_ZT9	AT3G16980,AT4G16265,AT1G01210,AT3G25940,AT3G28155,AT4G30050,AT3G01325,AT3G01323,AT1G06925,AT4G07950,AT3G15780,AT2G25685,AT2G19320	Cre12.g505750,Cre07.g336100,Cre12.g492503,Cre08.g369740,Cre16.g668481,Cre25.g756147,Cre17.g743397,Cre02.g142566
ostta02g01780	circadian gene	peak_ZT0_trough_ZT9	AT5G41010,AT1G53690,AT1G02320,AT4G38405,AT1G80831,AT1G66790,AT3G05746,AT4G31280,AT4G01328,AT3G49230,AT1G01725,AT2G44304,AT2G07521,AT2G23321	Cre07.g342352,Cre07.g319310,Cre03.g208552,Cre08.g373377,Cre02.g141146,Cre08.g373373,Cre23.g754447,Cre22.g753597,Cre12.g491950,Cre12.g539141,Cre13.g606500,Cre13.g588368,Cre10.g445371,Cre04.g217988,Cre02.g142604,Cre17.g726526,Cre10.g464776,Cre06.g278106
ostta02g01790	circadian gene	peak_ZT21_trough_ZT9	AT3G58140,AT1G68190,AT3G24093,AT2G23370	Cre02.g079600,Cre18.g748547
ostta02g01810	circadian gene	peak_ZT9_trough_ZT0	AT4G30510,AT2G21960	Cre03.g192950,Cre17.g734596
ostta02g01820	circadian gene	peak_ZT12_trough_ZT0	AT1G43245,AT4G22840,AT4G30040,AT5G13930,AT3G26230,AT4G39520,AT3G44080,AT3G16550,AT1G75990,AT4G21150,AT5G19110	Cre04.g224150,Cre06.g303900
ostta02g01840	circadian gene	peak_ZT3_trough_ZT12	AT5G46290,AT1G74960,AT2G04540	Cre11.g467723,Cre07.g335300,Cre10.g438050
ostta02g01850	circadian gene	peak_ZT15_trough_ZT0	AT3G07800,AT5G23070,AT5G15690,AT5G52970	Cre03.g192600,Cre12.g550553,Cre21.g753297,Cre17.g743697,Cre03.g194567,Cre01.g040400,Cre16.g678094,Cre07.g351350,Cre10.g419900
ostta02g01860	circadian gene	peak_ZT6_trough_ZT18	AT5G15540	Cre06.g278269
ostta02g01870	circadian gene	peak_ZT6_trough_ZT21	AT2G25120*,AT4G13610*,AT4G12620*,AT4G23120*,AT4G11560*,AT4G04260*,AT4G14700*,AT4G39100*,AT4G14140*,AT4G22140*,AT4G19020*,AT4G08990*,AT1G69770*,AT1G68580*,AT1G80740*,AT3G43990*,AT3G48060*,AT3G48050*,AT5G49160*,AT5G11470*	Cre41.g760297
ostta02g01880	NON circadian gene		AT5G66120,AT5G60090,AT1G65230,AT1G20520,AT1G79760,AT2G44540,AT3G11210,AT4G16640,AT2G21190,AT2G26100,AT1G49810,AT2G13770	Cre17.g746397,Cre06.g294550,Cre14.g633250,Cre02.g107550,Cre10.g430376,Cre12.g518650,Cre05.g241050,Cre06.g286450,Cre01.g015950
ostta02g01890	circadian gene	peak_ZT9_trough_ZT0	AT4G26550,AT5G56020,AT2G07815,AT2G38695,AT5G27440,AT3G24250,AT5G24170	Cre17.g709250,Cre11.g478212,Cre03.g146887,Cre09.g390504,Cre02.g100633,Cre12.g490550,Cre03.g202650
ostta02g01900	NON circadian gene		AT5G23610	Cre11.g467621,Cre08.g378750,Cre16.g687850,Cre13.g580800
ostta02g01910			AT5G49910,AT4G24280,AT4G37910,AT5G09590,AT1G09080,AT5G28540,AT5G42020,AT1G56410,AT3G12580,AT5G02500,AT5G02490,AT1G16030,AT3G09440,AT2G32120,AT1G73470	Cre06.g250100,Cre09.g393200,Cre02.g080700,Cre02.g080600,Cre08.g372100,Cre12.g535700,Cre09.g412880
ostta02g01920	NON circadian gene		AT3G25040,AT1G29330,AT2G21190,AT1G75760,AT1G19970,AT4G38790,AT3G25160,AT2G33175,AT3G12870,AT2G23210	Cre01.g051400,Cre06.g309350,Cre13.g562475
ostta02g01930			AT4G31780,AT5G20410,AT2G11810,AT1G73740	Cre13.g585301,Cre16.g689733
ostta02g01950	circadian gene	peak_ZT21_trough_ZT12	AT1G15190,AT2G24945,AT4G14530,AT5G07330,AT4G36925,AT2G44360,AT3G45910,AT1G53480,AT2G07772,AT3G51230,AT1G26350	Cre11.g467667
ostta02g01960	circadian gene	peak_ZT0_trough_ZT6	AT1G17880,AT1G73230,AT5G37960,AT1G34280,AT2G27730,AT2G46540,AT2G18200	Cre03.g213537,Cre03.g205100,Cre05.g234892,Cre09.g415050,Cre02.g142667,Cre02.g143107
ostta02g01970	circadian gene	peak_ZT21_trough_ZT9	AT4G10320,AT5G16715,AT1G14610,AT1G79190	Cre16.g651750,Cre16.g689871
ostta02g01980	circadian gene	peak_ZT21_trough_ZT0	AT2G32760,AT5G28830,AT1G64295,AT3G44740	Cre14.g631600*,Cre03.g154550*
ostta02g01990	circadian gene	peak_ZT21_trough_ZT15	ATMG00300,AT2G40435,AT1G54950,AT2G42870,AT4G29110,AT4G21895,AT1G52220,AT2G36835,AT3G08920,AT2G36295,AT1G54720,AT5G54720,AT3G27030,AT1G52270,AT5G40595,AT1G30845,AT5G59890,AT1G68845	Cre07.g317350,Cre10.g445299,Cre02.g079800,Cre38.g759997,Cre17.g696626,Cre08.g385900,Cre11.g467760,Cre13.g577150,Cre07.g325734
ostta02g02000	circadian gene	peak_ZT18_trough_ZT0	AT1G37150,AT2G25710,AT1G52470,AT1G23110	Cre09.g406000
ostta02g02010	circadian gene	peak_ZT9_trough_ZT0	AT4G02060,AT2G07690,AT5G46280,AT5G44635,AT2G16440,AT3G09660,AT2G14050,AT1G44900	Cre10.g455850,Cre01.g023150,Cre03.g178650,Cre06.g295700,Cre07.g338000,Cre16.g665950,Cre07.g316850,Cre12.g496850
ostta02g02020	NON circadian gene		AT5G22670,AT5G04230,AT1G33560,AT2G43040,AT5G07890,AT1G23180,AT2G24180,AT1G50280,AT2G42480,AT5G45620,AT3G54860,AT3G15410,AT5G01490,AT5G40060,AT4G35920,AT5G04420,AT2G16950,AT1G51500,AT5G48770	Cre19.g751347,Cre12.g531500
ostta02g02030	circadian gene	peak_ZT15_trough_ZT0	AT5G60990,AT1G16280,AT1G55150,AT5G11170,AT1G71370,AT1G51380,AT2G40700,AT1G31970,AT5G08620,AT4G33370,AT5G05450,AT3G19760,AT1G71280,AT2G42520,AT3G18600,AT1G54270,AT5G11200,AT3G58570,AT3G61240,AT3G02065	Cre12.g505200,Cre16.g683500,Cre04.g223850,Cre03.g199647,Cre03.g158750,Cre17.g719000,Cre12.g526850,Cre16.g662000,Cre12.g555100
ostta02g02050	NON circadian gene		AT2G34900,AT3G27840,AT1G58330,AT5G58560,AT4G27585,AT5G17100,AT1G01860,AT2G33260,AT3G62080,AT4G37150,AT4G14910,AT5G41470,AT1G25145,AT1G24793,AT3G53280,AT4G17240	Cre02.g116000,Cre16.g690500,Cre06.g248800,Cre07.g331550,Cre16.g683200
ostta02g02060			AT5G48860,AT3G12345,AT5G17150	Cre16.g659700,Cre12.g492150,Cre08.g373436,Cre01.g004400
ostta02g02065			AT4G17245,AT3G33293,AT3G06690,AT5G10990,AT1G48190,AT4G27990,AT5G55710,AT1G79260,AT2G27130,AT3G42570,AT2G22370,AT1G36756,AT3G60460,AT1G06460	Cre12.g550468,Cre06.g272600,Cre06.g282651,Cre06.g308950,Cre09.g386949
ostta02g02067			AT3G02840,AT3G20490,AT1G33940	Cre14.g623350,Cre01.g015850,Cre11.g468650
ostta02g02070			AT3G27750,AT5G57880,AT1G64295,AT5G40800,AT3G06590,AT1G28080	Cre06.g307551,Cre03.g201350,Cre02.g082600,Cre16.g688414,Cre13.g571500
ostta02g02080			AT3G18165,AT5G63880,AT3G20120,AT2G12462,AT1G24290,AT2G37330,AT3G58210,AT2G20610,AT1G11790,AT3G07740,AT1G65410,AT5G03100,AT3G12940	Cre02.g081450,Cre02.g080900,Cre06.g253757,Cre06.g253679
ostta02g02090	circadian gene	peak_ZT0_trough_ZT9	AT5G55220,AT3G55250	Cre01.g001750
ostta02g02100	circadian gene	peak_ZT21_trough_ZT3	AT2G19320,AT1G58007,AT4G35025,AT1G65342,AT3G58850,AT3G02900,ATMG00870,AT2G40510,AT4G02140,AT5G44470,AT2G18270,AT3G20898,AT1G01370,AT3G56340,AT1G63855,AT1G18680,AT1G79070,AT2G31140	Cre12.g501550,Cre11.g475800,Cre16.g668552,Cre12.g522900,Cre07.g348100,Cre17.g724300,Cre02.g118550,Cre01.g006628,Cre02.g084000,Cre04.g217981,Cre12.g544802,Cre16.g662550,Cre13.g577850
ostta02g02110	circadian gene	peak_ZT18_trough_ZT6	AT5G02150,AT3G09350,AT5G35520,AT4G18430,AT2G30740,AT3G53800,AT2G25570,AT4G29760,AT2G14750,AT1G33930,AT5G66000,AT3G19520,AT5G16330,AT2G15970	Cre07.g321850,Cre17.g712100,Cre06.g288450,Cre02.g103050,Cre03.g160150,Cre17.g706800,Cre10.g460800
ostta02g02120	circadian gene	peak_ZT21_trough_ZT9	AT4G02485,AT5G24250,AT5G35870,AT1G15610,AT5G30341,AT2G21180	Cre08.g371150,Cre08.g371250,Cre08.g369100,Cre06.g279976
ostta02g02130	circadian gene	peak_ZT15_trough_ZT0	AT1G32340,AT2G21420,AT2G26130	Cre01.g018900,Cre03.g150850
ostta02g02140	circadian gene	peak_ZT9_trough_ZT15	AT1G19680	Cre30.g758147,Cre09.g402626,Cre04.g224915,Cre02.g081900
ostta02g02150	circadian gene	peak_ZT6_trough_ZT0	AT2G42260,AT1G48730	Cre02.g106850,Cre09.g391467
ostta02g02180	circadian gene	peak_ZT21_trough_ZT0	AT5G08220,AT5G28642,AT1G14980,AT3G21680,AT3G19508,AT5G17610,AT3G27968,AT2G14900,AT2G07795,AT3G52730,AT1G02160,AT4G07526,AT3G29305,AT3G13310,AT2G24940,AT3G29170,AT4G12520,AT4G12510,AT4G10300,AT3G21490	Cre05.g242859,Cre16.g690800,Cre01.g033532,Cre15.g637501,Cre12.g526091,Cre01.g002900,Cre01.g018184,Cre05.g237700,Cre01.g003826,Cre17.g725800,Cre06.g272150
ostta02g02200	circadian gene	peak_ZT0_trough_ZT6	AT5G35620,AT4G18040,AT1G29550,AT1G29590,AT5G18110,AT5G39010,AT4G15885,AT1G47495,AT1G15590	Cre03.g199900
ostta02g02210			AT1G61350	Cre06.g284850*
ostta02g02240	circadian gene	peak_ZT18_trough_ZT0	AT1G27980	Cre03.g155051,Cre01.g038250
ostta02g02260	NON circadian gene		AT3G28899,AT4G27930,AT3G46430,AT5G59613,AT1G20065,AT1G01725,AT2G38465,AT1G29290,AT3G61571,AT4G08876,AT3G18282,AT5G29044,AT1G21470,AT3G57785,AT5G06190	Cre09.g391504,Cre01.g012222,Cre11.g467783,Cre06.g293350,Cre06.g278112,Cre14.g630835,Cre44.g760747,Cre02.g141004,Cre02.g105851,Cre02.g142606,Cre15.g641674,Cre12.g485458,Cre12.g532327,Cre13.g571150
ostta02g02270	circadian gene	peak_ZT18_trough_ZT9	AT3G02660	Cre13.g606050,Cre05.g231000
ostta02g02280			AT1G77090,AT3G56650,AT3G29020,AT5G62140,AT2G30395,AT3G55330,AT5G03270,AT2G36830,AT4G10925,AT5G50410,AT1G76210,AT2G30440,AT3G05410,AT1G52830,AT1G55480,AT2G25880,AT3G09130,AT3G18380	Cre03.g198950,Cre12.g550850,Cre07.g349600,Cre17.g740187,Cre06.g280150,Cre06.g309150,Cre12.g517050
ostta02g02290	circadian gene	peak_ZT21_trough_ZT9	AT1G29940,AT5G45140,AT4G21710,AT3G23780,AT3G18090,AT5G48310	Cre07.g322176,Cre12.g542800
ostta02g02300			AT5G60000,AT4G16162,AT5G05040	Cre17.g696626,Cre07.g339550
ostta02g02310	circadian gene	peak_ZT18_trough_ZT12	AT1G02560,AT1G66670,AT5G23140,AT5G45390,AT4G17040,AT1G11750,AT1G12410,ATCG00670,AT1G09130,AT1G49970	Cre12.g486100,Cre12.g521450,Cre12.g500950,Cre03.g204350,Cre06.g299650,Cre16.g682900,Cre17.g747697,Cre12.g519651,Cre03.g167668
ostta02g02320	circadian gene	peak_ZT3_trough_ZT12	AT2G30570,AT5G30520,AT1G55205,AT1G72020,AT5G02120,AT3G50685,AT1G50020,AT5G22180,AT4G21740,AT5G24593,AT1G16950,AT3G57850	Cre02.g109950,Cre01.g043200,Cre09.g393210,Cre03.g151200,Cre13.g562326,Cre03.g165500,Cre01.g037200,Cre06.g295350,Cre02.g096750,Cre05.g237283,Cre10.g445443,Cre12.g510034,Cre15.g636840,Cre15.g641901,Cre16.g690702,Cre07.g327976
ostta02g02330	circadian gene	peak_ZT18_trough_ZT9	AT4G27800,AT3G16800,AT5G51760,AT1G34750,AT3G62260,AT5G53140,AT1G78200,AT3G17250,AT2G25070,AT2G29380,AT1G43900,AT2G33700,AT1G18030,AT5G57050,AT3G11410,AT1G22280,AT3G06270,AT5G59220,AT4G26080,AT5G26010	Cre04.g218150,Cre12.g529150,Cre16.g672397,Cre09.g410600,Cre04.g232802,Cre16.g680566,Cre08.g365632,Cre06.g255750,Cre03.g204300,Cre02.g141250,Cre01.g030200
ostta02g02340	circadian gene	peak_ZT18_trough_ZT0	AT2G03667	Cre07.g321050,Cre09.g393469
ostta02g02355			AT5G39010,AT1G57565
ostta02g02360	circadian gene	peak_ZT21_trough_ZT12	AT5G40580,AT3G27430,AT1G53850,AT4G31300,AT3G14290,AT3G26340,AT3G60820,AT1G79210,AT1G16470	Cre10.g424400,Cre06.g279000,Cre17.g724350,Cre10.g461950,Cre12.g531100,Cre09.g415150,Cre10.g418100,Cre12.g530200
ostta02g02370	circadian gene	peak_ZT18_trough_ZT0	AT5G36880,AT1G21540,AT5G23050,AT3G48990,AT1G21530,AT2G17650,AT1G65890,AT1G65880,AT5G38120,AT3G16910,AT5G16370,AT1G66120,AT3G21230,AT1G77240,AT4G05160,AT3G21240,AT1G76290,AT1G20500,AT1G65060,AT1G20560	Cre01.g071662,Cre01.g055408,Cre07.g353450,Cre17.g726700
ostta02g02380	circadian gene	peak_ZT3_trough_ZT12	AT5G45930,AT4G18480,AT1G08520	Cre06.g306300,Cre12.g510800,Cre05.g242000,Cre11.g467735
ostta02g02400	circadian gene	peak_ZT6_trough_ZT0	AT3G28710,AT3G28715,AT3G11060	Cre03.g176250
ostta02g02420	NON circadian gene		AT4G34450	Cre06.g310750
ostta02g02430	circadian gene	peak_ZT6_trough_ZT0	AT2G23450,AT5G41740,AT5G47260,AT2G04860,AT5G43730,AT5G47400,AT1G74170,AT4G02780,AT4G26540,AT3G57570,AT2G25800,AT4G21750,AT4G04940,AT5G03800
ostta02g02440			AT2G28305,AT2G35990,AT5G06300,AT3G53450,AT5G11950,AT4G35190,AT2G37210,AT5G03270,AT1G34440,AT3G05936,AT1G18060	Cre07.g340900,Cre16.g648050,Cre09.g390604,Cre02.g085400,Cre09.g390050,Cre10.g461895
ostta02g02450	circadian gene	peak_ZT0_trough_ZT18	AT5G08060,ATMG01100,AT2G07672,ATMG01050,AT4G22000,ATCG00650,AT4G21110,AT1G60983,AT4G20970,AT3G52905,AT2G24620,AT5G58570,AT4G15735,AT2G37195,AT1G21528,AT1G75717,AT3G28455,AT5G17870,AT5G09770,AT5G38650	Cre12.g484700,Cre16.g691753,Cre17.g734450,Cre06.g299926,Cre12.g520700,Cre05.g237283,Cre02.g143647,Cre09.g386749,Cre01.g027500,Cre04.g221850,Cre03.g161976,Cre16.g657000,Cre05.g241600,Cre13.g583787,Cre10.g445251,Cre15.g639136
ostta02g02460	NON circadian gene		AT3G26570	Cre02.g144750,Cre16.g655200,Cre02.g144700,Cre02.g144600,Cre02.g144650,Cre07.g325741,Cre07.g325740,Cre12.g489400
ostta02g02470			AT5G06440,AT5G16110,AT3G04830,AT5G28500,AT1G43680	Cre26.g756547
ostta02g02475	circadian gene	peak_ZT21_trough_ZT0	AT4G28930,AT2G05752,AT2G40350,AT1G69620,AT1G49405,AT1G03650,AT3G52760,AT1G14410,AT1G28140,AT5G04260,AT1G26880,ATCG00830,ATCG01310,AT5G14800,AT1G12244,AT3G60820,AT4G14819,AT5G26930,AT5G52210	Cre09.g397098,Cre04.g221100,Cre04.g217963,Cre06.g262700,Cre17.g698500,Cre01.g044550,Cre12.g501550,Cre12.g544802,Cre07.g349119,Cre02.g095098,Cre02.g142146
ostta02g02477			AT5G51870,AT3G26080,AT4G26730,AT1G69370,AT2G38025,AT5G27340,AT5G10890,AT1G23690,AT5G54560,AT2G23840,AT5G41970,AT1G22080,AT3G61460,AT2G32980,AT1G10000,AT1G79220	Cre01.g004450,Cre13.g561900,Cre03.g169550,Cre07.g317000
ostta02g02480	circadian gene	peak_ZT21_trough_ZT0	AT2G19120,AT4G15570,AT5G37030,AT5G37150,AT5G37160,AT4G30100,AT5G37140,AT2G03270,AT4G05540,AT5G52090,AT1G65810,AT2G42620,AT5G35970	Cre06.g263800,Cre10.g442650,Cre01.g040379,Cre09.g396139
ostta02g02490	circadian gene	peak_ZT18_trough_ZT9	AT1G15440,AT2G20210,AT4G26850,AT5G08010	Cre06.g254150
ostta02g02500	NON circadian gene		AT5G67030,AT2G35660,AT2G29720,AT4G15760,AT5G51370,AT5G66760,AT3G24200,AT5G05320	Cre02.g082550,Cre12.g493700,Cre12.g554350
ostta02g02510	circadian gene	peak_ZT3_trough_ZT12	AT2G13440*	Cre13.g579300,Cre03.g151700
ostta02g02520	circadian gene	peak_ZT12_trough_ZT0	AT2G46110,AT3G61530	Cre12.g508550,Cre12.g541450,Cre06.g279500,Cre10.g444950
ostta02g02530			AT5G01712,AT5G04030,AT1G28307,AT1G51823,AT5G13181,AT3G43574,AT3G49796,AT4G19829,AT3G12960,AT2G14810,AT4G15885,AT3G02480,AT4G14226,AT5G16950,AT2G14282,AT2G12170,AT4G16024	Cre12.g536683,Cre22.g753697,Cre10.g449138,Cre18.g748147,Cre12.g523026,Cre07.g325026
ostta02g02540	circadian gene	peak_ZT12_trough_ZT0	AT3G27800,AT5G20500,AT4G03040,AT5G62575,AT3G28900,AT5G16060,AT4G03443,AT1G69620,AT2G20660,AT3G19615,AT3G08770,AT1G74458,AT4G22220,AT5G45469,AT5G17560,AT1G72750,AT3G06035,AT2G38365	Cre10.g429702,Cre07.g352213,Cre17.g733000,Cre14.g632626,Cre12.g494800,Cre10.g465375,Cre06.g271900
ostta02g02550	circadian gene	peak_ZT21_trough_ZT0	AT1G35440,AT3G33293,AT3G43580,AT5G48630,AT3G58370,ATMG01050,AT1G54980,AT4G04680,AT3G43170	Cre15.g638551,Cre14.g613900
ostta02g02560			AT2G06520,AT1G62060,AT2G37530,AT4G02725,AT5G07230,AT1G12805	Cre02.g082750,Cre02.g082852,Cre03.g151950,Cre12.g538376,Cre14.g620900,Cre06.g278298,Cre15.g635034,Cre12.g486481,Cre14.g608950,Cre06.g250600,Cre17.g722526,Cre06.g251850,Cre04.g226138,Cre01.g004400,Cre06.g255626,Cre08.g369667,Cre02.g073600,Cre12.g555152
ostta02g02570	circadian gene	peak_ZT0_trough_ZT9	AT3G56150,AT3G22860,AT4G22980,AT4G02760	Cre04.g217550
ostta02g02580			AT4G38130,AT5G63110,AT3G44680,AT5G35600,AT1G08460,AT5G61060,AT5G61070	Cre16.g673150,Cre06.g277350,Cre09.g387393
ostta02g02600			AT3G53075,AT3G53080,AT4G40090,AT2G43535,AT4G28160,AT1G28335,AT5G36658,AT5G53300,AT2G04046,AT2G07775,AT4G10300,AT1G29960,AT5G14995,AT5G42895,AT5G26717,AT1G23465,AT5G29210,AT3G49845,AT5G44495,AT2G16740	Cre05.g232850,Cre09.g395991,Cre07.g325711,Cre02.g101786,Cre14.g630125,Cre07.g349167,Cre02.g143147,Cre06.g281850,Cre02.g141426,Cre01.g027500,Cre10.g444086,Cre12.g533426,Cre07.g354750,Cre02.g142767,Cre06.g307075
ostta02g02610	circadian gene	peak_ZT0_trough_ZT12	AT4G02590,AT3G27970	Cre08.g382689,Cre06.g308750
ostta02g02615	circadian gene	peak_ZT21_trough_ZT12	AT3G24150,AT5G58210	Cre13.g561950,Cre17.g701400,Cre04.g222250
ostta02g02630	circadian gene	peak_ZT9_trough_ZT0	AT1G72040,AT1G54640,AT3G28925	Cre02.g095350,Cre06.g295650
ostta02g02650	circadian gene	peak_ZT18_trough_ZT0	AT1G43760
ostta02g02660	circadian gene	peak_ZT12_trough_ZT0	AT5G20520,AT1G15390,AT1G66900,AT3G09640,AT3G24130,AT5G61570,AT5G11370,AT4G10490,AT2G48100,AT2G01660,AT4G31020,AT1G04760,AT4G04750,AT5G23920,AT3G03860,AT5G53190,AT3G49810,AT1G21430	Cre03.g158100,Cre12.g490300,Cre04.g225850,Cre13.g605386,Cre13.g605350,Cre17.g712350,Cre04.g224750,Cre13.g605500,Cre04.g225900
ostta02g02670	circadian gene	peak_ZT6_trough_ZT15	AT4G21800,AT5G22370,AT4G12790	Cre06.g267150,Cre02.g081200,Cre04.g212650,Cre15.g643400,Cre14.g624850
ostta02g02680	NON circadian gene		AT4G23460,AT4G11380,AT5G11490,AT5G50900	Cre11.g478156,Cre01.g018350
ostta02g02700	circadian gene	peak_ZT0_trough_ZT9	AT4G02230,AT3G16780,AT1G02780,AT4G16030,AT2G25735	Cre02.g075700,Cre06.g259850,Cre01.g046800,Cre35.g759347
ostta02g02710	circadian gene	peak_ZT12_trough_ZT0	AT2G18950,AT3G11945,AT1G26650,AT1G31130	Cre06.g283750,Cre09.g414000
ostta02g02715			AT1G22470,AT3G48930,AT2G37810,AT3G18560,AT2G41760,AT4G02725,AT1G68480,AT5G43330,AT3G26922,AT2G23310,AT4G25710	Cre10.g460300,Cre06.g273650
ostta02g02720	circadian gene	peak_ZT15_trough_ZT0	AT1G15140,AT5G65250,AT4G11930	Cre01.g000350,Cre04.g227568,Cre12.g558900,Cre16.g652450,Cre09.g401515,Cre07.g323250
ostta02g02730	circadian gene	peak_ZT12_trough_ZT0	AT5G16680	Cre13.g586800,Cre12.g541500,Cre10.g437650,Cre08.g382400
ostta02g02740				Cre11.g480060,Cre04.g212850
ostta02g02750	circadian gene	peak_ZT21_trough_ZT6	AT3G61620,AT4G27490,AT3G46210,AT5G63510	Cre06.g284500,Cre14.g624500,Cre10.g442350,Cre08.g383350,Cre12.g553252,Cre20.g751497,Cre08.g375700,Cre02.g141646,Cre07.g327550,Cre06.g269850
ostta02g02760	circadian gene	peak_ZT12_trough_ZT0	AT3G56810	Cre03.g155950,Cre07.g338400,Cre08.g365550
ostta02g02770	circadian gene	peak_ZT12_trough_ZT0	AT1G47970,AT1G20693,AT5G25240,AT1G30110,AT3G26420,AT3G16870,AT4G22320,AT2G27470,AT2G11910,AT4G00580,AT5G51795,AT5G48420	Cre17.g738632,Cre10.g437850,Cre03.g183500,Cre10.g450350,Cre02.g095000
ostta02g02780				Cre12.g492250
ostta02g02790	circadian gene	peak_ZT21_trough_ZT9	AT2G36650,AT5G08120	Cre02.g140961
ostta02g02800	circadian gene	peak_ZT0_trough_ZT9	AT3G56340,AT2G40590,AT2G40510,AT1G62060,AT3G22210,AT4G34265,AT3G14430,AT2G33847,AT1G33850,AT1G62080	Cre16.g682300,Cre12.g536716,Cre01.g029700,Cre12.g502678
ostta02g02810	circadian gene	peak_ZT0_trough_ZT6	ATMG00660,AT3G11165,AT1G79915	Cre05.g232304,Cre04.g220633,Cre06.g283250,Cre12.g524550,Cre16.g686641,Cre08.g373351,Cre16.g683600
ostta02g02820			AT1G69935,AT1G29620,AT1G69680,AT2G27180,AT4G21445,AT3G48120,AT3G17950	Cre02.g084100,Cre10.g430376
ostta02g02830	circadian gene	peak_ZT12_trough_ZT21	AT3G54010,AT5G48570,AT3G25230,AT1G23780,AT5G41110,AT4G01800,AT4G23100,AT3G51420,AT4G16155,AT5G04670,AT1G62680,AT2G29690,AT1G13160,AT3G13360	Cre01.g017200,Cre09.g398067,Cre16.g677950,Cre01.g036500,Cre13.g585900,Cre09.g397401
ostta02g02840	circadian gene	peak_ZT18_trough_ZT0	AT5G15770,AT3G19055,AT3G44755,AT4G07965,AT4G24110,AT3G12545,AT3G43833	Cre12.g560200,Cre14.g623800,Cre10.g452350,Cre13.g580000,Cre16.g684200
ostta02g02850	NON circadian gene		AT1G25530,AT3G05010,AT3G51860,AT3G45700,AT3G18830,AT5G27450,AT4G36670,AT1G18010,AT1G18000,AT4G29140,AT2G38330,AT3G26590,AT3G28130,AT1G75500,AT2G41150,AT5G45380	Cre07.g354150,Cre12.g558550,Cre12.g532500,Cre03.g166750,Cre03.g177750,Cre12.g541211,Cre12.g505400
ostta02g02860	NON circadian gene		AT1G79550,AT1G56190,AT3G12780	Cre07.g354250,Cre11.g467770
ostta02g02870			AT3G04120,AT1G13440,AT3G26650,AT1G79530,AT1G12900,AT1G16300,AT1G42970,AT1G15800,AT2G44970,AT4G29760	Cre07.g354200,Cre12.g485150,Cre01.g010900
ostta02g02880	circadian gene	peak_ZT12_trough_ZT21	AT5G47210,AT5G28020,AT5G62160,AT5G44310,AT4G13040,AT3G60870,AT4G07740,AT1G35910,AT3G55800	Cre06.g281300,Cre11.g478450,Cre09.g398438,Cre02.g091300,Cre16.g680131,Cre03.g193650,Cre02.g078831,Cre06.g249200,Cre11.g476550,Cre06.g278114,Cre11.g482841
ostta02g02890	circadian gene	peak_ZT12_trough_ZT3	AT3G06170,AT1G16180,AT3G24460,AT4G13345,AT2G33205	Cre09.g412803,Cre07.g357750
ostta02g02900	circadian gene	peak_ZT18_trough_ZT3	AT3G45880,AT5G16550,AT3G03726	Cre03.g175750,Cre07.g315000,Cre06.g254550,Cre17.g716700,Cre03.g152650,Cre17.g740900,Cre36.g759547
ostta02g02910	circadian gene	peak_ZT12_trough_ZT6	AT3G46140,AT1G18350,AT3G45790,AT5G24430,AT1G01540,AT5G54560	Cre01.g002550,Cre01.g048650,Cre06.g278105,Cre03.g194500
ostta02g02920	circadian gene	peak_ZT15_trough_ZT0	AT5G09860,AT3G62330	Cre16.g695300*
ostta02g02930	circadian gene	peak_ZT12_trough_ZT21	AT5G54550
ostta02g02940	circadian gene	peak_ZT12_trough_ZT0	AT1G17810,AT4G11980,AT1G24095,AT5G51760,AT2G42130,AT1G01360,AT3G20160,AT3G14415	Cre03.g152425,Cre12.g544114,Cre06.g278266,Cre08.g381483,Cre06.g284500,Cre12.g509700,Cre12.g516000,Cre03.g178200,Cre13.g563600,Cre09.g392616,Cre04.g218400,Cre17.g743597,Cre02.g144000,Cre06.g267000,Cre02.g105700,Cre02.g088050
ostta02g02950			AT5G44610,AT2G30620,AT1G06760,AT2G45860,AT2G28720,AT5G14380,AT3G61260,AT5G16470,AT1G07790,AT5G23760,AT3G46030,AT5G59910,AT1G20696,AT3G02790,AT5G54095,AT5G23750,AT3G45980,AT2G39460,AT3G55280,AT5G22880	Cre12.g524800,Cre06.g287350,Cre13.g567450,Cre06.g275900,Cre17.g707850,Cre12.g534576,Cre06.g261450,Cre09.g395325,Cre12.g502300,Cre02.g083350,Cre13.g562300,Cre05.g248700,Cre17.g717500,Cre13.g597676,Cre12.g559600,Cre06.g306100,Cre08.g367876,Cre09.g410250,Cre12.g518450,Cre04.g217650
ostta02g02970	circadian gene	peak_ZT12_trough_ZT3	AT2G35260,AT3G42060,AT4G32650,AT3G63000,AT1G06560,AT1G66640,AT5G09890,AT1G27500,AT5G02250,AT3G62770,AT1G18660	Cre07.g345300,Cre17.g726750,Cre03.g182650,Cre05.g234642,Cre16.g674950,Cre07.g326600,Cre03.g149250
ostta02g02980	circadian gene	peak_ZT9_trough_ZT0		Cre08.g366800,Cre07.g313143,Cre11.g479100,Cre12.g548051,Cre17.g739350,Cre02.g076700,Cre06.g281500
ostta02g02990	circadian gene	peak_ZT21_trough_ZT9	AT4G28210,AT5G23700	Cre17.g726000,Cre07.g332350,Cre07.g317850,Cre04.g225400,Cre13.g581700,Cre06.g255750,Cre16.g668837
ostta02g03000	circadian gene	peak_ZT0_trough_ZT9	AT1G79150,AT1G17870	Cre16.g659600,Cre06.g259100,Cre16.g670300
ostta02g03010	circadian gene	peak_ZT9_trough_ZT21	AT5G44520,AT4G15520,AT5G05990,AT1G01840,AT4G16410,AT1G01470,AT5G58280,AT1G19480,AT5G42325,AT2G41250,AT5G02680,AT4G25910,AT5G42905,AT4G01900,AT5G02050	Cre12.g523800,Cre11.g467645,Cre03.g213649,Cre02.g145000,Cre12.g490600,Cre12.g526559
ostta02g03020	circadian gene	peak_ZT9_trough_ZT21	AT3G59500,AT1G30890	Cre17.g704550,Cre04.g217984,Cre01.g005001,Cre03.g199650,Cre13.g579767
ostta02g03030			AT3G58540,AT3G46616,AT2G33509,AT2G11891,AT5G26890,AT3G28440,AT1G22651,AT4G37095,AT3G58080,AT5G24640,AT1G28395,AT2G20921,AT5G52901,AT3G28455,AT3G13240,AT1G35516,AT3G08762	Cre09.g413132,Cre17.g703473,Cre10.g456226,Cre12.g540351,Cre16.g695202,Cre02.g141266,Cre14.g613075,Cre26.g756647,Cre01.g018184,Cre11.g480502,Cre17.g734725,Cre12.g558352,Cre12.g526000,Cre15.g635717,Cre08.g359133,Cre03.g165169,Cre13.g606500
ostta02g03040	NON circadian gene		AT3G49820,AT1G68585,AT3G61980,AT3G61200,AT1G52191,AT3G16175,AT2G29590,AT1G04290,AT4G05091	Cre06.g282826,Cre14.g627050,Cre07.g313800,Cre04.g217300,Cre03.g202225,Cre06.g284726,Cre11.g467783,Cre17.g719701
ostta02g03050	circadian gene	peak_ZT15_trough_ZT3	AT1G62780,AT3G58840,AT4G13540,AT1G09470,AT5G57370,AT3G45900,AT1G14840,AT5G27340,AT2G38370,AT3G30260,AT2G26770,AT2G46250,AT3G26580,AT3G19650,AT3G17520,AT1G19140	Cre14.g611400,Cre03.g185050,Cre02.g095039,Cre02.g145850,Cre17.g717000,Cre12.g559900,Cre02.g097200,Cre03.g195450,Cre17.g737100,Cre14.g629200,Cre12.g486851,Cre10.g440900,Cre12.g487150,Cre06.g284500,Cre13.g575800,Cre12.g517925,Cre08.g382700
ostta02g03060	circadian gene	peak_ZT15_trough_ZT0	AT1G33780,AT3G12345,AT3G29240	Cre08.g377950,Cre03.g189700
ostta02g03070	circadian gene	peak_ZT0_trough_ZT12	AT5G10170,AT4G39800,AT2G22240	Cre03.g180250
ostta02g03080	circadian gene	peak_ZT9_trough_ZT3	AT1G57680	Cre06.g303192,Cre05.g232456
ostta02g03090	circadian gene	peak_ZT21_trough_ZT9	AT5G42690,AT1G76620	Cre06.g278183
ostta02g03100	circadian gene	peak_ZT0_trough_ZT9	AT4G05030,AT2G22060,AT5G46320,AT1G61160,AT5G56100,AT1G64405,AT2G07672	Cre03.g193550,Cre12.g544802,Cre03.g144647,Cre04.g226800
ostta02g03110	circadian gene	peak_ZT12_trough_ZT21	AT5G63100	Cre07.g325722,Cre03.g161750,Cre11.g469150,Cre16.g669850
ostta02g03120	circadian gene	peak_ZT18_trough_ZT9	AT5G42150	Cre07.g319100,Cre14.g609400,Cre07.g346317
ostta02g03130	circadian gene	peak_ZT18_trough_ZT9	AT1G35900,AT4G06639,AT3G63390,AT3G03160,AT5G10890,AT1G10586	Cre08.g366050,Cre05.g233050,Cre08.g373414,Cre03.g176500,Cre21.g752847,Cre07.g336300,Cre17.g726000,Cre10.g445100,Cre16.g690506,Cre14.g633250,Cre17.g715150
ostta02g03140	circadian gene	peak_ZT21_trough_ZT9	AT3G15190,AT3G01240,AT4G28025,AT2G41650,AT1G48200,AT3G19055,AT3G60890,ATMG00260,AT2G42540,AT5G49210,AT3G43880,AT1G67760,AT1G21470,AT3G47100,AT5G40500	Cre12.g494750,Cre07.g354075,Cre09.g414700,Cre06.g259850,Cre08.g378601,Cre14.g618650,Cre10.g452350
ostta02g03150	circadian gene	peak_ZT21_trough_ZT9	AT3G44740,AT3G15820,AT1G48460,AT4G30630,AT5G01910,AT1G56090,AT5G51880,AT2G21970	Cre01.g016600,Cre07.g325714,Cre01.g016750,Cre17.g738400
ostta02g03160	circadian gene	peak_ZT18_trough_ZT6	AT3G25130,AT3G19990,AT5G54410
ostta02g03170			AT5G64250,AT1G02090,AT5G16550	Cre06.g272475,Cre25.g756347,Cre07.g344702,Cre16.g653338
ostta02g03180	circadian gene	peak_ZT18_trough_ZT6	AT5G14580,AT3G03710	Cre04.g214501
ostta02g03190	circadian gene	peak_ZT18_trough_ZT6	AT3G02610,AT3G02010,AT3G52450,AT5G50920,AT5G66690,AT5G23960,AT2G48080,AT1G60190,AT4G34240	Cre11.g477250,Cre07.g347250,Cre12.g519900,Cre12.g558700,Cre13.g584650,Cre02.g094100,Cre13.g566300,Cre12.g523700,Cre11.g467596,Cre10.g442650
ostta02g03200	circadian gene	peak_ZT21_trough_ZT3	AT1G11880,AT1G11320	Cre11.g468600
ostta02g03210	circadian gene	peak_ZT9_trough_ZT21	AT5G03220,AT5G03500,AT5G64180,AT5G49440	Cre07.g317400,Cre03.g193650
ostta02g03220	circadian gene	peak_ZT9_trough_ZT21	AT5G60540,AT3G26700,AT5G44130,AT2G41150,AT4G17790,AT2G47610,AT3G06910,AT5G67250,AT2G47990,AT5G23140,AT4G01780,AT4G26430,AT5G11300	Cre12.g546550,Cre04.g222800,Cre09.g386131
ostta02g03230	circadian gene	peak_ZT18_trough_ZT0	AT1G77090,AT2G33180,AT4G13540,AT3G19220,AT3G45230,AT5G58210	Cre17.g746397,Cre12.g513700,Cre11.g467694,Cre12.g509050,Cre06.g278288,Cre06.g278227,Cre04.g217900
ostta02g03240	NON circadian gene		AT2G24590,AT3G03920,AT1G02840,ATMG01020,AT4G25500,AT2G26430,AT4G17040,AT3G22410,AT3G46070,AT5G52040,AT2G43590,AT1G10430,AT3G51990,AT5G17300,AT3G05330,AT2G26360,AT2G31590	Cre17.g741650,Cre12.g484950,Cre03.g173000,Cre14.g612250,Cre17.g743747,Cre01.g055250,Cre08.g375600
ostta02g03250	circadian gene	peak_ZT12_trough_ZT0	AT5G06600,AT3G11910,AT5G57990,AT2G42480	Cre07.g336200
ostta02g03260	circadian gene	peak_ZT0_trough_ZT9	AT2G36160,AT3G11510,AT3G52580,ATCG00750,AT4G30390,AT3G13845,AT5G65660,AT2G18610,AT1G05575,AT3G19200,AT5G09976,AT5G07572	Cre11.g480150,Cre12.g530934,Cre01.g049250,Cre23.g754947,Cre16.g688250,Cre01.g013200,Cre01.g045650,Cre12.g499902,Cre08.g358100,Cre06.g263400,Cre17.g692676,Cre17.g713260,Cre12.g544802
ostta02g03270	circadian gene	peak_ZT12_trough_ZT3	AT5G20450,AT5G47050,AT1G55890,AT1G15720,AT3G09050,AT3G52950,AT1G68060,AT5G38710,AT1G10470,AT1G17480,AT2G23410,AT5G64050,AT3G11850,AT5G28840,AT1G79120,AT1G44770	Cre02.g144850,Cre16.g650500,Cre12.g528050,Cre06.g278142,Cre04.g215650,Cre12.g561300,Cre03.g169350
ostta02g03280	circadian gene	peak_ZT9_trough_ZT21	AT2G34080,AT1G47128,AT5G50260,AT3G48350,AT3G19390,AT5G43060,AT2G27420,AT4G36880,AT4G35350,AT3G43960,AT3G48340,AT1G20850,AT1G29080,AT3G19400,AT5G45890,AT1G29090,AT3G49340,AT1G06260,AT3G45310,AT4G23520	Cre09.g407700,Cre05.g247851,Cre01.g010832
ostta02g03290	circadian gene	peak_ZT0_trough_ZT9	AT3G56160,AT5G38380	Cre06.g250450,Cre09.g393250,Cre09.g395700,Cre12.g521950,Cre02.g147450,Cre06.g298000,Cre07.g315250,Cre10.g448350
ostta02g03300	circadian gene	peak_ZT0_trough_ZT9
ostta02g03310	circadian gene	peak_ZT21_trough_ZT0	AT5G63350,AT2G40800,AT4G28210	Cre09.g412000,Cre12.g537550,Cre01.g055151,Cre12.g486851,Cre09.g407850
ostta02g03320			AT4G17220,AT5G61200,AT1G14840,AT1G64330,AT4G27500,AT5G66540,AT5G66030,AT4G35730,AT2G44200,AT1G24764,AT5G04890,AT5G33300,AT3G13210,AT1G64190	Cre11.g477250,Cre02.g073500,Cre01.g009450,Cre09.g397401,Cre12.g509350,Cre12.g495000,Cre03.g170900,Cre03.g150700,Cre11.g467620,Cre17.g703850
ostta02g03330	circadian gene	peak_ZT3_trough_ZT18	AT3G61470,AT3G47470,AT1G19150,AT1G45474,AT1G61520,AT5G54270,AT3G54890,AT4G10340,AT2G05100,AT2G05070,AT3G27690,AT2G34430,AT1G29920,AT1G29910,AT1G29930,AT2G34420,AT1G76570,AT1G15820,AT3G08940,AT5G28450	Cre10.g452050,Cre16.g687900,Cre10.g425900,Cre06.g272650,Cre06.g278213,Cre11.g467573,Cre06.g283050,Cre07.g344950,Cre01.g066917,Cre06.g285250,Cre06.g283950,Cre06.g284250,Cre12.g548400,Cre04.g232104,Cre06.g284200,Cre12.g548950,Cre03.g156900,Cre16.g673650,Cre17.g720250,Cre12.g508750
ostta02g03340	circadian gene	peak_ZT9_trough_ZT3		Cre06.g286750*,Cre06.g286800*
ostta02g03350	circadian gene	peak_ZT3_trough_ZT21	AT4G38630	Cre16.g663500,Cre17.g696550,Cre02.g091250,Cre02.g076550,Cre03.g203121,Cre17.g704650,Cre17.g725250,Cre06.g278137
ostta02g03355	circadian gene	peak_ZT0_trough_ZT12	AT5G15265,AT5G54165,AT5G08410,AT5G37473,AT1G04000,AT2G07713,ATMG00540,AT1G23610,AT4G37830,AT5G02160,AT1G21930	Cre16.g687294,Cre17.g722526,Cre04.g213152,Cre10.g445443,Cre02.g143647,Cre16.g687200,Cre24.g755197,Cre09.g392840,Cre02.g141326,Cre02.g102200,Cre02.g095109,Cre03.g178014,Cre01.g027575
ostta02g03360	circadian gene	peak_ZT6_trough_ZT18	AT5G64860,AT1G32010,AT2G40840	Cre03.g181500,Cre12.g522150,Cre16.g648650,Cre02.g117600
ostta02g03370	circadian gene	peak_ZT6_trough_ZT0	AT3G45780,AT2G20050,AT5G58140,AT5G62310,AT2G34730,AT4G00340,AT1G48490,AT5G06930,AT5G40030,AT5G16900	Cre03.g199050,Cre12.g493250,Cre16.g663200,Cre02.g076900,Cre10.g443550
ostta02g03380	circadian gene	peak_ZT12_trough_ZT0	AT3G29200	Cre10.g435650,Cre06.g266500
ostta02g03390	circadian gene	peak_ZT12_trough_ZT9	AT1G73430,AT2G44090	Cre03.g203750,Cre04.g222500,Cre10.g460000,Cre06.g279050,Cre01.g006670
ostta02g03400	circadian gene	peak_ZT12_trough_ZT21	AT3G56090,AT2G40300,AT3G11050,AT5G01600	Cre09.g387800,Cre13.g574500,Cre27.g757447,Cre08.g373436,Cre10.g445251
ostta02g03410	circadian gene	peak_ZT18_trough_ZT6	AT3G56690,AT5G03340,AT3G53230,AT3G09840,AT3G01610,AT2G03670,AT1G03000,AT3G02450,AT4G28000,AT2G26140,AT5G52882,AT5G08470,AT1G05910,AT4G02480,AT5G42270,AT1G50250,AT3G19740,AT5G53170,AT1G02890,AT1G53780	Cre09.g401182,Cre06.g269950,Cre09.g398550,Cre17.g700300,Cre10.g446400,Cre17.g716450,Cre16.g650151,Cre17.g720050,Cre02.g078966,Cre10.g446250,Cre12.g485800,Cre13.g568400,Cre10.g461250,Cre01.g022000,Cre07.g352350
ostta02g03420	circadian gene	peak_ZT12_trough_ZT21	AT1G53165,AT3G15220,AT1G70430,AT5G14720,AT4G14480,AT4G24100,AT1G79640,AT4G10730,AT1G23700,AT4G26890,AT1G09000,AT5G45810,AT3G06030,AT1G07150,AT3G20860,AT1G69220,AT4G24400,AT5G55090,AT3G61960,AT1G48260	Cre06.g249150,Cre12.g544400,Cre07.g317300,Cre13.g575650,Cre04.g211600,Cre13.g607300,Cre03.g164900,Cre03.g144484,Cre01.g034900,Cre11.g467568,Cre05.g232750,Cre01.g037100,Cre19.g750597,Cre17.g716700,Cre11.g481000,Cre07.g332700,Cre12.g560350
ostta02g03430	circadian gene	peak_ZT9_trough_ZT0	AT5G63960,AT5G67100,AT1G67500	Cre01.g015250,Cre04.g214350,Cre12.g529850
ostta02g03440	circadian gene	peak_ZT9_trough_ZT21	AT2G45050*,AT2G18380*,AT2G28340*,AT4G24470*,AT4G17570*,AT4G16141*,AT4G34680*,AT4G32890*,AT4G36620*,AT4G26150*,AT4G36240*,AT1G08000*,AT1G51600*,AT1G08010*,AT3G50870*,AT3G45170*,AT3G06740*,AT3G24050*,AT3G16870*,AT3G20750*	Cre08.g358534*,Cre08.g378800*,Cre08.g358532*,Cre07.g319701*,Cre11.g467581*,Cre06.g266850*,Cre06.g266950*,Cre05.g242600*,Cre03.g160700*,Cre03.g160600*,Cre01.g025050*,Cre10.g435450*
ostta02g03450	circadian gene	peak_ZT9_trough_ZT0	AT5G64630,AT3G18130,AT3G49660,AT4G02730,AT2G22180	Cre01.g000600
ostta02g03460	circadian gene	peak_ZT0_trough_ZT6	AT4G28680,AT2G20340	Cre01.g028423
ostta02g03465	circadian gene	peak_ZT9_trough_ZT21	AT4G11590,AT2G04090,AT2G47115,AT1G19300,AT4G10050,AT3G28080,AT3G56200,AT5G56750,AT5G52460,AT5G26950	Cre04.g211750,Cre03.g185100
ostta02g03470	circadian gene	peak_ZT9_trough_ZT0	AT4G21530	Cre12.g556650*
ostta02g03480	circadian gene	peak_ZT18_trough_ZT9	AT2G17850*,AT2G40760*,AT2G42220*,AT2G21045*,AT4G35770*,AT4G27700*,AT4G24750*,AT1G79230*,AT1G16460*,AT1G17850*,AT3G08920*,AT3G59780*,AT5G66040*,AT5G66170*,AT5G19370*,AT5G55130*,AT5G23060*,AT5G03455*	Cre07.g354301*,Cre07.g352550*,Cre07.g350400*,Cre14.g630950*,Cre16.g663150*,Cre16.g650050*,Cre06.g271200*,Cre06.g304600*,Cre09.g401293*,Cre05.g247450*,Cre05.g247400*,Cre13.g573250*,Cre13.g607050*,Cre13.g602650*,Cre02.g111450*,Cre03.g170800*,Cre03.g199750*,Cre01.g028950*,Cre01.g024850*,Cre01.g008891*
ostta02g03490	circadian gene	peak_ZT12_trough_ZT21	AT5G17020,AT3G03110,AT2G16950	Cre03.g146487
ostta02g03500			AT3G14750,AT1G03530	Cre02.g143247,Cre11.g467587,Cre17.g725851,Cre16.g685929,Cre10.g467100
ostta02g03510			AT5G24155,AT1G05210,AT3G14080,AT1G11760,AT3G13310,AT2G03110,AT1G64470,AT3G51600,AT1G07320,AT2G18920,AT2G45360,AT2G38530,AT3G60780,AT5G07840,AT1G16170,AT3G61930,AT3G02700,AT5G48480,AT3G17730	Cre01.g044000,Cre17.g739466,Cre07.g338800,Cre05.g232003,Cre14.g608850,Cre05.g240950,Cre08.g369667,Cre13.g576433,Cre12.g557800,Cre12.g547850,Cre06.g286950,Cre14.g609926,Cre01.g038300,Cre04.g228950,Cre03.g188026,Cre12.g487750,Cre01.g055461,Cre17.g740470,Cre03.g167622,Cre07.g337676
ostta02g03520			AT3G17040,AT1G64583,AT4G33770,AT3G29320
ostta02g03530			AT3G10985,AT3G28590,AT5G61412,AT1G60913,AT5G58260,ATCG00140,AT1G17490,AT3G57860,ATCG00790,AT4G13200,AT4G00005,AT2G39865,AT1G07135,AT3G27340,AT3G07200,AT5G48580,AT5G63000	Cre08.g382476,Cre09.g411876,Cre02.g093117,Cre12.g484050,Cre10.g459400,Cre13.g586300,Cre06.g254027,Cre06.g253569,Cre06.g253853,Cre06.g253756,Cre06.g253582,Cre06.g253901,Cre03.g164550,Cre17.g716576,Cre07.g357150,Cre17.g740187,Cre01.g006642,Cre17.g697750,Cre17.g717500,Cre12.g559600
ostta02g03540	circadian gene	peak_ZT15_trough_ZT6	AT1G29850,AT2G27535,AT1G71865,AT2G10602,AT3G47833,AT3G44784,AT2G20585,AT4G20150,ATMG00720,AT2G13272,AT4G22800,AT4G39300	Cre12.g557800,Cre04.g226126,Cre17.g724873,Cre16.g665328,Cre10.g426632,Cre11.g468063,Cre17.g725700,Cre09.g386751,Cre02.g117750,Cre13.g570200,Cre13.g605700,Cre16.g677738,Cre14.g632076
ostta02g03550	circadian gene	peak_ZT18_trough_ZT0	AT3G21070,AT1G21640	Cre07.g322950,Cre06.g275600,Cre04.g229398,Cre07.g316200,Cre02.g097221
ostta02g03560	circadian gene	peak_ZT21_trough_ZT9	AT4G24570,AT2G22500,AT5G09470,AT5G19760,AT3G54110,AT1G14140,AT5G58970,AT5G01340,AT4G03115,AT5G46800,AT2G33820,AT5G56450,AT5G66380,AT2G47490,AT4G39460,AT4G01100,AT1G25380,AT1G34065,AT2G37890	Cre16.g672650,Cre06.g278750,Cre15.g641200,Cre06.g260200,Cre04.g218650,Cre06.g257550,Cre03.g202400,Cre16.g650200,Cre06.g270150,Cre06.g295400,Cre17.g747797,Cre01.g017050,Cre09.g399326,Cre04.g222750,Cre16.g695950,Cre15.g635450,Cre04.g223300,Cre02.g092050,Cre06.g286250
ostta02g03570	circadian gene	peak_ZT21_trough_ZT6	AT5G40280,AT2G39550,AT5G12210,AT3G12070	Cre14.g612500,Cre01.g053500,Cre09.g400250,Cre03.g207153,Cre12.g523400,Cre16.g668451,Cre07.g339600,Cre07.g353850,Cre06.g278205,Cre02.g119500
ostta02g03580	circadian gene	peak_ZT21_trough_ZT6	AT3G57080,AT5G53160,AT1G78300,AT5G53670,AT2G29590,AT4G16915,AT5G60335,AT5G57370,AT1G31090,AT5G35604,AT5G27390,AT1G22070,AT5G57780,AT1G05930,AT5G20810	Cre17.g715750,Cre02.g091100,Cre12.g535100,Cre13.g576740
ostta02g03590	circadian gene	peak_ZT12_trough_ZT21	AT1G19990,AT5G11600,AT5G23760,AT1G08580,AT4G00232,AT2G43640,AT2G30620,AT5G02570,AT1G20693,AT3G01740,AT1G71430,AT4G12580,AT2G19530,AT3G52220,AT3G56250,AT2G45820,AT3G53650,AT3G10020,AT3G03590,AT1G75335	Cre08.g375850,Cre01.g062172,Cre12.g524800,Cre13.g570050,Cre06.g278178,Cre13.g570900,Cre09.g391763,Cre07.g339876,Cre06.g266750,Cre06.g268100,Cre06.g275800,Cre06.g273850,Cre06.g274250,Cre06.g265400,Cre06.g274750,Cre06.g264900,Cre17.g708600,Cre17.g710450,Cre17.g713450,Cre12.g505600
ostta02g03600	circadian gene	peak_ZT9_trough_ZT0		Cre18.g750047
ostta02g03610	circadian gene	peak_ZT12_trough_ZT3	AT3G57060,AT3G43148	Cre10.g432500,Cre10.g418250,Cre06.g253902,Cre12.g540950,Cre16.g688190,Cre13.g603250,Cre07.g316550,Cre09.g400923
ostta02g03620	circadian gene	peak_ZT0_trough_ZT9	AT4G28220,AT4G21490,AT4G05020,AT2G20800,AT1G07180,AT2G29990,AT5G08740,AT3G27820	Cre19.g750547,Cre05.g232200,Cre16.g691552,Cre16.g671000
ostta02g03630	circadian gene	peak_ZT18_trough_ZT9	AT1G72320,AT5G58940,AT1G31410,AT4G00710,AT3G10700,AT5G37350,AT2G23360,AT1G51350,AT5G14570,AT3G10370,AT3G06960,AT5G41840,AT1G02145,AT1G68570,AT4G34910,AT2G24990,AT1G79860	Cre16.g649600,Cre14.g616151,Cre14.g629550,Cre01.g008500,Cre09.g397290,Cre03.g205650,Cre02.g103950,Cre12.g525200,Cre13.g579901,Cre10.g422550
ostta02g03640	circadian gene	peak_ZT18_trough_ZT9	AT1G48850,AT5G22150	Cre03.g145747,Cre10.g427200,Cre05.g239550,Cre13.g585050
ostta02g03650	circadian gene	peak_ZT21_trough_ZT9	AT4G24110,AT1G43005,AT4G01110	Cre05.g241633,Cre16.g690700,Cre13.g565083
ostta02g03660	circadian gene	peak_ZT21_trough_ZT0	AT5G08335,AT5G23320,AT2G20515,AT3G42725,AT1G50020	Cre01.g017650,Cre03.g161606,Cre08.g373348,Cre13.g580350,Cre12.g559100
ostta02g03670	circadian gene	peak_ZT18_trough_ZT0	AT2G18760,AT5G63950,AT5G18620,AT3G06400,AT5G19310,AT3G06010,AT3G19210,AT4G31900,AT5G66750,AT2G25170,AT1G03750,AT2G13370,AT2G02090,AT3G12810,AT3G57300	Cre06.g270850,Cre03.g189000,Cre12.g508150,Cre03.g183350,Cre09.g390000,Cre10.g430950,Cre03.g158550
ostta02g03680			AT3G59370,AT2G46360,AT5G40040,AT3G19055,AT5G02580,AT5G61880,AT2G27535,AT1G15270,AT1G76065,AT5G10040,AT2G24470,AT3G52300,AT1G01840,AT5G14105,AT1G66400,AT1G76640,AT5G08535,AT5G03130,AT5G37780	Cre02.g076433,Cre09.g414482,Cre03.g195388,Cre01.g054200,Cre07.g339876,Cre05.g239652,Cre02.g092100,Cre16.g682587,Cre08.g373352,Cre03.g186150,Cre06.g281850,Cre03.g166300,Cre06.g279250,Cre03.g176930
ostta02g03690	circadian gene	peak_ZT9_trough_ZT21	AT2G22690,AT4G13965,AT5G39710,AT5G05260,AT1G49570,AT4G31690,AT5G17730,AT4G37320,AT1G33610
ostta02g03700	circadian gene	peak_ZT12_trough_ZT0	AT4G15820	Cre12.g531900,Cre16.g691800,Cre01.g024000,Cre15.g639550,Cre10.g455900,Cre12.g532800
ostta02g03710			AT4G11640,AT5G28237,AT4G27070,AT3G59760,AT3G03630,AT2G43750	Cre12.g516250,Cre06.g278101,Cre14.g618776,Cre12.g527350,Cre02.g113900,Cre03.g172850,Cre16.g685550,Cre12.g545752,Cre17.g719400
ostta02g03720	circadian gene	peak_ZT0_trough_ZT3	AT2G25760,AT5G18190,AT3G13670,AT3G03940,AT3G03930,AT4G26100,AT4G14340,AT1G72710,AT5G57015,AT3G23340,AT2G19470,AT5G44100,AT4G28880,AT5G43320,AT4G28860,AT1G03930,AT4G28540,AT1G04440,AT4G08800	Cre16.g666200,Cre06.g281100,Cre12.g549750,Cre02.g114200
ostta02g03730	NON circadian gene		AT5G50361,AT4G08949,AT2G27402,AT3G44783,AT5G28642,AT1G72690,AT4G37682,AT5G58790,AT5G18403,AT1G66475,AT5G41010,AT1G61070,AT4G05070,AT3G24516,AT1G30757,AT5G04267,AT5G47306,AT5G54585,AT2G38870,AT1G65113	Cre01.g040533,Cre10.g456550,Cre06.g278292,Cre17.g743288,Cre02.g143067,Cre02.g141266,Cre04.g215952,Cre08.g358126,Cre08.g373370,Cre08.g373345,Cre23.g754797,Cre01.g038376,Cre16.g657964,Cre13.g605404,Cre10.g418450,Cre02.g118950,Cre06.g254027,Cre06.g253569,Cre06.g253756,Cre06.g253582
ostta02g03740	circadian gene	peak_ZT12_trough_ZT18		Cre16.g691800,Cre12.g531900,Cre08.g373365,Cre02.g092950,Cre02.g142807,Cre04.g217969
ostta02g03750	circadian gene	peak_ZT0_trough_ZT6	AT1G16790,AT3G13845,AT2G07691,ATMG01310,AT3G05800,AT1G13608,AT5G17870,AT1G09250,AT1G16850,AT2G31700,AT1G67760	Cre12.g522626,Cre17.g737000,Cre09.g401551,Cre06.g301325,Cre17.g719855,Cre16.g689766,Cre05.g240300,Cre15.g642702,Cre02.g142667,Cre03.g154726,Cre16.g665328,Cre17.g743307,Cre11.g475626,Cre14.g610599,Cre05.g232003,Cre12.g523800
ostta02g03760	NON circadian gene		AT5G66550,AT5G42770,AT2G40095,AT1G29620,AT3G55880	Cre12.g514800,Cre05.g243451,Cre11.g468850,Cre05.g238200
ostta02g03770	circadian gene	peak_ZT0_trough_ZT6	AT4G20880,AT4G02870,AT5G50410,AT1G27150	Cre08.g377200*,Cre07.g325700*,Cre11.g479300*,Cre14.g614400*,Cre14.g618860*,Cre16.g647602*,Cre16.g687301*,Cre06.g304000*,Cre06.g287950*,Cre06.g270850*,Cre09.g390000*,Cre05.g230800*,Cre05.g230803*,Cre05.g236950*,Cre13.g603400*,Cre02.g143800*,Cre02.g087600*,Cre03.g179300*,Cre03.g201850*,Cre03.g158550*
ostta02g03780	circadian gene	peak_ZT6_trough_ZT21	AT5G57015,AT4G26100,AT1G72710,AT2G19470,AT4G14340,AT3G23340,AT1G03930,AT4G28860,AT4G28540,AT4G28880,AT5G44100,AT5G43320,AT1G04440,AT4G08800,AT2G25760,AT2G41920,AT1G18040,AT3G03940,AT5G12090	Cre12.g549750,Cre01.g014600,Cre16.g666200,Cre11.g467568,Cre06.g281100,Cre12.g549800,Cre06.g267650,Cre13.g607300
ostta02g03790	circadian gene	peak_ZT18_trough_ZT0	AT1G16810,AT2G35605,AT3G43432,AT5G36130,AT2G30424,AT4G34265,AT4G13235,AT2G07640,AT1G77885,AT1G31270,AT4G26230,AT5G55135,AT5G55140,AT1G42080,AT5G25080,AT5G51360,AT4G07940,AT2G38465,AT1G76060,AT3G28900	Cre16.g686900,Cre12.g548391,Cre02.g104600,Cre09.g414700,Cre10.g422419,Cre16.g664650,Cre07.g332066,Cre12.g514500,Cre02.g092926,Cre09.g407750,Cre02.g083350,Cre03.g157700,Cre01.g031726,Cre06.g278178,Cre12.g486207,Cre03.g189250
ostta02g03800	circadian gene	peak_ZT21_trough_ZT3	AT5G53310,AT1G55170,AT1G78100,AT1G67035,AT1G36675	Cre06.g297950,Cre06.g306750,Cre12.g543000,Cre14.g610850,Cre07.g337933,Cre03.g181900
ostta02g03810	circadian gene	peak_ZT0_trough_ZT9	AT3G59980,AT3G43500,AT2G40660,AT2G17990,AT5G05250,AT1G51100	Cre01.g046652,Cre08.g364650,Cre07.g326950,Cre01.g033763,Cre07.g329767,Cre06.g308600,Cre14.g612226,Cre12.g509300,Cre17.g708076,Cre17.g717500
ostta02g03820	NON circadian gene		AT2G15420,AT5G50900,AT1G27460,AT3G11070,AT3G15160,AT5G03900,AT1G19650,AT4G33945,AT2G30100,AT1G61215,AT5G16180,AT5G23080	Cre04.g222200,Cre12.g517925,Cre08.g370601,Cre17.g724450,Cre10.g453707,Cre07.g356000,Cre09.g395880
ostta02g03830	circadian gene	peak_ZT3_trough_ZT9	AT4G17830	Cre02.g105500,Cre06.g271700
ostta02g03840	circadian gene	peak_ZT18_trough_ZT9	AT5G60040,AT4G35800,AT3G57660,AT1G63020	Cre03.g165750,Cre16.g680900,Cre12.g529600
ostta02g03850	circadian gene	peak_ZT6_trough_ZT18	AT3G22470,AT1G15530	Cre06.g251450,Cre09.g417401,Cre25.g756247,Cre21.g753147
ostta02g03860	circadian gene	peak_ZT6_trough_ZT18	AT4G28750,AT2G20260,AT2G10020,AT5G11740,ATMG00770,AT1G23750,AT1G32920,AT5G46770,AT1G12080,AT3G19030,AT2G30930	Cre10.g420350,Cre06.g284600,Cre21.g752747,Cre15.g634900,Cre08.g371150,Cre08.g371250,Cre12.g526240,Cre02.g109950,Cre02.g084000,Cre02.g141866,Cre08.g358500,Cre14.g624125,Cre12.g525990,Cre08.g358582,Cre08.g370950,Cre17.g730575,Cre08.g371350
ostta02g03870	circadian gene	peak_ZT21_trough_ZT12	AT2G17320,AT2G17340,AT4G35360,AT3G22345,AT1G64770,AT4G32180,AT2G44870	Cre13.g572500,Cre12.g514350,Cre03.g169900,Cre07.g344702
ostta02g03880	circadian gene	peak_ZT6_trough_ZT18	AT5G24020,AT1G74860	Cre12.g522950,Cre02.g141766
ostta02g03890	NON circadian gene		AT2G17520,AT5G24360,AT1G70520,AT3G13690,AT5G63710,AT3G11870,AT3G53380,AT4G28670,AT1G53570,AT5G57035,AT3G59700,AT5G59260	Cre08.g371052,Cre09.g392393,Cre12.g493250,Cre04.g228800
ostta02g03900	NON circadian gene		AT5G23535,AT5G54600,AT2G05752,AT4G19270,AT5G65925,AT3G49910,AT1G23750	Cre02.g095084,Cre08.g369683,Cre06.g263400,Cre08.g358559,Cre09.g387951,Cre14.g633600,Cre22.g753797,Cre06.g308533,Cre10.g432200,Cre14.g619650
ostta02g03910	circadian gene	peak_ZT9_trough_ZT0	AT1G50030,AT4G18050,AT1G77460,AT1G44120,AT1G67140,AT5G15680,AT3G13100,AT2G25730	Cre07.g341553,Cre16.g687966,Cre09.g415400,Cre01.g024500,Cre05.g236300,Cre08.g378500,Cre01.g053550,Cre03.g191650,Cre03.g192900,Cre16.g680650,Cre06.g269801,Cre03.g162400,Cre06.g257700,Cre17.g719900,Cre07.g348800,Cre16.g658150,Cre08.g362300,Cre17.g724500,Cre06.g286900
ostta02g03920	NON circadian gene		AT2G40010,AT3G11250,AT3G09200,AT5G03960,AT5G45370,AT5G48880,AT1G08250,AT3G04140,AT2G32480,AT1G52380,AT1G80370,AT5G62560	Cre02.g099900,Cre13.g586200,Cre10.g462783,Cre03.g171461,Cre06.g278183,Cre01.g043700,Cre01.g000033,Cre16.g687630,Cre07.g330550,Cre03.g194300,Cre09.g401886,Cre07.g327226,Cre09.g399900,Cre09.g400250,Cre12.g518200,Cre06.g286000
ostta02g03930			AT1G34000,AT2G42310,AT2G35605,AT2G35290,AT1G72580,AT1G15010,AT1G08270,AT2G21045,AT2G07340,AT3G25882,AT4G14890,AT4G39360,AT3G53770	Cre06.g251150,Cre02.g076433,Cre12.g560950,Cre07.g318450,Cre02.g118550,Cre10.g446550,Cre17.g717919,Cre06.g295350,Cre07.g336450
ostta02g03940	circadian gene	peak_ZT0_trough_ZT12	AT5G53110,AT3G22620,AT1G18280,AT4G34170,AT1G13830,AT2G09840,AT1G03900,AT2G07760,AT1G67340,AT2G30340,AT1G18650,AT1G26870,AT1G24265	Cre01.g005750,Cre12.g507557,Cre01.g060347,Cre03.g177800
ostta02g03950	circadian gene	peak_ZT18_trough_ZT0	AT1G14500,AT4G03190,AT5G51380,AT4G08250,AT2G22930,AT5G67250,AT5G49980,AT5G05640,AT2G31955,AT4G17350,AT1G56070,AT5G57940,AT2G44530,AT1G60600,AT3G02840,AT2G40230,AT5G23340,AT1G79600,AT3G57100,AT3G62980	Cre01.g047650,Cre12.g560750,Cre14.g620200,Cre17.g701950,Cre17.g737800,Cre04.g212800,Cre01.g018075,Cre17.g730100,Cre03.g153900,Cre10.g458600,Cre07.g345300,Cre13.g571520
ostta02g03955			AT2G45360,AT4G38400,AT5G47310,AT1G64150,AT5G38940,AT3G02700,AT3G62020,AT2G13760,AT5G39130,AT5G39190,AT4G16230,AT5G07580	Cre17.g731350,Cre11.g467682,Cre08.g373347
ostta02g03957			AT3G10940,AT3G52180	Cre09.g403050,Cre03.g151000,Cre03.g206250,Cre02.g100666
ostta02g03960	circadian gene	peak_ZT21_trough_ZT6	AT4G21660	Cre12.g514450,Cre17.g703850
ostta02g03970	circadian gene	peak_ZT18_trough_ZT6	AT1G14230,AT1G79340,AT4G34340,AT5G27540	Cre12.g503400
ostta02g03980	circadian gene	peak_ZT0_trough_ZT9	AT3G53580,AT3G56360	Cre05.g237400,Cre13.g569750,Cre17.g705778,Cre12.g514350,Cre10.g430300
ostta02g03990	circadian gene	peak_ZT3_trough_ZT12	AT1G27385*	Cre02.g074700*,Cre12.g532000*,Cre12.g508300*
ostta02g04000	circadian gene	peak_ZT21_trough_ZT6	AT5G16260	Cre17.g707050,Cre11.g482450,Cre06.g275200,Cre12.g532100,Cre12.g527918
ostta02g04010	circadian gene	peak_ZT18_trough_ZT9	AT2G43650	Cre09.g394399
ostta02g04020	circadian gene	peak_ZT3_trough_ZT21	AT1G29150,AT3G16000,AT5G09900	Cre02.g097650,Cre06.g303300,Cre01.g030800,Cre07.g316200
ostta02g04030	circadian gene	peak_ZT18_trough_ZT9	AT1G50920,AT1G10300,AT5G48610	Cre10.g459500
ostta02g04040	circadian gene	peak_ZT21_trough_ZT3	AT3G19650,AT5G15360	Cre03.g170001
ostta02g04050	circadian gene	peak_ZT0_trough_ZT6	AT4G14790,AT5G39840,AT2G37370,AT4G18470,AT2G24420	Cre06.g270900,Cre02.g117900
ostta02g04060	circadian gene	peak_ZT0_trough_ZT18
ostta02g04070	circadian gene	peak_ZT9_trough_ZT21	AT1G54350,AT5G03910,AT4G25450,AT5G58270,AT4G28620	Cre15.g637761,Cre10.g439000,Cre02.g086250,Cre16.g658526,Cre07.g335400
ostta02g04080	circadian gene	peak_ZT0_trough_ZT9	AT5G53480,AT3G08943,AT3G08947,AT2G16950	Cre01.g034000,Cre12.g520550,Cre09.g387097
ostta02g04090	circadian gene	peak_ZT0_trough_ZT6	AT2G30800,AT2G35920,AT2G01130,AT1G48650,AT5G04895,AT1G06670,AT1G58060,AT4G18465,AT1G58050,AT2G47250,AT1G26370,AT3G62310,AT1G33390,AT1G77030	Cre11.g467654,Cre03.g171650,Cre03.g182950,Cre07.g352251,Cre07.g329150,Cre01.g051550,Cre11.g481313,Cre12.g523750,Cre09.g393432
ostta02g04100	circadian gene	peak_ZT15_trough_ZT3	AT2G17020,AT2G01170,AT1G70710,AT3G04050,AT3G06960,AT5G05740,AT3G55650,AT3G09090,AT2G37260,AT1G24490,AT3G55810	Cre12.g497950,Cre03.g204801,Cre12.g559050,Cre17.g745397,Cre09.g395880,Cre12.g542300,Cre09.g390986,Cre10.g453707,Cre10.g423300,Cre07.g328226,Cre03.g163700
ostta02g04110	circadian gene	peak_ZT0_trough_ZT12	AT1G78300,AT2G47120,AT1G72670,AT1G04890,AT2G20530,AT4G16700,AT3G52400,AT5G10450,AT4G39690,AT2G01620,AT5G66050	Cre03.g160100,Cre12.g504150
ostta02g04115	circadian gene	peak_ZT21_trough_ZT6	AT5G14910,AT4G15885,AT2G05400,AT5G06500,AT1G35365,AT5G04910,AT2G47140,AT5G47710,AT3G54940,AT4G14880,AT4G05000	Cre05.g237526,Cre10.g445100,Cre01.g037850,Cre02.g084550,Cre13.g581650,Cre12.g545177,Cre07.g331114,Cre07.g315750,Cre09.g387800,Cre17.g731571,Cre17.g715400
ostta02g04120	circadian gene	peak_ZT0_trough_ZT9	AT3G63190,AT3G01800,AT5G08540,AT5G51360	Cre03.g156050,Cre01.g006250,Cre12.g545177,Cre16.g678101
ostta02g04130	circadian gene	peak_ZT21_trough_ZT6	AT1G04130,AT1G04190,AT4G23730,AT5G12980,AT5G38480,AT1G64520,AT5G10360,AT5G28220,AT4G34660,AT4G18060,AT5G27510,AT4G01023,AT5G10440,AT3G10880	Cre08.g375650,Cre05.g237050,Cre16.g666451,Cre01.g032000,Cre09.g398104,Cre09.g409050,Cre10.g417650,Cre17.g734500,Cre17.g709950
ostta02g04140	circadian gene	peak_ZT15_trough_ZT6	AT5G47830,AT2G44010,AT3G26110,AT5G60030,AT5G02770,AT4G03505,AT1G06500,AT5G42330	Cre15.g636100,Cre46.g760997,Cre11.g467667,Cre26.g757047,Cre16.g691100,Cre04.g217650,Cre12.g549700,Cre17.g739466,Cre17.g721150,Cre12.g499200,Cre02.g103784,Cre16.g690130,Cre16.g662052
ostta02g04150	circadian gene	peak_ZT18_trough_ZT6	AT4G36390,AT5G05640	Cre11.g467633,Cre06.g278142,Cre09.g400293,Cre06.g298000,Cre09.g397068
ostta02g04160	NON circadian gene		AT5G11640,AT5G01970,AT1G48010,AT2G30170,AT2G07678	Cre05.g234636,Cre12.g526068
ostta02g04170	circadian gene	peak_ZT9_trough_ZT15	AT1G80630	Cre01.g044800
ostta02g04180	circadian gene	peak_ZT12_trough_ZT0	AT3G13235	Cre10.g447300,Cre01.g023850
ostta02g04190			AT1G20990,AT5G27080,AT3G27510,AT1G30900,AT3G27480,AT1G01770,AT5G19020,AT4G14160,AT4G20110	Cre06.g278136,Cre11.g467666,Cre06.g298200
ostta02g04200	circadian gene	peak_ZT0_trough_ZT12		Cre06.g263250,Cre17.g708500,Cre07.g336750,Cre17.g741750,Cre16.g676981,Cre01.g034500,Cre11.g475600,Cre07.g354600,Cre02.g118700,Cre13.g605850
ostta02g04210			AT3G52670,AT4G34640,AT3G19390,AT4G13930,AT1G30900	Cre08.g385450,Cre10.g425150,Cre16.g668100,Cre02.g110400,Cre07.g342920,Cre17.g734757
ostta02g04220			AT3G49320,AT5G52820,AT1G73570	Cre12.g485550,Cre17.g704500,Cre10.g449450,Cre14.g617150,Cre09.g412500,Cre02.g098100
ostta02g04230	NON circadian gene		AT1G16800,AT4G30100	Cre07.g342450*,Cre06.g300750*,Cre06.g256700*,Cre06.g263800*,Cre09.g396139*,Cre09.g401812*,Cre15.g641650*,Cre02.g092500*,Cre03.g187950*,Cre03.g150350*,Cre03.g166850*,Cre01.g048200*,Cre01.g040379*,Cre10.g442650*,Cre04.g219000*,Cre04.g218900*,Cre12.g528200*
ostta02g04240	circadian gene	peak_ZT0_trough_ZT9	AT2G29300*,AT2G24190*,AT2G47130*,AT2G07640*,AT2G29260*,AT2G47120*,AT2G29320*,AT2G29360*,AT2G29370*,AT2G29290*,AT2G29330*,AT2G29350*,AT2G05990*,AT2G29310*,AT2G47150*,AT2G30670*,AT2G29340*,AT2G47140*,AT2G29150*,AT4G03140*	Cre02.g113652,Cre01.g028600,Cre01.g047600,Cre07.g317100,Cre03.g163250
ostta02g04250	circadian gene	peak_ZT9_trough_ZT21	AT5G04280,AT4G02430,AT4G02425,AT4G01310,AT5G61850,AT3G49680,AT1G72800,AT3G10420,AT4G10790,AT3G17770	Cre13.g602600,Cre09.g413141,Cre03.g176700,Cre06.g267800,Cre01.g001650,Cre08.g382575,Cre05.g244052,Cre16.g688975,Cre12.g542400,Cre16.g652050,Cre03.g208306,Cre13.g566800,Cre12.g532314,Cre02.g142787,Cre10.g450900,Cre02.g143007,Cre09.g415550
ostta02g04260	circadian gene	peak_ZT9_trough_ZT3	AT1G03800,AT3G57540,AT5G33806,AT5G60080,AT2G27100,AT3G49430,AT5G66200,AT1G76730,AT4G32285,AT3G49480,AT3G16270,AT1G14910,AT4G19240,AT5G10910	Cre02.g078831,Cre07.g317400,Cre03.g195050,Cre06.g304700,Cre08.g385950,Cre19.g750097,Cre12.g528350,Cre07.g331800,Cre02.g143300,Cre07.g341554,Cre08.g377950,Cre04.g217946,Cre22.g753497,Cre10.g463934,Cre07.g322000,Cre05.g238260
ostta02g04270	circadian gene	peak_ZT0_trough_ZT21	ATMG01130,AT2G24940,AT5G16470,AT3G44950,AT4G09880,AT5G28620,AT2G28020,AT5G16950,AT4G34265,AT1G79170,AT2G04034,AT5G33355	Cre05.g243803,Cre14.g621676,Cre05.g237910,Cre02.g105100,Cre07.g325747,Cre12.g518500,Cre09.g388912,Cre17.g741272,Cre06.g251683,Cre11.g477733,Cre07.g333675,Cre10.g445299,Cre09.g417025,Cre17.g712126,Cre16.g667050,Cre16.g667300,Cre07.g332275,Cre09.g390838
ostta02g04280	circadian gene	peak_ZT12_trough_ZT0	AT3G04890,AT4G35785,AT3G43110,AT2G22800,AT4G14690,AT1G68340,AT3G19220,AT2G46100,AT2G39030,AT3G13450,AT5G21430	Cre02.g095105,Cre13.g569100,Cre16.g677250,Cre17.g731350,Cre10.g464250,Cre09.g389801,Cre15.g636950,Cre16.g689311,Cre16.g651300
ostta02g04290	circadian gene	peak_ZT0_trough_ZT6	AT2G39990,AT3G11270,AT5G05780,AT5G27710,AT3G62070	Cre16.g654500,Cre01.g061077,Cre09.g394250,Cre11.g478528,Cre03.g174300,Cre16.g653750
ostta02g04300	circadian gene	peak_ZT12_trough_ZT0	AT2G17150*,AT2G43500*,AT4G24020*,AT4G35270*,AT4G38340*,AT4G35590*,AT1G74480*,AT1G64530*,AT1G18790*,AT1G76350*,AT1G20640*,AT3G59580*,AT5G53040*,AT5G66990*	Cre06.g256100,Cre01.g039000,Cre09.g392393
ostta02g04310	circadian gene	peak_ZT6_trough_ZT21	AT5G03030,AT4G32080,AT1G19240,AT2G03740,AT5G44005,ATMG00880,AT3G09280,AT2G41342,AT5G46620	Cre08.g380100,Cre07.g345100,Cre14.g608093,Cre16.g660700,Cre06.g254213,Cre06.g292315,Cre17.g742750,Cre13.g585026,Cre01.g003600,Cre01.g020751,Cre16.g695200,Cre07.g357576,Cre03.g165976,Cre16.g653650,Cre11.g467792,Cre01.g042402,Cre10.g460850,Cre16.g681352
ostta02g04320	circadian gene	peak_ZT3_trough_ZT18	AT5G58180,AT5G58060,AT5G17190,AT4G32150,AT5G51650,AT1G11890,AT4G25050,AT4G28170,AT5G54410,AT2G32670	Cre17.g728150,Cre06.g278172,Cre04.g224800,Cre04.g225850
ostta02g04325	circadian gene	peak_ZT12_trough_ZT3	AT5G45573,AT2G36145,AT2G03020,AT5G05950,AT5G57400	Cre09.g401738,Cre13.g584250,Cre11.g478450,Cre17.g740187,Cre03.g161350,Cre06.g288850,Cre04.g224667,Cre08.g385950,Cre12.g534961,Cre03.g201215
ostta02g04330			AT5G24630,AT4G02650,AT5G51590,AT4G34430	Cre16.g674450,Cre05.g246050,Cre16.g648950,Cre16.g674750,Cre01.g049300,Cre16.g687070
ostta02g04340	circadian gene	peak_ZT9_trough_ZT21	AT1G24470,AT1G67730,AT5G04900,AT3G47360,AT3G44070,AT5G50770	Cre09.g392430,Cre03.g162300,Cre14.g610501
ostta02g04350	circadian gene	peak_ZT21_trough_ZT9	AT2G45320,AT4G06534,AT2G37960	Cre08.g364100*
ostta02g04360			AT4G15530	Cre17.g734548,Cre10.g424750
ostta02g04390	circadian gene	peak_ZT21_trough_ZT9	AT4G16720,AT4G17390,AT2G33175,AT1G45165	Cre02.g091100
ostta02g04400	circadian gene	peak_ZT0_trough_ZT15	AT2G29970	Cre03.g205250,Cre06.g311950,Cre09.g390750,Cre03.g157000,Cre03.g202550,Cre06.g278094,Cre09.g417250
ostta02g04410			AT3G42570,AT2G44195,AT5G18404,ATMG00110,AT2G34110,AT1G29640,AT5G48170,ATMG00310,AT2G21237,AT1G55205,AT1G68230,AT4G05370,AT1G20405,AT3G56500,AT2G30420,AT2G38350,AT2G15680,AT4G18372,AT5G20010,AT5G26731	Cre02.g079800,Cre14.g627050,Cre17.g740323,Cre03.g183300,Cre12.g490450,Cre09.g386450,Cre13.g579150,Cre15.g643704,Cre09.g388200
ostta02g04420			AT2G30032,AT5G04386,AT5G41614,AT2G01023,AT3G24516,AT2G11773,AT2G16019,AT3G25717,AT2G10931,AT1G66553,AT5G47306,AT2G24834,AT2G28507,AT3G62920,AT2G22426,AT1G43624,AT3G28918,AT3G04854,AT5G46417,AT5G27967	Cre12.g500050,Cre07.g333781,Cre09.g392951,Cre09.g386741,Cre12.g504302,Cre10.g426616,Cre02.g117676,Cre12.g510450,Cre02.g142647,Cre15.g641500,Cre03.g201417,Cre09.g386107,Cre09.g393099,Cre02.g141005,Cre17.g705900,Cre06.g252743,Cre07.g336800,Cre12.g516700,Cre04.g225776,Cre10.g456226
ostta02g04430	circadian gene	peak_ZT3_trough_ZT18	AT1G55480,AT1G24250,AT4G27585,AT3G15090,AT4G24350,AT5G23210,AT4G19045,AT1G34790,AT4G28030,AT1G25260,AT5G58560,AT1G65560,AT4G24340,AT1G26090,AT5G51220	Cre01.g031100,Cre13.g602350,Cre02.g101350
ostta02g04440	circadian gene	peak_ZT3_trough_ZT21	AT1G64970,AT1G20330,AT1G76090,AT1G63240	Cre14.g624350,Cre09.g393400,Cre14.g625450
ostta02g04450			AT1G68680,AT3G45525,AT2G48150,AT3G27416,AT1G66820,AT1G61410,AT3G52620,AT3G63080,AT5G14030,AT3G17152,AT3G57280,AT1G22590,AT4G38090,AT4G18460	Cre08.g373373,Cre23.g754447,Cre22.g753597,Cre12.g491950,Cre06.g300933,Cre07.g325747,Cre16.g685837,Cre09.g386155,Cre01.g006850,Cre12.g558050,Cre14.g615750,Cre09.g398983,Cre12.g539141,Cre07.g325735,Cre06.g278297
ostta02g04460	NON circadian gene		AT2G04540,AT5G46290,AT1G74960	Cre10.g438050,Cre11.g467723,Cre07.g335300,Cre07.g353050,Cre12.g535019,Cre06.g270800,Cre08.g378400,Cre14.g624750,Cre03.g173132,Cre12.g536750
ostta02g04470	circadian gene	peak_ZT9_trough_ZT0	AT2G38280,AT4G14990	Cre12.g531700,Cre09.g388352
ostta02g04480			AT4G16840,AT3G29170,AT3G22942,AT2G14846,AT5G10810,AT3G06590,AT2G05330,AT5G38480,AT5G16050	Cre04.g213002,Cre13.g582112,Cre06.g278120,Cre03.g190281,Cre12.g495952,Cre12.g499400,Cre17.g716576,Cre09.g397095,Cre08.g376900,Cre08.g376300,Cre09.g396809,Cre09.g402849,Cre10.g454800,Cre03.g165400,Cre09.g397500
ostta02g04490			AT5G46020,AT4G15000,AT4G28025,AT5G23900,AT3G22490	Cre13.g582112,Cre06.g294900,Cre08.g373367,Cre02.g099700,Cre06.g279250,Cre07.g317438,Cre01.g062902,Cre09.g395646,Cre02.g095108,Cre12.g555152,Cre01.g021650,Cre06.g310150,Cre10.g465757,Cre02.g116400,Cre14.g621600,Cre13.g579150
ostta02g04500	circadian gene	peak_ZT15_trough_ZT3	AT5G61810,AT5G07320,AT5G51050,AT4G32400,AT5G64970,AT5G01500,AT3G51870,AT1G78180	Cre09.g404450,Cre01.g049350,Cre10.g437350
ostta02g04510			AT2G20860,AT5G03290,AT3G18630,AT1G51410,AT4G39150,AT5G17570,AT1G35630,AT3G63000,AT3G52380,AT2G42580,AT4G27240,AT5G01700	Cre07.g322500,Cre02.g095115,Cre10.g459900,Cre11.g467714,Cre13.g588850,Cre02.g099800,Cre04.g214050,Cre05.g234550,Cre12.g544115,Cre14.g614950,Cre09.g398326,Cre13.g584650,Cre12.g486400
ostta02g04520	circadian gene	peak_ZT9_trough_ZT21	AT2G02370,AT1G43710,AT1G04990,AT2G41290,AT5G45105,AT5G67210	Cre10.g421800,Cre09.g396250,Cre07.g313050,Cre13.g581450,Cre06.g295500,Cre16.g690991
ostta02g04530			AT1G24050,AT3G30460,AT2G28671,AT5G23840,AT3G32200,AT1G35030,AT1G51100,AT5G18810,AT5G02770,AT4G22758,AT2G43540,AT3G15270,AT2G13510,AT1G02700,AT1G14890	Cre12.g530500,Cre09.g402849,Cre01.g050616,Cre03.g161350,Cre17.g713575,Cre01.g045825,Cre02.g113800,Cre17.g728600,Cre12.g532900,Cre17.g741650,Cre11.g467548,Cre04.g219800,Cre06.g278266,Cre03.g184100,Cre22.g753897,Cre12.g512202
ostta02g04540	circadian gene	peak_ZT0_trough_ZT15	AT3G02570,AT1G67070	Cre02.g147650,Cre10.g423083,Cre06.g303950,Cre07.g341554,Cre13.g591750
ostta02g04550	circadian gene	peak_ZT12_trough_ZT21	AT5G23490	Cre09.g388763,Cre12.g517250,Cre16.g693250
ostta02g04560	circadian gene	peak_ZT0_trough_ZT9	AT2G43030,AT3G17465,AT1G43170,AT3G51220	Cre48.g761197,Cre10.g417700,Cre04.g227568,Cre02.g146400
ostta02g04570	circadian gene	peak_ZT9_trough_ZT18	AT4G17090,AT3G23920,AT4G15210,AT4G00490,AT2G32290,AT5G55700	Cre06.g307150,Cre06.g270350,Cre06.g261100,Cre12.g498000
ostta02g04580	circadian gene	peak_ZT9_trough_ZT3	AT2G47310*,AT2G41020*,AT4G16280*,AT1G44910*,AT1G45231*,AT3G19840*,AT3G59770*,AT3G19670*,AT3G13225*,AT3G06480*,AT3G01540*,AT5G14610*	Cre10.g452150
ostta02g04590			AT3G43110,AT1G43790,AT4G16540,AT5G14730,AT3G42570,AT1G32260,AT3G07200,AT5G04180,AT3G07260,AT3G01513,AT3G04890,AT4G34270	Cre12.g535750,Cre12.g496100,Cre16.g651650,Cre02.g147000,Cre01.g035100
ostta02g04600	circadian gene	peak_ZT0_trough_ZT9	AT3G48110	Cre10.g433000,Cre09.g391700,Cre10.g432400,Cre09.g415500,Cre03.g185700,Cre16.g665300
ostta02g04610	circadian gene	peak_ZT12_trough_ZT21	AT1G54130,AT3G14050,AT3G17470,AT4G02260	Cre03.g159800
ostta02g04620	NON circadian gene		AT2G35610	Cre09.g417200,Cre13.g568200,Cre18.g749947
ostta02g04630			AT1G33270,AT5G08340,AT5G09720,AT5G16810,AT4G09300,AT5G57880,AT4G30470,AT2G26770,AT1G04850,AT3G14370,AT5G53000,AT4G26980,AT1G78915,AT5G27395	Cre11.g467731,Cre09.g409700,Cre32.g758747,Cre12.g559900,Cre13.g603550,Cre02.g078550,Cre15.g636100,Cre01.g010350,Cre02.g145850,Cre12.g486851,Cre04.g227950,Cre14.g629200,Cre07.g317850,Cre03.g169350
ostta02g04640	circadian gene	peak_ZT0_trough_ZT3	AT3G47833,AT3G43430,AT5G38750,AT3G28917,AT1G80390,AT1G60987,AT1G35430,AT4G12382,AT3G27660,AT2G24290,AT1G76100,AT4G02250,AT1G05740,AT5G22280,AT1G70840,AT4G30996,AT3G45000,AT1G50470	Cre01.g026100,Cre02.g073300,Cre03.g157564,Cre03.g188050,Cre04.g214550,Cre02.g115583,Cre05.g240300,Cre07.g324211,Cre07.g323400,Cre16.g669549,Cre16.g688600,Cre12.g555400,Cre15.g640426,Cre13.g576720,Cre09.g399300,Cre12.g512202,Cre03.g144787
ostta02g04650			AT3G44890,AT5G64690,AT2G36895,AT3G15280,AT4G31560	Cre12.g556050,Cre09.g395646,Cre12.g503900,Cre06.g278400
ostta02g04660	NON circadian gene			Cre09.g397700,Cre03.g155900,Cre11.g467580,Cre10.g427453,Cre13.g605850,Cre13.g605900,Cre09.g397550,Cre07.g334575,Cre03.g177650
ostta02g04670	NON circadian gene		AT3G13290,AT3G13300,AT2G47860,AT3G52200,AT2G02790,AT3G28830,AT1G24330,AT1G09710	Cre10.g461200,Cre01.g027400
ostta02g04680	circadian gene	peak_ZT0_trough_ZT9	AT5G30510,AT1G71720,AT1G01730	Cre09.g394750,Cre14.g624201,Cre17.g722300,Cre08.g372000,Cre13.g608000,Cre10.g461851,Cre13.g566250
ostta02g04700	circadian gene	peak_ZT3_trough_ZT15	AT3G26080,AT3G26070,AT4G22240,AT4G04020,AT3G23400,AT4G00030,AT2G41950,AT3G27906,AT1G75690,AT1G27550	Cre03.g188650,Cre03.g188700,Cre03.g189300,Cre09.g401350,Cre03.g197650,Cre14.g618050,Cre12.g502250,Cre09.g399650
ostta02g04710	circadian gene	peak_ZT18_trough_ZT0	AT5G08470,AT3G53230,AT5G03340,AT3G09840,AT3G56690,AT1G50140,AT1G03000,AT3G01610,AT4G02480,AT3G19740,AT4G24860,AT4G28000,AT1G64110,AT1G62130,AT5G52882	Cre06.g269950,Cre17.g700300,Cre09.g401182,Cre09.g398550,Cre05.g236350,Cre10.g446250,Cre16.g679200,Cre05.g236550,Cre01.g022000,Cre05.g242050
ostta02g04720	circadian gene	peak_ZT18_trough_ZT0	AT2G01505,AT3G52040,AT1G48610,AT4G12580,AT2G05915,AT2G41280,AT4G21720	Cre06.g278178,Cre12.g548901,Cre08.g370950,Cre13.g603500,Cre01.g006656,Cre06.g292183,Cre08.g360950,Cre08.g371350
ostta02g04730	circadian gene	peak_ZT12_trough_ZT0	AT2G07715,AT2G42300,AT5G12840,AT3G48740,AT1G07160	Cre02.g113900,Cre14.g627800,Cre15.g642000,Cre03.g152150,Cre16.g695250,Cre06.g251716,Cre03.g194535,Cre02.g111800,Cre16.g686002,Cre06.g273450
ostta02g04740	circadian gene	peak_ZT6_trough_ZT21	AT2G45830*,AT2G45840*,AT1G63420*,AT1G07220*,AT3G61290*,AT3G61280*,AT3G61270*,AT3G48980*,AT5G23850*	Cre13.g586800,Cre12.g541950
ostta02g04750	circadian gene	peak_ZT9_trough_ZT18	AT2G30930,AT2G23670,AT1G32920,AT4G37830,AT1G75335,AT3G33494,AT5G66000,AT1G35500,AT1G20340,AT3G20450,AT2G36170,AT3G52590,AT5G46020,AT3G58680,AT3G29791,AT5G44430,AT2G02795	Cre01.g051500,Cre09.g386173,Cre02.g090526,Cre11.g467731,Cre16.g673729,Cre16.g659700,Cre06.g299000,Cre12.g546150,Cre07.g324211,Cre07.g357576,Cre16.g670950,Cre05.g248600,Cre16.g695202,Cre09.g386125,Cre02.g074100,Cre04.g227568,Cre07.g357350,Cre16.g651050,Cre09.g396809
ostta02g04760	circadian gene	peak_ZT0_trough_ZT12	AT2G33820,AT2G47490,AT5G46800,AT1G79900,AT2G30160,AT5G15640,AT3G54110,AT5G66380,AT1G34065,AT1G07030,AT4G39460,AT1G25380,AT3G21390,AT1G14140,AT4G03115,AT1G72820,AT5G01340,AT4G26180,AT3G08580,AT5G48970	Cre17.g747797,Cre06.g278750,Cre04.g222750,Cre15.g641200,Cre04.g223300,Cre09.g399326,Cre06.g267800,Cre06.g286250,Cre03.g200543,Cre16.g682811,Cre16.g678094,Cre16.g650200,Cre06.g257550,Cre06.g295400,Cre16.g672650
ostta02g04770	circadian gene	peak_ZT0_trough_ZT6	AT4G34700,AT3G28500,AT5G25990,AT3G27140,AT1G57906,AT3G43153,AT4G30370,AT1G19380,AT4G32208,AT1G16960,AT3G06690,AT3G09590,AT4G12970,AT4G33780	Cre11.g482600,Cre09.g401600,Cre16.g673465,Cre07.g318800,Cre03.g202339,Cre01.g055300,Cre11.g478850,Cre01.g042050,Cre17.g729750,Cre16.g688800,Cre02.g073300,Cre01.g021350,Cre09.g392245,Cre03.g143707,Cre18.g749647,Cre16.g657000,Cre10.g464250,Cre02.g111526,Cre02.g081550
ostta02g04780			AT2G40710,AT1G73790,AT5G12910,AT2G27180,AT3G07450,AT5G37960,AT5G64770,AT3G12180,AT4G16030,AT3G01325,AT3G62400,AT3G29070,AT4G16840,AT2G02930,AT3G42725,AT5G35300,ATMG00680	Cre12.g508643,Cre12.g559704,Cre05.g237150,Cre02.g104000,Cre06.g301700,Cre05.g234643,Cre03.g157550,Cre08.g367900,Cre12.g532550,Cre03.g159581,Cre11.g467667,Cre12.g534500,Cre04.g213002
ostta02g04790	NON circadian gene		AT5G18900,AT3G28480,AT3G06300,AT3G28490,AT1G20270,AT5G66060,AT2G17720,AT4G35810,AT4G33910,AT2G43080,AT4G25600,AT4G35820,AT2G23096	Cre10.g459900,Cre11.g481200,Cre10.g443050,Cre08.g369300,Cre03.g160200,Cre04.g217931,Cre10.g428500,Cre02.g081600,Cre14.g626200,Cre01.g014650,Cre02.g084400,Cre02.g084450,Cre10.g424900,Cre05.g244700,Cre17.g745197,Cre09.g410150,Cre08.g379950
ostta02g04800	circadian gene	peak_ZT6_trough_ZT18	AT3G54890,AT1G29920,AT1G29910,AT1G29930,AT2G34420,AT2G34430,AT2G05100,AT2G05070,AT3G61470,AT3G27690,AT3G47470,AT4G10340,AT1G19150,AT1G45474,AT3G08940,AT5G01530,AT1G61520,AT5G54270,AT2G40100,AT1G15820	Cre06.g283050,Cre16.g687900,Cre06.g272650,Cre06.g285250,Cre06.g283950,Cre06.g284250,Cre12.g508750,Cre06.g284200,Cre12.g548950,Cre10.g452050,Cre12.g548400,Cre07.g344950,Cre01.g066917,Cre04.g232104,Cre06.g278213,Cre10.g425900,Cre03.g156900,Cre16.g673650,Cre17.g720250,Cre11.g467573
ostta02g04810	circadian gene	peak_ZT12_trough_ZT0	AT2G20680*,AT4G28320*,AT1G02310*,AT1G13130*,AT3G26130*,AT3G10890*,AT3G10900*,AT3G30540*,AT3G26140*,AT5G16700*,AT5G66460*,AT5G17500*,AT5G01930*	Cre02.g141600
ostta02g04815	circadian gene	peak_ZT3_trough_ZT12	AT1G02840,AT5G50850,AT1G10470,AT5G02770,AT2G22370,AT1G14340,AT1G45000,AT3G62220,AT1G75630,AT1G74890,AT3G43740	Cre16.g653650,Cre06.g255900,Cre04.g216150,Cre16.g695250,Cre07.g326650,Cre14.g633950,Cre16.g673300,Cre02.g111800,Cre17.g747447,Cre11.g480000,Cre06.g266800,Cre14.g630982,Cre15.g636400,Cre12.g494400
ostta02g04817			AT4G01280,AT5G02840,AT3G17120,AT5G25340,AT5G37260,AT3G10113,AT2G02060	Cre07.g317438,Cre17.g700000,Cre12.g511550,Cre13.g587650,Cre01.g009000,Cre08.g373371,Cre07.g352213,Cre02.g108200
ostta02g04820	circadian gene	peak_ZT9_trough_ZT18	AT5G55070,AT4G26910,AT1G34430,AT1G54220,AT3G25860,AT3G52200,AT3G13930,AT3G06850	Cre07.g343700,Cre03.g158900,Cre09.g386735,Cre06.g252550,Cre04.g228350,Cre07.g343433
ostta02g04830	circadian gene	peak_ZT3_trough_ZT21	AT1G11390,AT1G61640	Cre10.g430800,Cre01.g031900,Cre07.g325727
ostta02g04840	circadian gene	peak_ZT0_trough_ZT9	AT3G24710,AT5G53690,AT5G28295,AT1G67785,AT2G31335,AT5G33421,AT3G43432,AT5G53720,AT5G02450,AT4G22510,AT2G03570,AT1G24390,AT1G21930,AT2G20480,AT3G53740,AT1G21323,AT3G42150,AT1G28135,AT3G44784,AT4G13075	Cre06.g303183,Cre01.g043901,Cre06.g278106,Cre06.g284376,Cre02.g141266,Cre08.g361063,Cre12.g546000,Cre02.g076433,Cre04.g225776,Cre04.g229536,Cre03.g186900,Cre07.g354976,Cre17.g710871,Cre02.g144734,Cre10.g440450,Cre15.g643740,Cre23.g754647,Cre14.g615634,Cre09.g414626
ostta02g04850	circadian gene	peak_ZT21_trough_ZT15	AT4G13260,AT2G17920,AT5G11080,AT3G12770,AT5G15850,AT4G24790,AT4G05190,AT2G22310	Cre03.g179550,Cre01.g005701,Cre02.g087050,Cre12.g486550,Cre12.g539000
ostta02g04860	circadian gene	peak_ZT6_trough_ZT0	AT1G80480,AT1G15730,AT1G26520,AT5G22430,AT4G10410	Cre05.g234652,Cre14.g630871,Cre16.g684650,Cre16.g692901,Cre01.g052000,Cre02.g118400,Cre12.g532100
ostta02g04870	circadian gene	peak_ZT9_trough_ZT0	AT1G76050,AT1G78910,AT3G19440	Cre02.g078750,Cre06.g253757,Cre06.g253679,Cre12.g495401,Cre04.g232702
ostta02g04880	circadian gene	peak_ZT15_trough_ZT6	AT5G24460,AT4G31040	Cre06.g260250
ostta02g04890	circadian gene	peak_ZT3_trough_ZT12	AT5G33280,AT5G26240,AT5G49890,AT5G40890,AT3G27170,AT1G55620	Cre17.g729450,Cre12.g503050,Cre01.g065457
ostta02g04900	circadian gene	peak_ZT12_trough_ZT3	AT5G51130,AT3G57860	Cre10.g447225,Cre10.g436400,Cre18.g749947,Cre02.g084200,Cre08.g358546
ostta02g04905			AT5G09980,AT3G44784,AT1G31270,AT1G65032,AT1G49245,AT1G58150,AT1G25472,AT5G40180,AT5G20100,AT5G57570,AT2G41650,AT3G49230,AT3G24100,ATCG01070,AT2G01175,AT1G17800,AT4G32580,AT3G56500,AT2G31957	Cre03.g165471,Cre03.g157526,Cre01.g023913,Cre01.g024601,Cre17.g738632,Cre15.g636840,Cre02.g141866,Cre17.g731561,Cre17.g724300,Cre14.g624476,Cre10.g456550,Cre12.g486702,Cre06.g306726,Cre08.g373377,Cre16.g691103,Cre12.g511200,Cre09.g413114,Cre07.g354976,Cre16.g662852,Cre02.g074550
ostta02g04910	NON circadian gene		AT3G04460	Cre06.g263602,Cre17.g726000,Cre06.g294500,Cre10.g463450,Cre12.g554450,Cre11.g467719,Cre07.g315250,Cre02.g076550
ostta02g04920			AT2G47380,AT5G61310,AT5G40382,AT2G19750,AT4G29390,AT5G56670,AT3G30769,AT3G43291,AT5G25422,AT1G80890,AT3G58540,AT5G04790,AT3G01130,AT3G13845,AT5G57730,AT4G33865,AT3G43980,AT3G44010,AT1G16000,AT3G23040	Cre03.g157700,Cre03.g167690,Cre07.g341556,Cre07.g343626,Cre09.g414482,Cre17.g698516,Cre10.g421576,Cre08.g371918,Cre08.g367876,Cre16.g689199,Cre12.g484050,Cre12.g484100,Cre01.g011050,Cre06.g263841,Cre01.g020305,Cre12.g539200,Cre01.g044050,Cre09.g402219,Cre25.g756497,Cre12.g541850
ostta02g04930	circadian gene	peak_ZT0_trough_ZT6	AT2G31410,AT2G42110,AT4G28025,AT3G53910,AT3G04920,AT5G23760,AT5G28060,AT4G22510,AT3G50480,AT2G41870,AT3G52220,AT3G16870,AT3G19650,AT5G66140,AT1G20696,AT5G17180,AT5G02770	Cre17.g701200,Cre12.g499000,Cre12.g536716,Cre01.g024601,Cre16.g692750,Cre13.g578700,Cre16.g671329,Cre09.g401301,Cre04.g225850,Cre17.g744547,Cre08.g371840
ostta02g04940	circadian gene	peak_ZT21_trough_ZT6	AT2G42260	Cre06.g250276,Cre12.g493903
ostta02g04950	NON circadian gene		AT1G32130,AT4G19000,AT4G18540	Cre10.g441000,Cre17.g723200,Cre02.g118125,Cre13.g588150,Cre02.g144802,Cre03.g165850
ostta02g04960	NON circadian gene		AT3G21150,AT1G67700,AT3G49790	Cre14.g622480,Cre16.g676645,Cre04.g220633,Cre17.g722675,Cre11.g469100,Cre06.g278266,Cre06.g259250
ostta02g04970	circadian gene	peak_ZT21_trough_ZT9	AT3G05460,AT3G25905,AT1G64130	Cre01.g013200
ostta02g04980	circadian gene	peak_ZT12_trough_ZT18	AT3G05410,AT1G77090,AT3G55330,AT1G76450	Cre09.g389578,Cre06.g278144,Cre12.g509050,Cre14.g624850,Cre16.g692450,Cre08.g362900,Cre10.g446350,Cre07.g337200
ostta02g04990	circadian gene	peak_ZT18_trough_ZT9	AT4G11120,AT1G29320,AT3G57860,AT1G02090	Cre10.g435500,Cre13.g581600,Cre03.g190400,Cre14.g632350,Cre10.g430300,Cre07.g349650
ostta02g05000	circadian gene	peak_ZT0_trough_ZT18	AT4G27230,AT1G69470,AT5G24660,AT2G35290,AT4G30410,AT4G21930,AT5G25450,AT2G24090,AT1G29450,AT3G24110,AT5G24655,AT5G59950,AT4G26220,AT1G05740,AT1G16210	Cre05.g236450,Cre08.g360650,Cre02.g142847,Cre12.g503900,Cre09.g405350,Cre04.g220950,Cre12.g523800,Cre17.g743997,Cre22.g753897,Cre02.g079800,Cre09.g396809,Cre05.g237750,Cre06.g296000,Cre08.g358539,Cre12.g510034,Cre07.g317601
ostta02g05010	circadian gene	peak_ZT12_trough_ZT21	AT1G23830
ostta02g05020	circadian gene	peak_ZT21_trough_ZT9	AT1G33810,AT3G25870,AT5G44710,AT5G47570,AT4G23496,AT2G30570,AT3G43500,AT2G38310,AT1G26550,AT1G20070,ATMG01330,AT1G52300,AT5G40070,AT5G36280,AT5G55210,AT3G48570,AT4G21840,AT5G14290,AT3G57500	Cre02.g110843,Cre30.g758197,Cre09.g393210,Cre16.g650100,Cre12.g487750,Cre12.g518002,Cre13.g579017,Cre16.g656433,Cre02.g095069,Cre17.g725700,Cre12.g488152,Cre07.g334550,Cre17.g722050,Cre13.g568672,Cre03.g204000,Cre12.g502678,Cre11.g467790,Cre17.g736618,Cre12.g528600
ostta02g05030	circadian gene	peak_ZT21_trough_ZT9	AT3G02650,AT1G12620,AT1G79080,AT2G02150,AT3G46610,AT2G01740,AT4G19191,AT5G48730,AT5G39710,AT5G15340,AT1G09900,AT5G27110,AT1G63400,AT1G55630,AT1G13040,AT1G12300,AT3G23330,AT1G10330	Cre03.g143727
ostta02g05040	circadian gene	peak_ZT18_trough_ZT9		Cre07.g336700,Cre07.g313600,Cre09.g402800
ostta02g05050			AT3G45220,AT2G42210,AT3G43833,AT3G07350,AT3G51520,AT3G18680,AT1G15190,ATCG00670,AT1G70230,AT1G67880,AT5G66120,AT1G28030,AT5G16550,AT1G21065	Cre16.g685300,Cre16.g653258,Cre36.g759747,Cre12.g535450,Cre09.g397993,Cre03.g196651,Cre06.g308100,Cre09.g392050,Cre06.g278189,Cre03.g202225,Cre03.g187500
ostta02g05060	circadian gene	peak_ZT12_trough_ZT0	AT1G03310,AT4G09020	Cre17.g698850,Cre03.g176200
ostta02g05070	circadian gene	peak_ZT0_trough_ZT9	AT4G27060	Cre14.g615950,Cre04.g222700,Cre11.g478128,Cre08.g372250,Cre02.g095200,Cre01.g034950,Cre08.g369720
ostta02g05080	circadian gene	peak_ZT18_trough_ZT3	AT5G28210,AT5G01290,AT3G09100,AT2G32970	Cre08.g376700,Cre09.g409000
ostta02g05090	circadian gene	peak_ZT18_trough_ZT6		Cre10.g451000,Cre02.g142206,Cre10.g458600,Cre06.g301750
ostta02g05100	circadian gene	peak_ZT9_trough_ZT0	AT2G28450*,AT3G21300*	Cre01.g000033,Cre06.g253550,Cre13.g583300
ostta02g05105	circadian gene	peak_ZT9_trough_ZT3	AT3G55460,AT1G10470,AT4G31580,AT2G17990,AT1G32720,AT3G16770,AT1G04890,AT1G43800,AT2G46610,AT5G44650,AT2G26180,AT3G62140,AT2G38025	Cre12.g493900,Cre17.g728600,Cre15.g636100,Cre16.g652450,Cre12.g509350,Cre04.g220950,Cre10.g435200,Cre12.g559900
ostta02g05110	circadian gene	peak_ZT6_trough_ZT0	AT3G60350,AT1G01900,AT1G56410,AT2G43250,AT3G19840,AT1G05630	Cre03.g206800,Cre04.g226100,Cre13.g569600,Cre12.g483600,Cre10.g430800,Cre12.g553600,Cre16.g658950,Cre12.g530850,Cre05.g230700,Cre02.g101550,Cre10.g442850,Cre07.g348951
ostta02g05115	circadian gene	peak_ZT21_trough_ZT6	AT1G64185,AT1G35500,AT4G10130,AT4G04402,AT2G13125,AT1G05400,AT2G43540	Cre07.g346917,Cre16.g688633,Cre18.g749897,Cre14.g627050,Cre09.g395954,Cre13.g584135,Cre16.g654750,Cre10.g448400,Cre09.g415240
ostta02g05120	circadian gene	peak_ZT21_trough_ZT0	ATMG00880,AT4G34265,AT1G69230,AT3G58230,AT4G22800,AT3G27630,AT2G25720,AT5G52760,AT5G17280,AT5G50423,AT5G37480,AT5G43513	Cre32.g758747,Cre16.g688200,Cre03.g151600,Cre12.g498700,Cre16.g692003,Cre09.g404552,Cre08.g370950,Cre11.g467667
ostta02g05130	circadian gene	peak_ZT15_trough_ZT6	AT4G28706	Cre01.g045640,Cre17.g731200,Cre14.g623350,Cre09.g393580,Cre12.g515600,Cre16.g669300,Cre06.g279650,Cre12.g489350,Cre02.g141386
ostta02g05140	circadian gene	peak_ZT3_trough_ZT12	AT2G45310,AT1G02000,AT4G12250,AT3G52610	Cre12.g547050,Cre10.g435800
ostta02g05150	circadian gene	peak_ZT6_trough_ZT0	AT3G16310,AT4G17460,AT5G12040,AT1G65270,AT3G12970,AT5G19120,AT5G58010,AT4G18370,AT1G57820,AT4G15410,AT2G43680,AT4G28540,AT4G02590	Cre17.g699200,Cre07.g330050,Cre09.g395300,Cre08.g363800,Cre08.g367600,Cre22.g754147,Cre15.g642213,Cre03.g182050,Cre12.g522050,Cre07.g318000
ostta02g05160	NON circadian gene		AT4G15940,AT3G28020,AT1G48390,AT5G06130,AT5G06280	Cre12.g545704
ostta02g05170	circadian gene	peak_ZT3_trough_ZT12	AT4G19100,AT5G52780,AT3G24517,AT4G25670	Cre07.g329000
ostta02g05180	circadian gene	peak_ZT9_trough_ZT21	AT4G35150,AT5G03900,AT1G79160,AT4G27600,AT4G14680,AT3G07670,AT5G24310,AT1G19060,AT5G66160,AT1G63470	Cre03.g145887,Cre02.g142146,Cre14.g610582
ostta02g05190	circadian gene	peak_ZT0_trough_ZT9		Cre11.g467662,Cre03.g194350,Cre01.g072027
ostta02g05200	circadian gene	peak_ZT21_trough_ZT12	AT1G15390,AT5G14660,AT5G48020,AT4G16060,AT1G73770	Cre03.g172100,Cre01.g039750,Cre17.g698900,Cre06.g311350,Cre16.g661000
ostta02g05210	circadian gene	peak_ZT0_trough_ZT9	AT2G46250,AT1G66500,AT5G43620	Cre06.g265602,Cre12.g498000,Cre15.g640650,Cre07.g342600
ostta02g05220	circadian gene	peak_ZT21_trough_ZT6	AT2G35790,AT4G16460,AT1G04985	Cre17.g712550,Cre03.g176500,Cre12.g513700
ostta02g05225	circadian gene	peak_ZT0_trough_ZT9	AT5G18407,AT1G38950,AT1G17510,AT2G26267,AT1G77885,AT2G04795,AT4G27652,AT1G35537,AT1G36732,AT5G03995,AT1G47280	Cre03.g144184,Cre08.g364989,Cre17.g708013,Cre02.g141006,Cre04.g217989,Cre13.g589000
ostta02g05230	circadian gene	peak_ZT6_trough_ZT21	AT4G08685,AT1G61105,AT4G14710,AT4G09530,AT1G20070,AT2G03830,AT1G72720,AT3G12260,AT1G41875,AT4G22620,AT3G49910,AT4G26483,AT4G34810,AT5G62865,AT2G01340,AT3G51100,AT4G10613,AT1G22160	Cre12.g522900,Cre24.g755197,Cre12.g555250,Cre04.g220825,Cre17.g720350,Cre17.g722200,Cre02.g110300,Cre10.g418000,Cre10.g453450,Cre07.g335800,Cre01.g005300
ostta02g05240	circadian gene	peak_ZT9_trough_ZT21	AT4G10710*,AT4G10670*,AT3G28730*	Cre12.g492500
ostta02g05250	NON circadian gene		AT4G20280,AT1G20000,AT2G13125,AT3G05685,AT1G33810	Cre01.g011350,Cre12.g544300,Cre07.g337676,Cre11.g467790,Cre03.g156300
ostta02g05260	circadian gene	peak_ZT9_trough_ZT3	AT3G51670,AT3G24520,AT4G22330,AT3G26640,AT1G47350,AT3G54740,AT5G14370,AT1G03050	Cre17.g737200,Cre03.g145027,Cre12.g561300,Cre13.g562200,Cre03.g201439,Cre16.g661700,Cre03.g163266
ostta02g05270	circadian gene	peak_ZT6_trough_ZT21	AT1G54520,AT1G34315,AT1G01453	Cre01.g004450,Cre11.g467693,Cre11.g467692,Cre01.g067647,Cre11.g468400,Cre02.g143861
ostta02g05280	circadian gene	peak_ZT18_trough_ZT6	AT2G39140	Cre03.g180151,Cre02.g095121,Cre10.g418200,Cre16.g658250
ostta02g05290	circadian gene	peak_ZT18_trough_ZT6	AT1G10890,AT2G25670,AT4G25340,AT4G21020,AT2G35880,AT5G23750,AT2G30620,AT2G41870,AT4G32610,AT2G26770,AT1G15340,AT5G02590	Cre12.g507150,Cre17.g724250,Cre09.g415550,Cre11.g482700,Cre02.g073500,Cre01.g016500,Cre06.g291700,Cre17.g747447,Cre03.g172600,Cre12.g552500,Cre16.g678101,Cre16.g674300,Cre12.g542950,Cre03.g208497,Cre12.g549350,Cre03.g189600,Cre06.g280227
ostta02g05300			AT2G36830,AT2G01770,AT5G38470,AT1G17810,AT3G06710,AT3G24790,AT2G36100,AT3G06435,AT3G04630	Cre16.g686641,Cre06.g300350,Cre05.g244850,Cre10.g449800,Cre16.g666700
ostta02g05310	NON circadian gene		AT1G17810,AT5G07571,AT1G73190,AT5G45680,AT3G08810,AT3G55740,AT1G53240,AT1G49210,AT2G35420,AT3G63080,AT5G55893,AT1G20520,AT3G14380,AT3G25040,AT1G18030,AT1G33490,AT1G80760,AT4G16220,AT2G06845	Cre26.g756747,Cre12.g517550,Cre06.g286150,Cre17.g700450,Cre09.g399650,Cre03.g176930,Cre03.g182900,Cre04.g232602,Cre16.g652000,Cre07.g357750,Cre04.g224750
ostta02g05320	circadian gene	peak_ZT9_trough_ZT0	AT1G12150,AT3G54630,AT2G26570,AT2G32240,AT2G19950,AT5G25070,AT5G42880,AT3G16000,AT4G36520,AT1G12430,AT1G65010,AT4G33390,AT4G28600,AT4G17220,AT3G10180,AT5G16930,AT1G61690,AT1G45545	Cre14.g629200,Cre14.g626150,Cre12.g515950,Cre05.g230850,Cre06.g278255,Cre03.g173400,Cre01.g050800,Cre12.g495000,Cre14.g610900,Cre13.g562526,Cre14.g624400,Cre06.g255100,Cre05.g235650,Cre02.g073500,Cre06.g259100,Cre01.g020050,Cre14.g626100,Cre07.g334900
ostta02g05330	circadian gene	peak_ZT6_trough_ZT15	AT1G56180,AT4G12070	Cre16.g692650
ostta02g05340	NON circadian gene		AT1G08380,AT3G03840,AT5G29807,AT5G18050,AT3G03590,AT4G33560,AT5G35300,AT1G33920,AT1G30380,AT1G04330,AT5G07571,ATCG00330,AT4G27990,AT4G37830,AT4G14690,AT5G27850,AT3G06420,AT1G70350,AT2G07820	Cre07.g334550,Cre06.g276350,Cre17.g721553,Cre02.g093650,Cre07.g318450,Cre03.g179800
ostta02g05350	circadian gene	peak_ZT6_trough_ZT18	AT3G21465	Cre06.g249950*,Cre09.g400478*,Cre12.g523050*
ostta02g05360	circadian gene	peak_ZT0_trough_ZT12	AT5G42420,AT1G34020,AT1G21070,AT1G76670,AT4G09810,AT4G39390,AT2G30460,AT1G06890,AT2G28315,AT1G77610,AT2G25520,AT5G11230,AT1G21870,AT5G25400,AT5G04160,AT5G57100,AT4G32390,AT5G55950,AT3G14410,AT5G59960	Cre11.g479950,Cre18.g748947,Cre02.g144300,Cre02.g106200,Cre15.g641266,Cre09.g415900,Cre17.g710850,Cre01.g016750,Cre01.g016600,Cre17.g702700
ostta02g05370	circadian gene	peak_ZT0_trough_ZT9	AT4G35490,AT1G32990,AT1G35230,AT2G07669,ATMG00710,AT1G24996,AT3G22057,AT2G37190,AT4G22214	Cre17.g722200,Cre10.g423650
ostta02g05380	circadian gene	peak_ZT0_trough_ZT9	AT5G41760,AT4G35335,AT2G38695,AT2G14700,AT2G05360,AT5G65000	Cre16.g689423*,Cre02.g095107*
ostta02g05390	circadian gene	peak_ZT18_trough_ZT6	AT2G18900,AT3G26480	Cre04.g215350,Cre01.g021900,Cre12.g502100,Cre12.g543477
ostta02g05400	circadian gene	peak_ZT15_trough_ZT6	AT2G47640,AT3G62840,AT1G76860,AT1G21190,AT1G12960,AT5G35069,ATMG01040,AT1G51913,AT3G23850,AT4G08263,AT3G62400,AT3G22415,AT5G48870	Cre10.g453450,Cre16.g662300,Cre13.g566626,Cre12.g561601,Cre17.g733000,Cre07.g325726,Cre15.g642376,Cre17.g733753,Cre02.g093017,Cre03.g167690,Cre13.g570751,Cre17.g702102,Cre10.g418450
ostta02g05410	circadian gene	peak_ZT12_trough_ZT0	AT4G01380,AT5G01610,AT1G21245,AT3G04530,AT1G63320,AT5G41700,AT3G22290,AT1G18130,AT4G14965,AT2G43910,AT1G52070,AT1G15050,AT5G03220,AT4G05050,AT2G45080,AT5G28010	Cre12.g489153,Cre38.g759997,Cre01.g054050,Cre17.g698100,Cre13.g581550,Cre06.g263050,Cre01.g045100
ostta02g05420	NON circadian gene		AT3G18170,AT5G06750,AT5G63100,AT2G31870,AT2G03480,AT5G67130,AT3G02720,AT2G28930,AT1G59960,AT5G55250,AT3G52530,AT1G70260,AT5G23160,AT2G46700,AT3G05240,AT5G46680	Cre32.g758597
ostta02g05430	circadian gene	peak_ZT0_trough_ZT21	AT1G33680,AT2G35270,AT2G16940,AT4G32570,AT2G43160,AT1G20900	Cre07.g327550,Cre01.g027750,Cre16.g672273,Cre13.g582671,Cre03.g210289,Cre01.g024200,Cre11.g480851
ostta02g05440			ATMG01020,AT5G28620	Cre12.g554400
ostta02g05450	circadian gene	peak_ZT0_trough_ZT12	AT2G46225	Cre03.g180550*,Cre03.g180600*,Cre03.g180450*
ostta02g05460	NON circadian gene		AT3G56790,AT4G23870,AT4G35785,AT5G13340,AT1G80180,AT3G09032,AT2G15327,AT5G58360,AT1G75190,AT3G01250,AT3G20550,AT1G49290,AT1G19140,AT3G46830,AT4G24950	Cre06.g285500,Cre13.g606900,Cre17.g716613,Cre12.g499200,Cre06.g284050,Cre14.g626350,Cre06.g280900,Cre11.g481951,Cre12.g549852
ostta02g05470	circadian gene	peak_ZT18_trough_ZT3	AT4G10050,AT4G10030,AT5G14730	Cre12.g521250,Cre06.g261850,Cre06.g255600,Cre06.g255750,Cre03.g191300,Cre04.g217964,Cre07.g338350
ostta02g05480	circadian gene	peak_ZT21_trough_ZT9	AT5G13510,AT3G12370,AT1G17300	Cre06.g272850,Cre04.g217650,Cre16.g683600,Cre08.g378050,Cre09.g403441,Cre04.g217980
ostta02g05490			AT2G16970*,AT2G13100*,AT2G39210*,AT2G38060*,AT2G18590*,AT2G34350*,AT2G16990*,AT2G22730*,AT2G16980*,AT2G34355*,AT2G02860*,AT2G29650*,AT4G17550*,AT4G11810*,AT4G25220*,AT4G22990*,AT4G36790*,AT4G00370*,AT1G78130*,AT1G08100*	Cre09.g415750,Cre05.g232751
ostta02g05500			AT3G43440,AT3G58990,AT4G00600,AT4G30940,AT5G47090,AT1G43730,AT1G19300,AT2G43420,AT5G51740,AT4G25860
ostta02g05510	circadian gene	peak_ZT3_trough_ZT12	AT3G12120,AT2G29980,AT3G11170,AT5G05580,AT4G30950,AT4G04930,AT3G12950	Cre17.g711150,Cre01.g038600,Cre13.g590500,Cre01.g037700,Cre06.g259000,Cre04.g217945
ostta02g05520	circadian gene	peak_ZT18_trough_ZT3	AT1G01290,AT1G50900,AT4G13230,AT3G26110,AT1G24520,AT5G64160,AT2G25625,AT1G04555	Cre08.g361050,Cre03.g162200,Cre04.g214550,Cre17.g722750
ostta02g05530	circadian gene	peak_ZT18_trough_ZT0	AT1G58060,AT2G35920,AT1G58050,AT1G48650,AT5G04895,AT2G01130,AT1G32490,AT2G35340,AT3G26560,AT5G13010,AT3G61780	Cre12.g492450,Cre03.g171650,Cre07.g349100,Cre17.g720800,Cre02.g088650,Cre24.g755347
ostta02g05540	circadian gene	peak_ZT18_trough_ZT9	AT5G38670,AT1G35910,AT5G54300,AT5G67411,AT4G26240,AT4G22260,AT4G24320,AT1G72350,AT5G58310	Cre04.g227450,Cre12.g507004,Cre12.g504100,Cre07.g347100,Cre16.g689733
ostta02g05550	circadian gene	peak_ZT6_trough_ZT21	AT5G15490,AT3G29360,AT1G26570,AT5G39320	Cre06.g278185,Cre07.g357200,Cre13.g608000,Cre02.g109300
ostta03g00010			AT1G20823,AT1G48530,AT4G09620,AT2G36830,AT5G54580,AT5G19140,AT3G12030,AT1G71940,AT1G67990,AT4G11845,AT3G05950,AT4G21790,AT5G49320,AT3G28060,AT5G06450	Cre16.g652800,Cre12.g513800,Cre12.g534961,Cre13.g586250,Cre11.g467689,Cre12.g537850,Cre13.g583217,Cre06.g284500,Cre07.g317400,Cre12.g507050,Cre16.g653250
ostta03g00020	circadian gene	peak_ZT12_trough_ZT3	AT3G19870
ostta03g00030	circadian gene	peak_ZT12_trough_ZT0	AT5G51210,AT5G48760,AT1G09510,AT1G62160,AT4G25480,AT4G28510,AT4G25140,AT5G20900,AT2G05910,AT1G27240	Cre09.g404400,Cre17.g721150,Cre11.g469000,Cre15.g641400,Cre02.g142000,Cre06.g260250,Cre12.g524750,Cre10.g453000
ostta03g00040	circadian gene	peak_ZT0_trough_ZT15	AT3G13100,AT3G13090,AT1G30410,AT3G62700,AT3G13080,AT2G47800,AT1G30420,AT3G59140,AT3G21250,AT3G60970,AT2G34660,AT1G04120,AT1G30400,AT3G60160,AT2G07680,AT3G62150,AT3G28345,AT2G47000,AT3G28380,AT4G25960	Cre13.g564900,Cre03.g174050,Cre02.g097800,Cre17.g734612,Cre02.g103250,Cre08.g369850,Cre04.g228650,Cre08.g369720,Cre17.g725200,Cre17.g725150,Cre07.g325761,Cre14.g615950
ostta03g00050	circadian gene	peak_ZT3_trough_ZT21	AT1G14730,AT1G16510,AT2G41350,AT4G24974,AT5G55210,AT2G07739,ATMG00370,AT1G23110,AT1G17730,AT1G48440,AT4G32605,AT4G09012,AT5G67411,AT1G50740,AT5G11220,AT5G20090	Cre12.g534980,Cre01.g000850,Cre04.g228450,Cre09.g389208,Cre10.g462600,Cre09.g405300,Cre06.g252401,Cre16.g658075,Cre17.g731150,Cre10.g419650,Cre16.g683750
ostta03g00060	circadian gene	peak_ZT18_trough_ZT9	AT4G26600,AT5G55920,AT5G26180,AT1G52080	Cre06.g273413
ostta03g00070	circadian gene	peak_ZT9_trough_ZT0	AT3G10220,AT3G28750,AT3G48680	Cre15.g636300,Cre01.g053750,Cre06.g272200,Cre06.g306750
ostta03g00080	circadian gene	peak_ZT21_trough_ZT12	AT1G27410,AT5G39830,AT1G30800,AT2G18980,AT5G65980,AT5G05810,AT4G20930,AT2G31470,AT5G40830,AT1G80240,AT3G26300
ostta03g00090	circadian gene	peak_ZT0_trough_ZT12		Cre08.g361700,Cre03.g146107,Cre10.g464325
ostta03g00100	circadian gene	peak_ZT9_trough_ZT0	AT2G42620,AT3G56320,AT1G57770,AT3G07360,AT3G16560,AT3G06960,AT3G04440,AT5G17850,AT2G26180,AT2G34750,AT2G35615,AT3G15940,AT3G17840,AT3G29185	Cre02.g095148,Cre03.g153900,Cre02.g097650,Cre11.g467635,Cre06.g305600,Cre16.g665700,Cre03.g170350,Cre04.g227850,Cre08.g366200,Cre10.g420537,Cre02.g081650,Cre04.g218200
ostta03g00110	circadian gene	peak_ZT9_trough_ZT0	AT1G78280*,AT3G20810*,AT3G45880*,AT5G63080*,AT5G19840*,AT5G06550*	Cre11.g467768*,Cre14.g626634*,Cre16.g694201*,Cre09.g407110*,Cre03.g175750*,Cre03.g177007*,Cre12.g485950*
ostta03g00120	NON circadian gene		AT2G35610*,AT2G02061*,AT4G01220*,AT4G15970*,AT4G01750*,AT4G01770*,AT4G19970*,AT1G28710*,AT1G28695*,AT1G28700*,AT1G75110*,AT1G70630*,AT1G14590*,AT1G19360*,AT1G75120*,AT1G56550*,AT5G40900*,AT5G44820*	Cre07.g332500*,Cre07.g340950*,Cre11.g480851*,Cre14.g629000*,Cre16.g667700*,Cre06.g288500*,Cre09.g416650*,Cre09.g415250*,Cre09.g413100*,Cre09.g412550*,Cre17.g699400*,Cre05.g244400*,Cre13.g574100*,Cre13.g574041*,Cre13.g568200*,Cre13.g574050*,Cre13.g573700*,Cre02.g111000*,Cre02.g082950*,Cre01.g000500*
ostta03g00130	circadian gene	peak_ZT12_trough_ZT0	AT1G75450,AT3G29580,AT3G49480,AT1G04900,AT3G21750,AT1G62920,AT2G26300,AT2G36970,AT2G32900	Cre12.g531550,Cre03.g174850
ostta03g00140	circadian gene	peak_ZT3_trough_ZT12	AT5G59420,AT5G02100,AT3G09300,AT2G31030,AT4G25860,AT4G25850,AT5G57240	Cre03.g199759,Cre09.g392750,Cre16.g670050
ostta03g00150			AT1G02840,AT4G02430,AT3G05200,AT3G22190,AT1G16610,AT1G01510,AT1G28327,AT3G52570,AT3G16720,AT2G33250	Cre02.g093150,Cre13.g586916,Cre02.g146400,Cre07.g339000,Cre03.g145567,Cre03.g196850,Cre12.g548250,Cre14.g611800,Cre01.g037350,Cre07.g344186,Cre03.g195050,Cre16.g669300
ostta03g00160	circadian gene	peak_ZT0_trough_ZT21	AT1G04420,AT1G60710,AT1G60680,AT1G60730,AT1G60690,AT1G04690,AT2G21260,AT5G21430	Cre17.g699900,Cre10.g461900,Cre03.g195050,Cre06.g294450,Cre04.g217916,Cre04.g216350,Cre16.g684750,Cre11.g467622
ostta03g00170	circadian gene	peak_ZT12_trough_ZT21	AT3G04680,AT5G39930,AT3G48680	Cre03.g194800,Cre06.g279450
ostta03g00180	circadian gene	peak_ZT6_trough_ZT21	AT1G53240,AT2G22780,AT3G15020,AT5G09660,AT3G47520,AT4G17260,AT5G43330,AT5G58330,AT3G15820,AT1G04410	Cre03.g194850,Cre12.g483950,Cre10.g423250,Cre01.g019600,Cre10.g453782,Cre06.g284950
ostta03g00190	circadian gene	peak_ZT3_trough_ZT9	AT2G26900,AT1G78560,AT3G25410,AT4G12030,AT4G22840	Cre12.g532500,Cre17.g725650,Cre09.g393025,Cre17.g726000,Cre10.g423083,Cre12.g552006
ostta03g00200	circadian gene	peak_ZT18_trough_ZT6	AT2G47790,AT4G28450,AT5G14700,AT4G00620,AT1G70710,AT4G36880,AT4G09010,AT1G73050,AT1G76500,AT4G31440	Cre03.g178050,Cre08.g384850,Cre04.g232802,Cre06.g300300,Cre17.g713900,Cre05.g242950,Cre16.g658725,Cre16.g655650,Cre06.g255950,Cre07.g353850
ostta03g00210	circadian gene	peak_ZT18_trough_ZT6	AT1G02700,AT4G40080,AT3G02410,AT1G66680,AT2G33040,AT2G29720,AT4G27650,AT5G15860,AT1G67070,AT1G20070,AT2G38550,AT5G23120,AT3G30841	Cre10.g446500,Cre12.g538100,Cre01.g026900,Cre12.g511800,Cre10.g430150,Cre16.g680800,Cre16.g687518,Cre03.g188700,Cre12.g508100,Cre10.g424100,Cre16.g678000
ostta03g00220	NON circadian gene		AT5G01410,AT2G38230,AT3G16050,AT5G07330	Cre15.g643550,Cre17.g731581,Cre03.g192150,Cre02.g127237,Cre13.g567000,Cre21.g753047,Cre09.g416616
ostta03g00230	circadian gene	peak_ZT12_trough_ZT0	AT2G27470,AT2G30060,AT1G47250,AT5G42790,AT2G22080,AT5G23440,AT2G32360,AT3G49540,AT5G28610,AT4G20260,AT3G05760,AT5G23420,AT1G62480,AT4G21020,AT2G36640,AT1G67100	Cre06.g278278,Cre06.g304300,Cre02.g075400,Cre06.g307600,Cre10.g449501,Cre08.g363700,Cre08.g373376,Cre06.g258150,Cre06.g282100,Cre07.g336850,Cre12.g484500,Cre02.g146200,Cre10.g434967,Cre04.g217967,Cre09.g389282,Cre08.g384700,Cre12.g556750
ostta03g00240	circadian gene	peak_ZT12_trough_ZT0
ostta03g00250	circadian gene	peak_ZT12_trough_ZT6	AT2G07798,AT3G12190,AT3G53270,AT1G69720,AT2G19385,AT5G51650,AT4G31420,AT5G38720,AT3G20430,AT4G37850,AT2G34570,AT5G04600,AT5G43650,AT4G29520,AT1G19010	Cre10.g440650,Cre02.g082300,Cre03.g184750,Cre12.g514200
ostta03g00260	circadian gene	peak_ZT15_trough_ZT6	AT1G28510,AT1G58420,AT4G27530,AT4G34190,AT3G58150,AT2G06908,AT1G21500,AT5G57780,AT5G44005,AT2G47485,AT2G47950	Cre03.g186150,Cre06.g259450,Cre12.g534576,Cre07.g317438,Cre13.g603550,Cre11.g469100,Cre13.g562200,Cre09.g409850,Cre12.g553000,Cre03.g202339
ostta03g00270	circadian gene	peak_ZT15_trough_ZT6	AT5G64270	Cre12.g494100,Cre08.g362300,Cre06.g278259
ostta03g00280	circadian gene	peak_ZT0_trough_ZT12	AT3G50960,AT5G66410,AT3G25580,AT2G18990,AT2G19700,AT5G08540	Cre17.g717750,Cre01.g037800
ostta03g00290	circadian gene	peak_ZT9_trough_ZT15	AT5G06140,AT5G07120,AT2G25350	Cre06.g281050,Cre13.g566750,Cre01.g027950
ostta03g00300	circadian gene	peak_ZT9_trough_ZT0	AT3G12400,AT5G13860,ATMG01200,AT5G33806	Cre07.g351050,Cre12.g552500,Cre01.g017850,Cre17.g707600,Cre06.g300150,Cre17.g698400,Cre07.g343466
ostta03g00310	circadian gene	peak_ZT3_trough_ZT12	AT3G09310,AT2G05220,AT5G04800,AT4G32260,AT1G33120,AT1G33140,AT3G26934,AT1G04670,AT5G28450,AT3G62020,AT1G51950,AT1G14900,AT1G02335,AT5G08320,AT4G12580	Cre06.g284600,Cre05.g243800,Cre06.g301325,Cre17.g719855,Cre04.g217650,Cre12.g490500,Cre15.g638400,Cre03.g199535,Cre01.g013350,Cre06.g297600,Cre10.g424100
ostta03g00320	circadian gene	peak_ZT9_trough_ZT15	AT3G51620
ostta03g00330	circadian gene	peak_ZT6_trough_ZT15	AT5G62270,AT4G18520,AT1G48405,AT1G63170,AT3G47630,AT1G17760	Cre12.g535019,Cre06.g280600,Cre04.g213650,Cre05.g243900,Cre04.g229000
ostta03g00340	circadian gene	peak_ZT21_trough_ZT6	AT4G13615,AT1G19890,AT5G11260,AT2G18270,AT4G40040,AT5G10980,AT5G49300,AT4G21445,AT4G36740,AT1G09200,AT3G27360,AT5G65360,AT5G10400,AT5G10390,AT1G16230,AT1G28304,AT1G32720,AT5G27050,AT2G18200	Cre09.g397500,Cre12.g484050,Cre02.g116900,Cre09.g395325,Cre10.g434001,Cre14.g626667,Cre06.g265000,Cre11.g478100,Cre03.g197050,Cre04.g228950,Cre12.g520700,Cre03.g193250,Cre16.g648500,Cre16.g650300,Cre16.g649900,Cre06.g274850,Cre06.g274350,Cre06.g271250,Cre06.g268350
ostta03g00350	circadian gene	peak_ZT3_trough_ZT15	AT3G54050,AT1G43670,AT5G64380,AT3G55800,AT1G59510	Cre12.g510650,Cre03.g185550,Cre01.g021300
ostta03g00360	circadian gene	peak_ZT0_trough_ZT9	AT3G23700,AT3G09730	Cre03.g148950,Cre12.g559000
ostta03g00370	circadian gene	peak_ZT12_trough_ZT21	AT1G27350,AT1G27330,AT1G48912,AT1G74448,AT5G05300,AT4G03113,AT2G15000,AT2G24834,AT3G25099,AT2G36030,AT5G57785,AT1G29951,AT2G38646,AT2G05786,AT1G15045,AT3G44783,AT3G15909,AT3G58676	Cre03.g160300,Cre15.g643394,Cre07.g332084,Cre10.g458750,Cre02.g115226,Cre01.g050316,Cre03.g165169,Cre01.g011050,Cre12.g518002,Cre06.g278298,Cre17.g713260,Cre01.g026016,Cre14.g631141,Cre02.g144007,Cre06.g253903,Cre09.g414626
ostta03g00380	circadian gene	peak_ZT12_trough_ZT21	AT5G27350,AT1G08930,AT1G77210,AT1G67300,AT5G27360,AT4G36670,AT1G79820,AT3G18830,AT3G05160,AT2G48020,AT3G05400,AT3G05165,AT2G18480,AT3G19940,AT1G19450,AT4G16480,AT2G16130,AT2G16120,AT5G18840,AT1G08920	Cre03.g167050,Cre06.g278228,Cre03.g206800,Cre09.g386746,Cre17.g740430,Cre12.g541211
ostta03g00390	circadian gene	peak_ZT3_trough_ZT18	AT3G11550,AT2G42550,AT2G39010,AT1G33270,AT3G15830,AT1G64710,AT4G09310,AT4G09200,AT2G47280,AT2G43630	Cre14.g610850,Cre15.g639614,Cre20.g751497,Cre16.g668451,Cre12.g558550,Cre01.g067647,Cre17.g721700,Cre15.g639300,Cre07.g343850,Cre13.g572000,Cre06.g288450,Cre07.g331600
ostta03g00400	circadian gene	peak_ZT18_trough_ZT6	AT4G36690,AT1G60900,AT5G09880,AT3G03870	Cre09.g391949,Cre04.g213905
ostta03g00410	circadian gene	peak_ZT0_trough_ZT15	AT5G40240,AT5G38380	Cre01.g028000
ostta03g00420	circadian gene	peak_ZT0_trough_ZT15	AT1G17330,AT1G05330	Cre05.g234647,Cre06.g294776,Cre09.g390800,Cre16.g667413,Cre16.g663315
ostta03g00430	circadian gene	peak_ZT12_trough_ZT6	AT4G03190,AT5G07670,AT5G22120,AT4G34090	Cre03.g202950
ostta03g00440	circadian gene	peak_ZT12_trough_ZT0	AT5G14520,AT2G18876,AT2G01750,AT3G01690,AT1G61260,AT5G18930,AT2G47250	Cre16.g656900,Cre08.g377850,Cre16.g694850,Cre13.g607900,Cre02.g141950,Cre02.g108300,Cre06.g250100
ostta03g00450	circadian gene	peak_ZT21_trough_ZT6	AT5G51840,AT5G44570	Cre16.g682200,Cre09.g391689,Cre27.g757447,Cre14.g615650,Cre16.g652000,Cre22.g753947
ostta03g00460			AT1G63060,AT5G56100,AT3G62499,AT1G09176,AT1G66820,AT2G31700	Cre05.g241641,Cre07.g325747,Cre15.g634925,Cre11.g478212,Cre04.g222350,Cre17.g722616,Cre16.g671650,Cre10.g443750
ostta03g00470	circadian gene	peak_ZT9_trough_ZT0	AT3G28270,AT1G56040,AT2G38250,AT3G19370,AT3G54170,AT1G49760,AT1G78670,AT1G70560,AT1G14080,AT2G26420	Cre12.g534400,Cre03.g156750
ostta03g00480	circadian gene	peak_ZT12_trough_ZT21	AT5G67530	Cre10.g457000,Cre10.g460650,Cre04.g219100
ostta03g00490	circadian gene	peak_ZT15_trough_ZT6	AT1G20580,AT1G76300,AT5G27720,AT1G03330,AT4G02840,AT5G52545,AT1G35500,AT2G15500,AT2G03870,AT5G44574,ATMG01040,AT3G07590	Cre10.g455300,Cre16.g665400,Cre06.g251300,Cre10.g441950,Cre03.g208945,Cre07.g325747,Cre02.g145630,Cre05.g232100,Cre10.g422876,Cre03.g167690,Cre17.g725400,Cre06.g292183
ostta03g00500	circadian gene	peak_ZT12_trough_ZT0	AT5G40770,AT1G76940,AT5G58780,AT2G27180,AT5G58782,AT3G51171,AT5G65120,AT5G58770,AT3G20170,AT2G23400	Cre01.g005600,Cre06.g278250,Cre01.g017650,Cre12.g537850,Cre17.g715950,Cre05.g247850,Cre12.g553252,Cre08.g363367,Cre03.g213649,Cre14.g622951
ostta03g00510	circadian gene	peak_ZT12_trough_ZT0
ostta03g00520	circadian gene	peak_ZT3_trough_ZT15	AT1G80860*,AT5G59500*	Cre03.g145247*,Cre03.g145427*,Cre01.g049750*
ostta03g00530	circadian gene	peak_ZT6_trough_ZT21	AT5G42880,AT5G04890,AT1G06760,AT1G80560,AT5G23590,AT2G13640,AT4G36600,AT1G66840,AT3G22190,AT3G51720,AT1G31440	Cre01.g016500,Cre12.g525150,Cre13.g603550,Cre01.g055400,Cre02.g145850,Cre16.g686510,Cre05.g230850,Cre45.g760797,Cre16.g667800,Cre17.g731200,Cre07.g323250,Cre09.g400812,Cre11.g477250,Cre06.g268700,Cre10.g430000
ostta03g00540			AT5G14100,AT1G67940,AT4G33460,AT1G65410,AT2G23370,AT1G63270,AT5G13100	Cre16.g687550,Cre16.g669525,Cre03.g164150,Cre17.g733702,Cre04.g214550,Cre12.g547727,Cre16.g690130,Cre10.g445100,Cre03.g201215,Cre07.g339700,Cre16.g667353,Cre17.g701600,Cre01.g055316,Cre17.g739201
ostta03g00550	circadian gene	peak_ZT6_trough_ZT15	AT2G07827,AT2G35820,AT3G29560,AT2G44360	Cre10.g431850,Cre07.g320300,Cre09.g396809,Cre02.g117376,Cre03.g202785,Cre01.g055477,Cre12.g511800
ostta03g00560			AT1G28815,AT1G23145,AT3G62960,AT4G13968,AT5G18407,AT3G07005,AT2G43530,AT3G59930,AT1G34047,AT1G06225,AT1G64195,AT2G04410,AT4G29280,AT1G64107,AT3G28455,AT4G29290,AT1G19500,AT2G47880,AT3G59810,AT1G28335	Cre12.g526500,Cre12.g526071,Cre01.g029700,Cre13.g571600,Cre07.g350926,Cre12.g555850,Cre10.g427250,Cre08.g375250,Cre06.g298802,Cre15.g641674
ostta03g00570	circadian gene	peak_ZT21_trough_ZT6	AT4G38930,AT3G19920,AT2G21270,AT3G28420,AT2G07706	Cre03.g179100,Cre14.g613350,Cre02.g093150
ostta03g00580	circadian gene	peak_ZT12_trough_ZT21	AT4G00026,AT5G63690	Cre14.g623176,Cre13.g603500,Cre09.g405550,Cre02.g112650,Cre08.g373357,Cre06.g256250,Cre06.g278206,Cre17.g721150,Cre11.g467533
ostta03g00590	circadian gene	peak_ZT21_trough_ZT15	AT5G63510,AT1G30560	Cre03.g150050,Cre07.g321750,Cre10.g442350,Cre15.g639802,Cre04.g213900
ostta03g00600			AT3G62020,AT5G23510,AT1G22700,AT2G38180,AT2G47210,AT5G02740,AT1G14550,AT2G44740,AT5G48020,AT5G15030,AT2G46225	Cre10.g462000,Cre16.g694942,Cre08.g358531,Cre16.g677850,Cre11.g482250,Cre10.g457100,Cre02.g099251,Cre07.g317000,Cre19.g750997,Cre12.g518900
ostta03g00610	circadian gene	peak_ZT12_trough_ZT0	AT2G38050,AT1G72590,AT1G47389,AT1G04985,AT4G26466,AT5G16010,AT2G16530,AT3G06435	Cre12.g528550,Cre14.g627950,Cre12.g547734,Cre07.g319330,Cre17.g720950,Cre10.g445251,Cre23.g754747,Cre04.g231712,Cre17.g707750
ostta03g00620	circadian gene	peak_ZT0_trough_ZT9	AT5G33320,AT3G01550,AT5G17630,AT5G54800,AT5G46110,AT1G61800,AT1G12500,AT4G03950,AT4G29760	Cre06.g263850,Cre08.g379350,Cre16.g663800,Cre01.g045550,Cre08.g363600,Cre13.g584950,Cre06.g300050
ostta03g00630	circadian gene	peak_ZT0_trough_ZT6	AT5G25630,AT5G09850,AT2G38070,AT3G04350,AT3G55940,AT3G08510	Cre03.g175850,Cre06.g300550,Cre07.g325716,Cre10.g420850
ostta03g00640	circadian gene	peak_ZT12_trough_ZT21	AT3G27925,AT5G39830,AT4G18370,AT5G27660	Cre12.g498500,Cre02.g088400,Cre01.g028350,Cre14.g630550,Cre07.g331000,Cre12.g509700,Cre14.g621475,Cre03.g180900
ostta03g00650	circadian gene	peak_ZT3_trough_ZT18	AT2G29720,AT4G15760,AT5G05320,AT3G24200,AT2G35660,AT4G15820,AT4G38540	Cre12.g493700,Cre12.g531250,Cre16.g652050,Cre02.g095650,Cre02.g096250,Cre17.g747547,Cre09.g395806,Cre07.g353050,Cre03.g179050,Cre01.g026900
ostta03g00655	circadian gene	peak_ZT9_trough_ZT0	AT1G26200,AT1G13580,AT3G19260,AT3G25540,AT1G31130	Cre09.g400516,Cre17.g726400,Cre12.g514300,Cre12.g514000,Cre11.g480100,Cre02.g086456
ostta03g00660	circadian gene	peak_ZT0_trough_ZT12	AT2G36460,AT4G26530,AT3G52930,AT4G26520,AT5G03690,AT2G01140,AT4G38970,AT2G21330	Cre02.g093450,Cre05.g234550,Cre01.g006950,Cre06.g250276,Cre12.g495401,Cre17.g710900,Cre11.g469150,Cre17.g712771
ostta03g00670	circadian gene	peak_ZT18_trough_ZT9	AT2G04560,AT1G65450,AT4G31620,AT1G11860,AT5G24140,AT5G36950,AT5G01510,AT5G17760,AT1G68830,AT4G29780,AT3G56050	Cre12.g493500,Cre08.g380452
ostta03g00680	NON circadian gene		AT5G42980,AT1G19730,AT1G45145,AT5G39950,AT1G31020,AT3G51030,AT3G08710,AT1G59730,AT5G16400,AT2G27730,AT1G11530,AT4G03520,AT2G35010,AT3G56420,AT2G40790,AT3G02730	Cre01.g066552,Cre09.g391900,Cre05.g248500,Cre01.g052250,Cre17.g724250,Cre09.g396363,Cre13.g565400,Cre12.g528850,Cre16.g692751,Cre12.g496700,Cre02.g142800
ostta03g00690	circadian gene	peak_ZT18_trough_ZT6	AT3G05060,AT5G27120,AT5G27140,AT3G12860,AT1G56110,AT5G28220	Cre10.g441400,Cre12.g525200,Cre12.g507150,Cre13.g607550
ostta03g00700	NON circadian gene		AT4G35820,AT4G33910,AT1G29560	Cre08.g369300*,Cre08.g379950*,Cre07.g323950*,Cre11.g481200*,Cre14.g619900*,Cre14.g626200*,Cre06.g282450*,Cre05.g244700*,Cre13.g576800*,Cre02.g100050*,Cre02.g081600*,Cre02.g084400*,Cre02.g084450*,Cre03.g160200*,Cre03.g179500*,Cre01.g014650*,Cre10.g459900*,Cre10.g443050*,Cre10.g424900*,Cre10.g428500*
ostta03g00710	circadian gene	peak_ZT9_trough_ZT0	AT2G26780,AT1G64790,AT3G45830	Cre04.g217935,Cre09.g389850
ostta03g00720	NON circadian gene		AT1G54580,AT3G17980,AT3G08740,AT4G13230,AT1G26945,AT1G78790,AT1G74500,AT4G32470,AT4G28280,AT3G17890,AT1G76100,AT4G36660,AT5G51220,AT1G20340,AT4G34190,AT1G16240,AT3G01740,AT4G23710	Cre12.g521000,Cre03.g209169,Cre12.g494750,Cre07.g335700,Cre08.g363400,Cre14.g626700,Cre17.g731300,Cre03.g197650,Cre06.g278104,Cre01.g004450,Cre09.g393765,Cre01.g052100
ostta03g00730	circadian gene	peak_ZT18_trough_ZT3	AT5G04120,AT3G50520,AT1G08940,AT2G06908,AT5G64460,AT4G14830,AT3G12470,AT2G17280,AT4G38370,AT1G75870	Cre10.g460300,Cre13.g564000,Cre01.g045450,Cre18.g748647,Cre06.g250000,Cre12.g511550,Cre14.g608788,Cre04.g217965,Cre01.g028101,Cre17.g722675,Cre16.g691550
ostta03g00740	circadian gene	peak_ZT0_trough_ZT6	AT1G10510,AT4G28560,AT3G63130	Cre06.g302700,Cre09.g397993,Cre10.g438500
ostta03g00750	circadian gene	peak_ZT9_trough_ZT18	AT4G10080,AT3G07670,AT3G15340,AT1G24610,AT3G14900,AT5G50830	Cre06.g281000,Cre01.g009000,Cre10.g422650
ostta03g00760	circadian gene	peak_ZT21_trough_ZT6	AT4G22160,AT1G80940,AT1G30850,AT1G16840
ostta03g00770	circadian gene	peak_ZT0_trough_ZT9	AT3G60240,AT5G57870,AT2G24050	Cre17.g696250,Cre09.g416850
ostta03g00780	circadian gene	peak_ZT0_trough_ZT9	AT3G03710,AT5G14580	Cre04.g214501
ostta03g00790	circadian gene	peak_ZT21_trough_ZT6	AT5G01270	Cre14.g624700,Cre09.g390350
ostta03g00800	circadian gene	peak_ZT21_trough_ZT6	AT2G06904	Cre03.g167050,Cre03.g146027,Cre01.g007400,Cre02.g087150,Cre10.g466050
ostta03g00810	circadian gene	peak_ZT0_trough_ZT9	AT1G10890,AT3G61860,AT3G12190,AT1G73350,AT5G62440,AT5G08280,AT5G51840,AT4G20520,AT3G53900,AT4G30480,AT2G01250,AT5G19960,AT2G35790,AT3G19080,AT2G33793,AT4G26965	Cre02.g085950,Cre09.g393358,Cre10.g461350,Cre07.g347250,Cre16.g688201,Cre04.g216550,Cre14.g632600,Cre06.g285650,Cre02.g103426,Cre03.g164000,Cre16.g674250,Cre03.g195450,Cre08.g373376,Cre10.g454100,Cre14.g619825
ostta03g00820	circadian gene	peak_ZT0_trough_ZT21	AT1G80460,AT4G30310	Cre04.g224150,Cre07.g321100,Cre01.g002150
ostta03g00830	circadian gene	peak_ZT0_trough_ZT9	AT4G33680,AT2G13810,AT5G36160,AT1G80360,AT1G71920,AT5G10330,AT2G30970,AT4G26200,AT4G20900,AT5G53970,AT2G24850	Cre17.g734200,Cre06.g278249,Cre02.g147302,Cre01.g034050,Cre10.g451950,Cre03.g199650,Cre06.g278169
ostta03g00840	circadian gene	peak_ZT15_trough_ZT6	AT2G26840,AT1G17460,AT1G55480,AT3G42060,AT5G13820	Cre14.g622951,Cre08.g361200,Cre01.g055050,Cre09.g403151,Cre07.g317150
ostta03g00850	circadian gene	peak_ZT21_trough_ZT9	AT5G27820,AT3G20180,AT2G33509,AT1G15757,AT2G23670,AT2G22940,AT1G69470,AT1G55330,AT3G13520,AT1G48610,AT5G28295,AT1G55615,AT2G07714	Cre05.g237870,Cre01.g042200,Cre17.g741272,Cre23.g754647,Cre12.g553678,Cre01.g054350,Cre11.g467731,Cre37.g759847,Cre06.g308533,Cre17.g721800,Cre10.g460326,Cre17.g709450,Cre02.g104000,Cre01.g041000
ostta03g00860	circadian gene	peak_ZT21_trough_ZT9	AT3G29280,AT4G39320,AT1G56100,AT3G46470	Cre01.g002500
ostta03g00870	circadian gene	peak_ZT3_trough_ZT15	AT2G36390,AT5G03650,AT3G20440,AT2G39930	Cre10.g444700,Cre06.g270100,Cre06.g289850,Cre08.g373450
ostta03g00880	circadian gene	peak_ZT18_trough_ZT0	AT2G07050,AT3G45130,AT1G78950,AT1G78970,AT1G78955,AT1G78960,AT1G66960,AT1G78500,AT5G36150,AT4G15340,AT5G48010,AT4G15370,AT5G42600,AT3G29255	Cre01.g011100
ostta03g00887	circadian gene	peak_ZT0_trough_ZT9	AT1G12960,AT4G21780,AT4G13230,AT1G27385,AT4G02140,AT4G37830,AT4G14455,AT4G33925	Cre12.g508300,Cre02.g074700,Cre10.g418626,Cre12.g532000,Cre01.g034325,Cre12.g552952,Cre48.g761147,Cre02.g104050,Cre08.g380800,Cre03.g203800,Cre24.g755147,Cre15.g634900
ostta03g00890	circadian gene	peak_ZT18_trough_ZT3	AT4G25070	Cre01.g052601,Cre15.g639750,Cre03.g193100,Cre17.g715421
ostta03g00900	circadian gene	peak_ZT18_trough_ZT6	AT5G02770,AT2G04940,AT3G22560,AT4G24230,AT4G24110,AT2G35760,AT5G57120,AT5G07580,AT1G53000,AT3G50690,AT4G33625,AT5G10070,AT5G62290,AT5G24490,AT3G16050	Cre17.g746397,Cre02.g076750,Cre05.g241639,Cre12.g537850,Cre02.g145000,Cre06.g278250,Cre09.g407650,Cre10.g435550,Cre02.g109850,Cre09.g396735,Cre04.g225700,Cre07.g331850,Cre03.g203121,Cre13.g580500
ostta03g00910	circadian gene	peak_ZT18_trough_ZT12	AT2G18710,AT1G80640,AT3G46100,AT1G68170,AT1G80760,AT1G31190,AT1G18180,AT1G79820,AT2G33280,AT4G24750,AT1G43650,AT1G76790,AT5G40210,AT4G16580,AT5G38820	Cre02.g099800,Cre09.g389097,Cre13.g587200,Cre02.g109850,Cre16.g668451,Cre11.g477900,Cre12.g540927,Cre01.g042150,Cre06.g286200,Cre02.g109366,Cre02.g143850
ostta03g00920	circadian gene	peak_ZT0_trough_ZT15	AT4G13930,AT4G13890,AT4G32520,AT4G37930,AT5G26780,AT1G36370,AT1G22020,AT5G39880	Cre06.g293950,Cre09.g411900,Cre16.g664550,Cre01.g043300
ostta03g00930	NON circadian gene		AT2G46740*,AT2G46750*,AT2G46760*,AT1G32300*,AT3G47930*,AT5G56490*,AT5G11540*	Cre14.g611650,Cre06.g279650,Cre16.g672721,Cre03.g191450,Cre01.g044900
ostta03g00940	circadian gene	peak_ZT12_trough_ZT0	AT5G18525,AT4G27870	Cre12.g497200,Cre09.g401923,Cre12.g557650,Cre17.g746197
ostta03g00950	circadian gene	peak_ZT12_trough_ZT3	AT5G35460	Cre14.g620200*,Cre03.g207351*
ostta03g00960	circadian gene	peak_ZT21_trough_ZT6	AT2G24600*,AT5G13530*,AT5G14230*	Cre17.g735350,Cre05.g248100,Cre13.g580800,Cre10.g453766,Cre12.g524250,Cre13.g605350,Cre15.g642213
ostta03g00970			AT2G29530,AT1G61570,AT3G46560,AT5G50810,AT2G24834,AT3G52830,AT5G34828,AT4G24600,AT2G28020,AT1G50691	Cre12.g514900,Cre06.g293350,Cre16.g691550,Cre04.g225776,Cre02.g118550,Cre12.g534915,Cre02.g141146,Cre03.g204000,Cre11.g467532,Cre08.g369976,Cre09.g416500,Cre05.g233702,Cre05.g233602
ostta03g00980	circadian gene	peak_ZT21_trough_ZT6	AT5G20380,AT2G29650,AT4G00370,AT5G44370,AT2G38060,AT3G46980,AT5G64500,AT4G25220	Cre16.g663600,Cre09.g396950,Cre08.g379550,Cre09.g399141,Cre16.g648300,Cre16.g675300,Cre03.g187050,Cre01.g023000,Cre12.g515750,Cre16.g667353
ostta03g00990	NON circadian gene		AT3G24450,AT2G06645,AT2G11405,AT3G50845,AT2G44310,AT1G29990,AT4G24030,AT2G42900,AT4G26965,AT2G32030,AT4G27490	Cre07.g336100,Cre12.g557800,Cre02.g077650,Cre01.g067282,Cre10.g419500,Cre13.g580500,Cre09.g389171,Cre17.g738400,Cre04.g216150,Cre13.g578150,Cre06.g278293,Cre02.g143227,Cre02.g143087,Cre12.g559553,Cre12.g545600,Cre01.g025350,Cre11.g475432,Cre17.g714900
ostta03g01000	circadian gene	peak_ZT9_trough_ZT3	AT3G27750,AT5G04740,AT3G29010	Cre16.g667150,Cre03.g189100,Cre12.g557700,Cre16.g651250
ostta03g01010	circadian gene	peak_ZT21_trough_ZT12	AT1G77090,AT1G27490,AT5G52960,AT4G00080,AT4G25080,AT1G15470,AT4G16060,AT2G05840,AT1G24095,AT4G09010,AT5G47920,AT2G17080,AT2G33740,AT4G25600,AT1G75670,AT3G18910	Cre17.g698332,Cre15.g636050,Cre01.g020750,Cre07.g345500,Cre10.g426400,Cre12.g526200,Cre03.g200400,Cre10.g425900,Cre11.g467760,Cre09.g386250,Cre07.g313550,Cre04.g223800
ostta03g01020	circadian gene	peak_ZT0_trough_ZT9	AT3G45030,AT5G62300,AT3G47370,ATMG00150,AT1G55675,AT1G21470,AT5G28620,AT1G67760,AT3G02790,AT2G46308,AT4G32090,AT5G49590,AT5G24860	Cre16.g660150,Cre17.g708025,Cre02.g143187,Cre02.g120301,Cre06.g267476,Cre09.g405450,Cre08.g369100,Cre08.g369550,Cre17.g713305,Cre08.g368650,Cre03.g207100,Cre03.g204200
ostta03g01030	circadian gene	peak_ZT3_trough_ZT12	AT3G25860,AT1G34430,AT3G13930,AT1G54220,AT5G55070,AT4G26910,AT3G52200,AT3G06850	Cre03.g158900,Cre09.g386735,Cre06.g252550,Cre07.g343700,Cre04.g228350,Cre02.g088950,Cre10.g430000,Cre01.g017850,Cre02.g099900,Cre02.g077401,Cre11.g467400,Cre06.g301300,Cre10.g427200
ostta03g01040			AT5G54390,AT5G63980,AT5G09290,AT5G64000,AT5G63990,AT4G05090,AT1G31190	Cre01.g030250,Cre16.g648000,Cre07.g344186,Cre02.g142206,Cre14.g630823
ostta03g01050	circadian gene	peak_ZT3_trough_ZT0	AT3G43833,AT3G11060	Cre12.g558900,Cre06.g295301,Cre09.g402650
ostta03g01060			AT5G59210,AT1G77580,AT4G24230,AT1G04890,AT1G51980,AT4G27120,AT2G46250,AT4G32190,AT5G15880,AT5G65780	Cre04.g230830,Cre12.g522800,Cre10.g461350,Cre06.g255100,Cre12.g495000,Cre17.g737100,Cre12.g525150,Cre06.g278255,Cre03.g185050,Cre14.g611400,Cre17.g715400,Cre12.g483700,Cre45.g760797,Cre09.g400812,Cre01.g016500,Cre11.g467620,Cre03.g169350,Cre17.g719400,Cre02.g104950
ostta03g01070	circadian gene	peak_ZT21_trough_ZT6	AT5G24570,AT2G42395,AT2G46360,AT2G13125,AT2G29540,AT4G18422,AT5G03030,AT1G54950,AT5G09225,AT1G24996	Cre12.g484100,Cre13.g565550,Cre10.g422718,Cre10.g456550,Cre08.g361063,Cre13.g583287,Cre12.g559054,Cre08.g379000,Cre08.g373363,Cre09.g399909,Cre10.g465026,Cre04.g217957,Cre07.g343050,Cre07.g325753,Cre14.g612426,Cre16.g674151
ostta03g01080			AT3G43153,AT1G23610,AT4G04330,AT4G39320,AT1G45165,AT3G23245	Cre12.g544950,Cre17.g724250,Cre06.g251683,Cre16.g691352,Cre02.g096737,Cre10.g465757,Cre08.g360650,Cre10.g420000,Cre03.g201888,Cre12.g521000,Cre05.g246553
ostta03g01090	circadian gene	peak_ZT21_trough_ZT3	AT2G31650,AT4G27910,AT5G53430,AT3G61740	Cre12.g515050
ostta03g01100	circadian gene	peak_ZT3_trough_ZT12	AT3G54810,AT3G24050	Cre05.g242600,Cre02.g100250
ostta03g01110	circadian gene	peak_ZT12_trough_ZT0	AT5G57210,AT5G11390,AT1G76740	Cre02.g095060
ostta03g01120	circadian gene	peak_ZT12_trough_ZT18	AT3G05330,AT3G03030,AT3G14170,AT3G23280,AT5G52560,AT3G61810,AT1G23210,AT3G21090,AT5G49020,AT4G31520,AT3G62300,AT1G49360	Cre07.g339850
ostta03g01130	circadian gene	peak_ZT0_trough_ZT9	ATCG00120,AT4G20900	Cre10.g419050,Cre16.g672273,Cre14.g619000
ostta03g01140	circadian gene	peak_ZT21_trough_ZT3	AT3G15080,AT1G72490,AT3G50100,AT3G27970,AT2G48100,AT3G49890,AT3G50090,AT5G40310	Cre11.g480060,Cre17.g733702,Cre11.g467749,Cre13.g584250,Cre12.g499550,Cre03.g194567,Cre17.g718650
ostta03g01150	NON circadian gene		AT5G19990,AT5G20000,AT1G53750,AT5G43010,AT1G45000,AT2G20140,AT4G29040,AT5G58290,AT1G09100,AT3G05530,AT1G53780,AT2G34560,AT5G53540,AT1G80350,AT4G27680,AT2G45500,AT3G27120,AT2G03670,AT5G42270,AT1G06430	Cre04.g216600,Cre14.g625400,Cre07.g329700,Cre17.g710150,Cre09.g402450,Cre10.g439150,Cre09.g393950,Cre02.g079300,Cre10.g446400,Cre12.g485800,Cre17.g720050,Cre10.g427600,Cre16.g650151,Cre17.g700300,Cre12.g502050,Cre01.g022000
ostta03g01160	circadian gene	peak_ZT18_trough_ZT3	AT3G54470,AT5G14510	Cre01.g048950,Cre17.g742350,Cre01.g041400
ostta03g01170	circadian gene	peak_ZT21_trough_ZT9	AT3G13120,AT3G03150,AT5G65495,AT3G45030,AT5G62300,AT4G37830,AT5G03030,AT3G15630,AT3G47370,AT2G43865	Cre03.g195650,Cre16.g660150,Cre02.g120301,Cre07.g336450,Cre16.g691550,Cre09.g403404,Cre04.g213002,Cre07.g325745,Cre16.g670151,Cre11.g467685
ostta03g01180	circadian gene	peak_ZT3_trough_ZT0	AT4G33950,AT5G66880,AT3G50500,AT4G40010,AT2G23030,AT1G78290,AT5G63650,AT5G08590,AT1G60940,AT1G10940,AT5G01810,AT3G17510,AT1G01140,AT5G35410,AT3G29160,AT2G26980,AT5G01820,AT2G30360,AT5G21326,AT5G39440	Cre06.g292700,Cre11.g481000,Cre12.g499500,Cre10.g466350,Cre02.g075900,Cre02.g075850,Cre16.g657350,Cre03.g209505,Cre10.g457700,Cre04.g211600,Cre13.g571700,Cre02.g076000,Cre07.g328900,Cre12.g485600,Cre19.g750597,Cre16.g669800,Cre12.g499850,Cre11.g467568,Cre06.g249150,Cre02.g075350
ostta03g01190	circadian gene	peak_ZT12_trough_ZT21	AT1G27710,AT4G10070,AT1G04660,AT5G35660,AT1G15830,AT2G41260,AT1G62240,AT2G05580	Cre01.g027750,Cre12.g498300,Cre08.g378400,Cre03.g145167,Cre06.g275200,Cre01.g003508,Cre03.g193200,Cre01.g020701
ostta03g01200	circadian gene	peak_ZT6_trough_ZT18	AT3G06960	Cre05.g235186,Cre09.g394250,Cre16.g659850,Cre05.g242860,Cre12.g543550,Cre02.g095039,Cre13.g582900,Cre07.g337900
ostta03g01210	circadian gene	peak_ZT12_trough_ZT0	AT2G43940,AT2G43920,AT2G43910,AT3G43160,AT3G49770,AT1G65342	Cre04.g215600,Cre17.g743697,Cre13.g578900
ostta03g01220	circadian gene	peak_ZT12_trough_ZT0	AT2G41610,AT1G36510	Cre01.g032900,Cre08.g372150,Cre18.g749047
ostta03g01240	circadian gene	peak_ZT21_trough_ZT9	AT5G26760,AT4G37080,AT5G16730,AT4G11080,AT3G17040,AT1G08560,AT5G08780,AT4G23800,AT5G24150
ostta03g01250	circadian gene	peak_ZT21_trough_ZT3	AT5G22290,AT5G02600,AT1G14540,AT1G04410,AT2G09840,AT2G36250,AT2G27300	Cre10.g444150,Cre17.g722800
ostta03g01260	circadian gene	peak_ZT21_trough_ZT9	AT5G24970,AT1G79600,AT1G71810,AT3G24190,AT4G31390,AT2G39190,AT5G64940,AT3G07700,AT5G05200,AT2G40090,AT1G65950,AT5G50330,AT4G24810	Cre03.g158500,Cre13.g565260,Cre05.g246552,Cre04.g215400,Cre13.g581850,Cre13.g570350,Cre08.g369150,Cre03.g150600,Cre06.g269801,Cre10.g428150,Cre02.g105600,Cre14.g608100,Cre02.g095600,Cre06.g286000,Cre18.g749947
ostta03g01270			AT4G27700,AT2G29290,AT4G31530,AT2G29150,AT4G01883,AT2G37760,AT1G69740,AT2G29350,AT5G11840,AT1G69660,AT5G50030,AT1G52580,AT5G22380	Cre16.g650050,Cre04.g217910,Cre13.g591650,Cre06.g306057,Cre04.g228450,Cre08.g371700,Cre08.g373352,Cre01.g008051,Cre17.g739201
ostta03g01280	circadian gene	peak_ZT18_trough_ZT3	AT1G07030,AT5G66380,AT1G79900,AT2G30160,AT5G15640,AT4G26180,AT3G55640,AT4G01100,AT1G72820,AT1G74240,AT3G21390,AT1G25380,AT5G26200,AT5G46800,AT2G33820,AT1G14560,AT2G46320,AT1G34065,AT5G48970,AT5G19760	Cre02.g090900,Cre09.g399326,Cre16.g695950,Cre06.g286250,Cre17.g747797,Cre06.g260200,Cre03.g200543,Cre06.g267800,Cre06.g278167,Cre15.g638955,Cre11.g480132,Cre11.g467694,Cre14.g630775,Cre07.g356650
ostta03g01290			AT4G02430,AT2G31680,AT3G22425,AT3G46060,AT3G20480,AT3G17950,AT2G17265,AT5G35600,AT3G07750	Cre06.g246958,Cre18.g749647,Cre13.g586250,Cre16.g664700,Cre16.g658700,Cre15.g637350,Cre04.g223700,Cre07.g340750,Cre01.g055100,Cre16.g682400,Cre06.g252150,Cre16.g653250,Cre17.g741650,Cre08.g373351
ostta03g01300	circadian gene	peak_ZT21_trough_ZT9		Cre02.g103600
ostta03g01310			AT3G58730,AT3G12480,AT5G12030,AT4G28580,AT5G12020,AT4G31130,AT3G46630,AT1G32583,AT3G60280,AT4G32030,AT3G26235,AT4G21210,AT1G67540,AT1G15800,AT3G56010,AT3G20820,AT1G07060,AT1G71000,AT1G06930	Cre05.g242900,Cre01.g067282,Cre03.g174750,Cre02.g119250,Cre11.g467642,Cre17.g712000,Cre07.g331000,Cre16.g665550
ostta03g01320	circadian gene	peak_ZT21_trough_ZT9	AT5G65010,AT3G47340,AT5G10240	Cre01.g004300,Cre02.g101050
ostta03g01330			AT4G24540,AT2G34690,AT1G73530,AT1G13990,AT5G03590,AT4G38300,AT4G32780,AT4G15770,AT1G21245,AT1G32730,AT5G45920,AT3G55620,AT1G01453,AT3G07800,AT1G35440,AT1G68040	Cre08.g368500,Cre10.g442750,Cre12.g554700,Cre16.g681850,Cre17.g728350,Cre16.g682900,Cre03.g169550,Cre02.g095400
ostta03g01340			AT2G28430,AT1G60983,AT4G39917,AT1G32225,AT2G20480,AT3G19274,AT4G36791,AT1G64585,AT1G65481,AT1G49170,AT5G02550,AT5G67070,AT1G20580,AT3G24516,AT3G01329,AT1G01170,AT1G51920,AT3G06700	Cre07.g323890,Cre10.g458400,Cre13.g605404,Cre03.g179840,Cre05.g237870,Cre08.g368226,Cre16.g661876,Cre06.g273550,Cre22.g753647,Cre03.g155926,Cre03.g154726,Cre02.g141226,Cre06.g283975,Cre10.g457262,Cre09.g410087,Cre02.g078251,Cre12.g525827,Cre07.g354976,Cre01.g006876,Cre12.g534915
ostta03g01350			AT2G19146,AT5G65495,AT2G45434,AT4G31985,AT3G11591,AT2G14289,AT3G28674,AT1G61070,AT3G20966,AT3G52730,AT4G10613,AT3G15534,AT2G25052,AT3G30705,AT3G02190,AT1G15250,AT5G44005,AT2G29995,AT2G46787,AT4G35589	Cre10.g426616,Cre02.g118950,Cre10.g445443,Cre09.g411666,Cre12.g534945,Cre12.g511952,Cre13.g567426,Cre02.g102302,Cre02.g102276,Cre08.g385675,Cre04.g223876,Cre06.g310276,Cre02.g095118,Cre02.g145630,Cre10.g458400,Cre16.g667701,Cre06.g278133,Cre13.g570801,Cre08.g368226,Cre17.g742932
ostta03g01360			AT4G24770,AT5G18810,AT4G16460,AT4G00100,AT1G65230,AT2G26550,AT3G60770,AT4G35060,AT5G02050,AT2G02930,AT1G08790,AT1G67100,ATMG00870,AT2G07728,AT5G08770,AT1G55310	Cre01.g019100,Cre16.g674200,Cre13.g586250,Cre05.g237283,Cre06.g281300,Cre17.g721350,Cre02.g088850,Cre10.g434001,Cre09.g396500,Cre16.g662650,Cre10.g436150,Cre12.g559550,Cre16.g653050,Cre02.g146550,Cre16.g670151
ostta03g01370	NON circadian gene		AT3G45770,AT3G15090,AT4G13010,AT3G56460,AT1G08530,AT5G16980,AT4G21580,AT3G03080,AT5G17000	Cre01.g035350,Cre11.g476550,Cre16.g674050,Cre06.g297400,Cre21.g753047,Cre13.g567000,Cre11.g480725
ostta03g01380	circadian gene	peak_ZT21_trough_ZT6	AT5G63830,AT1G19010,AT1G55480	Cre14.g611800,Cre02.g144850,Cre10.g456554,Cre03.g200207,Cre13.g586200,Cre08.g379050,Cre16.g671950,Cre03.g156500,Cre03.g194567,Cre09.g415550,Cre03.g212529,Cre11.g480725
ostta03g01390	circadian gene	peak_ZT12_trough_ZT0	AT2G12400,AT4G22290,AT5G52180,AT2G30310,AT5G19020
ostta03g01400	circadian gene	peak_ZT18_trough_ZT6	AT3G01790,AT3G44740,AT3G26390,AT4G28005,AT4G18580,AT5G48760,AT3G07110	Cre09.g405200,Cre03.g151600,Cre03.g196150,Cre17.g739466,Cre06.g276750,Cre05.g232350,Cre01.g043817,Cre09.g409600,Cre48.g761147
ostta03g01410	circadian gene	peak_ZT18_trough_ZT6	AT1G12230	Cre17.g728900,Cre10.g432200,Cre06.g278117,Cre15.g639300,Cre14.g608600
ostta03g01420			AT1G27860,AT3G03800,AT5G36780,AT5G36690,AT5G08240,AT5G28020,AT3G21190,AT1G19010,AT5G19560,AT3G56270,AT4G14490,AT5G66930,AT2G38160,AT3G27000	Cre01.g007600,Cre01.g028550,Cre17.g712400,Cre17.g732300,Cre12.g512500
ostta03g01430	circadian gene	peak_ZT12_trough_ZT0
ostta03g01440	circadian gene	peak_ZT12_trough_ZT21		Cre17.g697050
ostta03g01450	NON circadian gene		AT5G08100,AT5G49940,AT5G58060,AT1G06790,AT5G38070,AT1G77830,AT1G77950,AT2G44920,AT2G39010,AT5G10880,AT3G07750,AT1G59940,AT3G27380,AT2G28790,AT2G24810,AT1G13810,AT4G18360	Cre12.g524900,Cre16.g652550,Cre03.g184050,Cre07.g326200,Cre06.g263050,Cre12.g534250,Cre14.g628566,Cre03.g149001,Cre09.g402800,Cre02.g141106,Cre04.g211650,Cre17.g738250,Cre17.g701809,Cre27.g757447,Cre12.g542850,Cre12.g497950
ostta03g01460	circadian gene	peak_ZT12_trough_ZT3	AT5G38190,AT1G79470,AT5G05520,AT2G43210,AT5G26570,AT5G57710	Cre06.g255950,Cre13.g562350,Cre10.g443600,Cre08.g358554,Cre01.g043700,Cre12.g532800,Cre02.g109050,Cre03.g161363,Cre04.g223900,Cre16.g666677
ostta03g01470			AT1G24510,AT5G20890,AT3G18190,AT3G20050,AT5G26360,AT3G11830,AT5G16070,AT3G02530,AT3G03960,AT5G56500,AT3G13470,AT1G55490,AT3G13860,AT5G41780	Cre03.g156750,Cre09.g416750,Cre05.g234639,Cre10.g439100,Cre10.g443250,Cre09.g397200,Cre01.g026550,Cre03.g168450,Cre06.g309100,Cre13.g606150
ostta03g01490	NON circadian gene		AT1G69470,AT5G61660,AT1G07135,AT2G07798,AT4G22160,AT4G30993,AT2G35200	Cre17.g724050,Cre12.g547734,Cre04.g222350,Cre10.g430300,Cre07.g337676,Cre06.g306014,Cre16.g692450
ostta03g01500	circadian gene	peak_ZT18_trough_ZT6	AT5G07670	Cre16.g683707,Cre13.g607700,Cre09.g409000
ostta03g01510	circadian gene	peak_ZT12_trough_ZT0	AT4G04910,AT2G26140,AT3G01610,AT2G30950,AT1G06430,AT3G09840,AT2G29080,AT5G42270,AT1G50250,AT5G64580,AT1G07510,AT5G50920,AT1G05910,AT5G58870,AT3G56690,AT3G47060	Cre10.g461250,Cre17.g720050,Cre06.g269950,Cre02.g096500,Cre01.g019850,Cre02.g078966,Cre12.g509900,Cre09.g398550
ostta03g01520	circadian gene	peak_ZT9_trough_ZT0	AT5G19750,AT5G43140,AT3G24570,AT2G42770,AT2G14860,AT4G33905	Cre06.g278800,Cre16.g683750,Cre12.g550600,Cre07.g344250
ostta03g01525	circadian gene	peak_ZT18_trough_ZT6	AT2G43360	Cre12.g561450,Cre16.g659900,Cre03.g157350
ostta03g01530	circadian gene	peak_ZT6_trough_ZT21	AT3G53350,AT5G07890,AT3G16000,AT5G08610,AT5G49880,AT5G65780,AT1G09770,AT5G12370,AT3G11450,AT2G30500,AT4G16420,AT1G23900	Cre05.g232950,Cre14.g611400,Cre01.g016500,Cre04.g230830,Cre06.g255100,Cre06.g278255,Cre12.g500400,Cre08.g384200,Cre01.g030550,Cre13.g569600
ostta03g01540	circadian gene	peak_ZT12_trough_ZT0	AT3G01820,AT4G04780,AT1G55175,AT2G39530,AT2G37195,AT1G26100,AT5G13470,AT2G30120,AT1G09360,AT4G10910,AT5G64650,AT2G42190,AT1G15870,AT1G24260,AT3G04950,AT1G17050,AT4G19350	Cre06.g293700,Cre02.g092451,Cre09.g405350,Cre12.g511000,Cre10.g450254,Cre12.g520600,Cre02.g142150,Cre06.g290350,Cre17.g731591,Cre17.g731650,Cre10.g449501,Cre06.g284650,Cre18.g749297,Cre06.g292950,Cre01.g020500,Cre13.g581600,Cre10.g466500,Cre06.g249050,Cre03.g212529
ostta03g01550	circadian gene	peak_ZT21_trough_ZT9	AT3G52620,AT1G55175,AT4G09880,AT4G35490,AT1G66850,AT4G16450,AT5G58240,AT4G18580,AT5G54580,AT5G64080,AT4G19480,AT2G36835,AT1G47770,AT4G37500,AT2G16510,AT4G34720,AT4G38920	Cre03.g164300,Cre06.g296924,Cre09.g402960,Cre12.g548901,Cre03.g144064,Cre03.g151200,Cre05.g235355,Cre49.g761297,Cre07.g339200,Cre17.g696400,Cre03.g200450,Cre07.g334800,Cre11.g478100,Cre02.g143567,Cre03.g192676,Cre09.g401551
ostta03g01560	circadian gene	peak_ZT21_trough_ZT0	AT5G58240,AT2G42540,AT2G07705,AT3G29305	Cre17.g698266,Cre09.g391467,Cre06.g253102,Cre01.g012244,Cre12.g499800
ostta03g01570	circadian gene	peak_ZT12_trough_ZT0	AT1G25420,AT1G13340,AT2G41445,AT4G35730	Cre10.g435400,Cre06.g281300,Cre06.g256400
ostta03g01580	circadian gene	peak_ZT0_trough_ZT21	AT3G10370,AT4G15545	Cre13.g577450,Cre10.g432950,Cre02.g096500
ostta03g01590	circadian gene	peak_ZT18_trough_ZT6	AT3G05130,AT5G27330	Cre07.g323350
ostta03g01600	circadian gene	peak_ZT0_trough_ZT9	AT2G01250,AT2G44120,AT3G13580,AT1G80750,AT2G47485,AT4G09970,AT5G25870	Cre12.g537800,Cre08.g383101,Cre08.g375850
ostta03g01610	circadian gene	peak_ZT12_trough_ZT21	AT5G13020,AT2G44440,AT2G34530,AT5G06780	Cre12.g531283,Cre05.g237350
ostta03g01620	circadian gene	peak_ZT15_trough_ZT0	AT2G20362,AT1G54240,AT4G15710,AT4G18800,AT5G28660,AT5G23740,AT1G05810,AT5G23903,AT2G33870,AT2G33175,AT5G63440,AT3G16530,AT4G08874,AT3G56360	Cre01.g050900,Cre02.g114800,Cre16.g648050,Cre16.g673400,Cre09.g402812,Cre10.g430376,Cre10.g431700,Cre14.g617550,Cre12.g501717,Cre01.g048250,Cre06.g267476,Cre10.g425800
ostta03g01630	NON circadian gene		AT5G44760,AT1G05840,AT4G16130,AT4G15810,AT3G43670,AT5G64790,AT1G63690,AT2G17210	Cre08.g373362
ostta03g01635			AT1G03330,AT2G39160,AT1G20580,AT3G07590,AT1G77655,AT2G34925,AT5G21110,AT1G12660	Cre10.g441950,Cre16.g665400,Cre11.g467783,Cre05.g238364,Cre11.g478212,Cre06.g280000,Cre07.g350976,Cre01.g023913,Cre06.g253753,Cre01.g051137
ostta03g01640	circadian gene	peak_ZT0_trough_ZT9	AT5G64840,AT5G09930,AT5G60790,AT5G19410,AT3G13640,AT3G21090,AT1G17840,AT1G51500,AT1G71960	Cre06.g265100,Cre07.g335400,Cre06.g271850,Cre08.g372250,Cre11.g467781,Cre17.g716600,Cre05.g237250,Cre02.g095200,Cre02.g096000
ostta03g01650	NON circadian gene		AT2G30170,AT3G01250,AT5G03050,AT5G07880,AT3G24690,AT1G68875	Cre11.g467784,Cre16.g671650,Cre17.g732250,Cre17.g747447,Cre07.g350652,Cre11.g469150,Cre06.g278272
ostta03g01660			AT5G02770,AT5G24660,AT1G69325,AT3G21055,AT3G24500,AT2G21560,AT1G49400,AT3G49570,AT5G27810,AT5G24655,AT5G12840,AT3G43290	Cre16.g689983,Cre10.g431900,Cre08.g361500,Cre03.g164300,Cre17.g736850,Cre02.g144605,Cre03.g186150,Cre06.g303183,Cre10.g465757,Cre11.g467548,Cre07.g338700,Cre03.g168850,Cre03.g208497
ostta03g01670	circadian gene	peak_ZT18_trough_ZT6	AT2G33340,AT1G04510,AT3G16650,AT2G01410,AT3G29310,AT1G48870	Cre02.g073650,Cre01.g035000,Cre03.g178550,Cre04.g226450,Cre03.g150200
ostta03g01680	circadian gene	peak_ZT9_trough_ZT0	AT1G10930,AT1G60930,AT1G31360,AT3G05740,AT4G35740,AT1G27880	Cre03.g178950,Cre04.g219750
ostta03g01690	circadian gene	peak_ZT9_trough_ZT21	AT1G30630,AT2G34840,AT1G56180,AT5G02130,AT3G58370,AT2G43320	Cre13.g592450,Cre16.g653750,Cre03.g163250,Cre14.g633250,Cre13.g563250,Cre04.g217980,Cre17.g712771,Cre06.g294500
ostta03g01700	circadian gene	peak_ZT21_trough_ZT3	AT1G25400,AT1G17400,AT1G59590,AT2G44600	Cre13.g577850
ostta03g01710	circadian gene	peak_ZT12_trough_ZT3	AT5G17630,AT5G54800,AT1G61800,AT3G01550,AT5G46110,AT5G33320,AT4G03950,AT5G05820,AT3G11320,AT3G25805	Cre16.g663800,Cre08.g379350,Cre06.g263850,Cre01.g045550,Cre08.g363600,Cre02.g082150,Cre06.g300150,Cre16.g659800,Cre10.g447400,Cre10.g447450
ostta03g01720			AT1G55480,AT5G62610,AT1G20770,AT5G59830,AT1G19190,AT1G32730,AT5G05720,AT1G09190,AT2G02340,AT4G34580,ATMG01090,AT3G60530,AT1G30630	Cre16.g690700,Cre07.g352450,Cre02.g142086,Cre06.g290000,Cre06.g292550,Cre03.g200350
ostta03g01730	circadian gene	peak_ZT21_trough_ZT9	AT1G17810,AT5G20620,AT1G02510,AT5G56370,AT2G24645,AT5G25920,AT1G03400,AT1G10110,AT4G03298,AT3G46180,AT3G04970,AT1G05350,AT5G62960,AT3G52880,ATMG01170	Cre14.g619450,Cre12.g557252,Cre12.g483750
ostta03g01740	NON circadian gene		AT1G64065,AT5G47720,AT2G35010,AT1G01050,AT1G78890,AT5G14100,AT1G05060,AT1G03510,AT1G66000,AT2G23160,AT2G03460,AT3G07790	Cre03.g167400,Cre03.g146027,Cre17.g699776,Cre02.g146200,Cre16.g667100,Cre02.g078600,Cre03.g207150
ostta03g01750	circadian gene	peak_ZT9_trough_ZT21	AT5G44585,AT4G05620,AT1G61450,AT4G07965,AT4G37409,AT3G56500,AT2G31945,AT5G28288	Cre07.g324700,Cre12.g547650
ostta03g01760	circadian gene	peak_ZT21_trough_ZT15	AT2G42550,AT3G18970,AT1G18470,AT5G19160,ATMG01190,AT3G26930,AT4G00740,AT3G09130,AT4G03190,AT3G17230,AT4G11770,AT3G20370	Cre12.g502450,Cre01.g024300
ostta03g01770	NON circadian gene		AT1G03260,AT3G06435,AT1G44960,AT1G71940,AT1G22850	Cre01.g000250,Cre01.g043050,Cre03.g192000,Cre03.g159100,Cre02.g116000,Cre08.g372150
ostta03g01780	circadian gene	peak_ZT9_trough_ZT3	AT5G04130,AT3G10270	Cre10.g440750
ostta03g01790	circadian gene	peak_ZT0_trough_ZT12	AT5G05113,AT4G15802,AT5G55856,AT3G56500,AT1G22270,AT3G28940,AT2G33370,AT1G04480,AT3G04400,AT1G79200,AT3G46020,AT3G05858,AT4G26960,AT3G17300,AT3G53470,AT5G52720,AT5G21430,AT1G56220,AT3G28857	Cre12.g542000,Cre16.g675861,Cre13.g584775,Cre01.g023913,Cre14.g631141,Cre06.g259300,Cre05.g232800,Cre09.g404400,Cre08.g373375,Cre12.g489153,Cre05.g232100,Cre12.g515200
ostta03g01800			AT5G55135,AT2G35215,AT2G21820,AT3G53820,AT2G17350,AT3G42385,AT3G62450,AT2G05752,ATMG00260	Cre06.g278242,Cre35.g759297,Cre10.g460326,Cre06.g308533,Cre13.g582692,Cre17.g745847,Cre09.g405950,Cre02.g120301,Cre09.g395176,Cre02.g082576,Cre12.g521000,Cre12.g540502
ostta03g01810	circadian gene	peak_ZT3_trough_ZT21	AT1G04070,AT5G43970,AT3G43340,AT2G21980,AT4G14226,AT3G58540,AT1G58235,AT1G28250,AT2G42310,AT5G19729,ATMG00890,AT3G57785,AT2G14045,AT2G46540	Cre14.g614667,Cre12.g538376,Cre06.g284376,Cre04.g219925,Cre05.g235018,Cre06.g292183,Cre16.g685052,Cre02.g092983,Cre03.g168775,Cre03.g156476,Cre12.g526388,Cre12.g485478,Cre09.g389902,Cre03.g172376,Cre03.g154726,Cre10.g451477,Cre12.g486702,Cre02.g095036
ostta03g01820	circadian gene	peak_ZT0_trough_ZT9	AT4G16830,AT5G47210,AT4G17520,AT3G20470,AT1G04800,AT4G30460,AT4G29020,AT2G05580,AT2G41260,AT5G35660,AT1G62240,AT2G32690,AT2G36120,AT2G30560	Cre09.g393358,Cre01.g055404,Cre06.g252850,Cre03.g198250,Cre09.g389809,Cre14.g616151,Cre21.g752247,Cre01.g067282,Cre16.g682800,Cre03.g148400,Cre08.g378400,Cre10.g457801,Cre04.g217962,Cre12.g495957,Cre19.g751047
ostta03g01830	circadian gene	peak_ZT0_trough_ZT9	AT5G27440,AT5G23730,AT4G05631,AT5G37480	Cre16.g672600,Cre08.g358583,Cre09.g415100,Cre02.g111750
ostta03g01840			AT2G35035,AT5G44650	Cre06.g300400
ostta03g01850	circadian gene	peak_ZT0_trough_ZT12	AT1G23147,AT5G01880,AT3G05741,AT3G48970,AT4G23870,AT3G53070,AT1G35040,AT3G53820,AT4G34419,AT5G06450,AT1G09370,AT1G21065,AT2G22520,AT2G42955,AT4G37409,AT3G24270,AT1G45010	Cre01.g032139,Cre07.g325753,Cre16.g672600,Cre17.g724100,Cre08.g378351,Cre07.g351850,Cre03.g193250,Cre08.g372850,Cre17.g739300
ostta03g01860	circadian gene	peak_ZT0_trough_ZT9	AT4G27680,AT5G53540,AT2G27600,AT2G34560,AT1G45000,AT2G45500,AT5G43010,AT3G27120,AT5G19990,AT5G20000,AT1G80350,AT5G42270,AT1G64110,AT1G50250,AT5G52882,AT1G06430	Cre13.g580050,Cre02.g079300,Cre17.g710150,Cre04.g216600,Cre16.g650151,Cre14.g625400,Cre06.g259550,Cre10.g427600,Cre06.g256050,Cre02.g117150,Cre12.g485800,Cre01.g041800,Cre10.g451850,Cre06.g256100
ostta03g01870	circadian gene	peak_ZT3_trough_ZT18	AT2G07674	Cre06.g281800,Cre06.g278211,Cre03.g207377
ostta03g01880	circadian gene	peak_ZT21_trough_ZT9	AT3G49640,AT5G67220,AT3G51010,AT1G76840	Cre13.g592300,Cre12.g486900,Cre10.g423400
ostta03g01890	circadian gene	peak_ZT9_trough_ZT0	AT1G60490,AT5G09350,AT5G64070	Cre01.g035500
ostta03g01900	circadian gene	peak_ZT9_trough_ZT0	AT2G17940,AT2G41440,AT1G02290,AT4G04745,AT2G46940	Cre03.g161500,Cre02.g142546,Cre01.g053100
ostta03g01910	circadian gene	peak_ZT3_trough_ZT9	AT1G72750,AT1G17530,AT3G04800,AT1G69400,AT4G25600,AT3G55880	Cre10.g434250,Cre16.g662052,Cre03.g146827,Cre02.g116200,Cre16.g652600,Cre01.g005300,Cre12.g499301
ostta03g01920	NON circadian gene		AT3G57990,AT3G56270,AT5G25500	Cre07.g326600*,Cre07.g328150*,Cre16.g656600*,Cre16.g692751*,Cre16.g656551*,Cre06.g269752*,Cre06.g282651*,Cre09.g391900*,Cre17.g712850*,Cre17.g714250*,Cre17.g702150*,Cre17.g717750*,Cre17.g743897*,Cre05.g243050*,Cre05.g248500*,Cre02.g104350*,Cre02.g142351*,Cre02.g142800*,Cre02.g088200*,Cre03.g157800*
ostta03g01930	NON circadian gene		AT1G24120	Cre07.g320350*,Cre07.g357400*,Cre07.g348900*,Cre07.g327450*,Cre07.g320150*,Cre07.g339633*,Cre07.g346600*,Cre07.g318900*,Cre07.g316050*,Cre16.g695600*,Cre16.g690400*,Cre16.g671329*,Cre16.g694500*,Cre16.g694450*,Cre16.g657850*,Cre16.g657400*,Cre06.g281563*,Cre06.g308150*,Cre06.g279550*,Cre06.g260350*
ostta03g01940	circadian gene	peak_ZT0_trough_ZT6	AT4G25020,AT1G33520,AT3G50030,AT4G12670,AT1G64320	Cre06.g303500
ostta03g01950	circadian gene	peak_ZT12_trough_ZT21	AT5G16460,AT2G33090	Cre12.g543000
ostta03g01960	circadian gene	peak_ZT9_trough_ZT21	AT3G12760,AT1G15860,AT1G80940,AT1G11520,AT1G11905	Cre12.g487400,Cre01.g014850
ostta03g01970	circadian gene	peak_ZT3_trough_ZT12	AT1G64650,AT4G27720,AT3G49310,AT2G23093	Cre16.g695500,Cre13.g580150,Cre17.g716000
ostta03g01980	NON circadian gene		AT5G47110,AT4G17600,AT3G56210,AT1G18210,AT3G13445,AT3G12600,AT2G37640,AT1G48530,AT4G33905,AT5G53030,AT3G56360,AT1G71780,AT1G77060,AT5G45940,AT5G24170,AT3G15370,AT1G20190	Cre03.g199535,Cre03.g188050,Cre01.g016900,Cre14.g608250,Cre09.g387100,Cre17.g726450,Cre10.g452350,Cre17.g720528,Cre01.g049450,Cre01.g006250,Cre03.g187450,Cre12.g503650
ostta03g01990	circadian gene	peak_ZT9_trough_ZT3	AT1G56310	Cre15.g643500
ostta03g02000	circadian gene	peak_ZT0_trough_ZT6	AT5G07380
ostta03g02010	circadian gene	peak_ZT0_trough_ZT12	AT2G39725,AT1G55710,AT3G05858,AT3G53342,AT3G24513,AT2G22241,AT3G17300,ATMG00720,AT4G18692,AT2G22122,AT3G15604,AT3G58080,AT2G18270,AT1G13608,AT3G19508,AT5G05113,AT5G18850	Cre13.g578800,Cre13.g580100,Cre22.g753697,Cre12.g510752,Cre10.g465226,Cre11.g467606,Cre17.g742932,Cre06.g268976,Cre08.g366676,Cre16.g660430,Cre16.g674602,Cre07.g334025,Cre06.g278120,Cre09.g392877,Cre05.g234643,Cre03.g208552
ostta03g02020	circadian gene	peak_ZT0_trough_ZT12	AT5G50330,AT4G24810,AT1G65950,AT1G79600,AT2G40090	Cre06.g307100,Cre03.g158500
ostta03g02030	circadian gene	peak_ZT3_trough_ZT15	AT5G44310,AT3G58840,AT2G27285,AT3G17520,AT2G37080,AT2G38560,AT4G27500,AT5G33300,AT5G52550,AT5G06910,AT2G39330,AT5G54910,AT4G34330,AT1G65280,AT5G27310	Cre11.g478800,Cre02.g095146,Cre01.g055400
ostta03g02040	circadian gene	peak_ZT6_trough_ZT18	AT1G10890,AT1G17140,AT2G26770,AT2G46610,AT5G61610,AT5G17900,AT5G01570,AT1G04890,AT3G58390,AT5G14090,AT2G34580,AT3G22660,AT2G13760,AT5G42820	Cre06.g285500,Cre17.g702650,Cre09.g401150,Cre11.g467682,Cre07.g347250,Cre11.g467719
ostta03g02050	circadian gene	peak_ZT3_trough_ZT12	AT3G55640,AT1G54580,AT4G21280,AT1G04240,AT2G07215,AT2G24762,AT1G06680,AT4G02770,AT1G03130,AT5G02050,AT5G43700,AT4G05180,AT5G37610,AT2G37610,AT2G04039,AT1G31330,AT1G49975,AT3G55120	Cre05.g243800,Cre01.g021350,Cre16.g669850,Cre07.g347150,Cre11.g475850,Cre02.g082500,Cre12.g493150,Cre12.g550850,Cre10.g456250,Cre03.g193950,Cre02.g083950,Cre09.g395650,Cre06.g305800,Cre09.g412300,Cre07.g323600
ostta03g02060	circadian gene	peak_ZT18_trough_ZT6	AT2G31410,AT5G18540,AT4G22420,AT4G03180,AT2G11462,AT3G29280	Cre12.g523832,Cre12.g509300,Cre02.g106850
ostta03g02070	circadian gene	peak_ZT0_trough_ZT18	AT2G45060,AT5G35520,AT4G26410,AT5G19830,AT5G28050,AT4G19003,AT2G03780,AT5G62840,AT2G18140,AT3G23860,AT3G55250,AT5G43680,AT1G14540,AT4G38970,AT5G65080	Cre16.g694205,Cre10.g458626,Cre06.g290150,Cre13.g603550,Cre07.g323750,Cre12.g549350,Cre02.g091850,Cre08.g358150,Cre04.g222350,Cre12.g485550,Cre03.g184050,Cre06.g260250,Cre10.g444800,Cre10.g423250,Cre02.g116250,Cre14.g624500
ostta03g02080	circadian gene	peak_ZT21_trough_ZT12	AT1G77090,AT1G06680,AT1G69470,AT5G05250,AT3G07480	Cre03.g198950,Cre12.g550850,Cre10.g452350,Cre03.g198850,Cre12.g509050,Cre11.g469100,Cre13.g564050
ostta03g02090	circadian gene	peak_ZT6_trough_ZT15	AT3G08800,AT4G35800,AT1G59124,AT1G04700,AT5G11250	Cre02.g142650
ostta03g02100	circadian gene	peak_ZT21_trough_ZT9	AT1G17220,AT4G11160,AT1G21160	Cre07.g341850,Cre10.g432400,Cre09.g386759,Cre06.g293400,Cre03.g205701
ostta03g02110	circadian gene	peak_ZT18_trough_ZT3	AT1G15360,AT5G12140,AT2G42190,AT1G10690,AT2G32360,AT3G07710,AT3G49890,AT1G76060,AT3G52220,AT2G01008,AT5G61920,AT5G53650,AT5G12320,AT5G44570,AT3G57930,AT4G16024	Cre02.g092451,Cre16.g689983,Cre03.g200700,Cre07.g339926,Cre02.g118850,Cre10.g422718,Cre12.g555951,Cre10.g449501,Cre17.g735400,Cre17.g742550,Cre02.g092800
ostta03g02120	circadian gene	peak_ZT15_trough_ZT3		Cre02.g085400,Cre07.g319950,Cre09.g398438,Cre17.g743647,Cre14.g630799,Cre07.g324750,Cre07.g350950,Cre09.g408700,Cre04.g228750,Cre05.g234000
ostta03g02130	circadian gene	peak_ZT3_trough_ZT15	AT1G15080,AT3G02600,AT3G18220,AT2G01180,AT2G14288	Cre05.g230900,Cre05.g240000
ostta03g02140	NON circadian gene		AT3G53790,AT2G30930,AT1G15800	Cre07.g349450
ostta03g02150			AT3G61620,AT3G46210,AT3G28420	Cre14.g624500,Cre13.g566800,Cre06.g284500
ostta03g02160			AT5G29807,AT3G21055,AT4G00860,AT3G22053,AT1G28330,AT4G10300,AT3G27340,AT5G13825,AT4G36660,AT1G17800	Cre16.g660470,Cre07.g337676,Cre03.g199652,Cre03.g151200,Cre10.g419650,Cre03.g153076,Cre16.g659700,Cre10.g422326,Cre04.g225176,Cre10.g422419,Cre06.g285401,Cre13.g562900,Cre07.g329476,Cre06.g259300,Cre17.g722526,Cre04.g213002,Cre02.g074100,Cre15.g640204
ostta03g02170	circadian gene	peak_ZT21_trough_ZT0	AT1G50120*	Cre14.g616589,Cre01.g046250,Cre12.g497950,Cre04.g217800
ostta03g02180	circadian gene	peak_ZT21_trough_ZT9	AT4G24840	Cre09.g402750
ostta03g02190	circadian gene	peak_ZT18_trough_ZT6	AT2G16900,AT2G24080,AT4G01660,AT4G01160,AT4G30830,AT4G17830,AT4G34860,AT4G15545,AT1G01080,AT5G14060,AT1G22650,AT1G55840	Cre11.g467730,Cre12.g546350
ostta03g02200			AT3G10540,AT5G04510,AT3G44610,AT5G55910,AT1G16440,AT5G40030,AT4G26610,AT3G50500,AT5G66880,AT1G51170,AT2G34650,AT2G45490,AT4G33950,AT3G04530,AT3G20830,AT1G08650,AT4G13000,AT3G08720,AT1G59580,AT3G08730	Cre11.g467568,Cre16.g669800,Cre12.g509000,Cre07.g348450,Cre12.g499500,Cre06.g267650,Cre04.g220700,Cre06.g296200,Cre10.g457700,Cre12.g508900,Cre02.g075900,Cre06.g304050,Cre01.g010000,Cre06.g292700,Cre01.g029850,Cre08.g372550,Cre01.g002550
ostta03g02210	circadian gene	peak_ZT21_trough_ZT6	AT2G34260,AT2G30170,AT4G00090	Cre02.g113250,Cre16.g654250
ostta03g02220	circadian gene	peak_ZT21_trough_ZT6	AT1G79700,AT1G16060,AT1G72570,AT5G67180,AT5G65510,AT3G05800,AT3G54320,AT5G67190,AT4G37750,AT5G61050	Cre03.g145007,Cre03.g194517,Cre06.g298400,Cre10.g462550
ostta03g02230	circadian gene	peak_ZT3_trough_ZT9	AT2G28800,AT1G24490,AT4G16560	Cre17.g729800,Cre06.g251900,Cre07.g326200
ostta03g02240	circadian gene	peak_ZT12_trough_ZT3	AT1G29380,AT1G19320,AT3G60900,AT5G49350,AT2G24450,AT5G20870,AT5G61030,AT2G47010,AT4G17640,AT5G23870	Cre07.g326833,Cre10.g455400,Cre21.g753197,Cre10.g448550,Cre13.g588950,Cre10.g436250
ostta03g02250	circadian gene	peak_ZT9_trough_ZT0	AT5G65750,AT3G55410	Cre12.g537200,Cre14.g618350
ostta03g02260	circadian gene	peak_ZT3_trough_ZT21	AT5G16150,AT5G54290,AT5G36290,AT1G70330,AT1G80600,AT4G29890,AT3G12780,AT3G48000,AT2G45960,AT4G08840,AT3G10330,AT5G52180,AT1G21840,AT1G66430,AT4G17800,AT1G18600,AT5G59250,AT5G47350,AT2G32270	Cre02.g142787,Cre09.g394954,Cre05.g234750,Cre01.g013700,Cre16.g659800,Cre16.g663600,Cre01.g033050,Cre01.g030300,Cre12.g490050,Cre16.g679109,Cre03.g175300
ostta03g02270	circadian gene	peak_ZT3_trough_ZT21	AT5G27620,AT3G11350	Cre14.g632783,Cre03.g146007,Cre03.g155200,Cre09.g390604,Cre06.g306750
ostta03g02275	NON circadian gene		AT2G44525,AT3G60150,AT3G26390,AT5G43540	Cre03.g161450,Cre06.g254027,Cre06.g253569,Cre06.g253756,Cre06.g253901,Cre01.g047050,Cre04.g217918,Cre03.g171500,Cre16.g687602,Cre02.g073300
ostta03g02280	circadian gene	peak_ZT21_trough_ZT6	AT5G59250,AT5G17010,AT3G03090,AT1G19450,AT3G19940,AT5G16150,AT1G50310,AT1G05030,AT3G05150,AT1G79820,AT5G26250,AT4G36670,AT2G48020,AT1G67300,AT4G04750,AT1G75220,AT3G19930,AT5G18840,AT3G05160,AT5G23270	Cre03.g206800,Cre03.g198150,Cre05.g239500,Cre12.g520900
ostta03g02290	NON circadian gene		AT2G29500*,AT2G17410*,AT2G27140*,AT4G27670*,AT4G21870*,AT4G10250*,AT4G25200*,AT1G76770*,AT1G54850*,AT1G06460*,AT1G07400*,AT1G53540*,AT1G54400*,AT1G54050*,AT1G52560*,AT1G59860*,AT3G46230*,AT3G10680*,AT5G37670*,AT5G59720*	Cre07.g315000,Cre01.g013350,Cre03.g200700,Cre16.g673050
ostta03g02300	circadian gene	peak_ZT0_trough_ZT6	AT5G65720,AT1G08490,AT3G62130	Cre02.g146250,Cre07.g322000,Cre12.g525650
ostta03g02310	circadian gene	peak_ZT6_trough_ZT0	AT5G11600,AT4G10330,AT2G07669,AT5G17870,AT1G51670	Cre01.g042200,Cre06.g272500,Cre12.g508643,Cre13.g570851,Cre09.g406448,Cre02.g142246,Cre01.g043817
ostta03g02320	circadian gene	peak_ZT6_trough_ZT0	AT4G03190,AT1G02145	Cre10.g453707,Cre10.g453300,Cre04.g218200
ostta03g02330	NON circadian gene		AT5G07910,AT2G19330,AT4G35785,AT3G17640,AT5G11260,AT2G29330,AT5G39850,AT1G10585,AT2G15310,AT3G17150,AT1G03600,AT2G30105,AT4G22950,AT1G09250,AT4G26050,AT1G12410,AT1G24350,AT1G05385,ATCG00830,ATCG01310	Cre12.g503600,Cre06.g261850,Cre06.g304050,Cre06.g304300,Cre06.g278288,Cre03.g194517,Cre12.g490700,Cre17.g708300,Cre03.g162100,Cre02.g092850
ostta03g02340	circadian gene	peak_ZT21_trough_ZT6	AT3G09720,AT1G55150,AT5G63120,AT1G31970,AT3G58510,AT3G58570,AT3G01540,AT2G42520,AT4G33370,AT5G14610,AT5G08620,AT1G72730,AT3G02065,AT3G13920,AT5G51280,AT1G54270,AT1G16280,AT2G47330,AT4G16630,AT3G19760	Cre05.g238900,Cre01.g021600,Cre12.g539100,Cre03.g158750,Cre10.g427700,Cre12.g505200,Cre16.g683500,Cre01.g033832,Cre06.g306850,Cre06.g298650,Cre07.g334200,Cre10.g420900,Cre04.g223850,Cre06.g291150,Cre07.g314900,Cre17.g719000,Cre03.g199647,Cre02.g118300,Cre03.g188750,Cre03.g200095
ostta03g02350	circadian gene	peak_ZT21_trough_ZT9	AT2G23430,AT5G05990,AT1G15330,AT5G35695,AT3G07350,AT3G24820,AT1G49520,AT3G51230,AT4G17940,AT5G05550,AT3G11100,AT1G06060,AT1G27020,AT2G47190,AT1G63410
ostta03g02360	circadian gene	peak_ZT12_trough_ZT21	AT2G02560,AT3G08800	Cre03.g177053
ostta03g02370	circadian gene	peak_ZT21_trough_ZT9	AT1G17850,AT1G09280	Cre06.g304600
ostta03g02380	circadian gene	peak_ZT18_trough_ZT6	AT1G34140,AT3G55460,AT3G14100,AT1G76460,AT1G74230,AT5G61030,AT3G16380	Cre08.g364700*,Cre08.g368500*,Cre08.g384950*,Cre08.g375084*,Cre07.g338150*,Cre07.g338900*,Cre07.g336350*,Cre07.g330300*,Cre07.g328400*,Cre11.g479850*,Cre14.g617100*,Cre14.g633400*,Cre14.g628100*,Cre16.g659150*,Cre16.g674250*,Cre16.g685200*,Cre16.g672150*,Cre16.g652900*,Cre16.g662702*,Cre16.g656250*
ostta03g02390	circadian gene	peak_ZT3_trough_ZT12	AT4G17190,AT5G47770,AT5G28220,AT4G03620,AT1G49530,AT3G11325,AT3G04830	Cre03.g207700
ostta03g02400	circadian gene	peak_ZT9_trough_ZT0	AT3G49055,AT5G27330,AT3G05130,AT1G55170,AT5G25070,AT1G24560,AT3G16000,AT3G53350,AT1G17140,AT4G32190,AT1G06530,AT1G05320	Cre01.g008450,Cre03.g171900,Cre02.g145850,Cre13.g584400,Cre17.g701250,Cre02.g108050,Cre14.g624400,Cre12.g509350
ostta03g02410	circadian gene	peak_ZT18_trough_ZT6	AT4G30630,AT5G46250,AT1G79880,AT3G14450	Cre17.g724200*
ostta03g02420	circadian gene	peak_ZT0_trough_ZT6	AT3G59980,AT2G40660,AT5G09530,AT5G54930	Cre08.g364650,Cre01.g046652,Cre03.g145967,Cre07.g326950,Cre12.g554600
ostta03g02430	NON circadian gene		AT3G29385	Cre17.g739850,Cre01.g029150,Cre12.g531500
ostta03g02440	circadian gene	peak_ZT0_trough_ZT15	AT3G63060,AT3G13410,AT3G04040,AT3G13420	Cre17.g702950,Cre17.g700450,Cre17.g702900,Cre17.g700650,Cre17.g700750,Cre04.g229850,Cre10.g445251,Cre07.g317100,Cre01.g005001
ostta03g02450	circadian gene	peak_ZT12_trough_ZT21	AT5G47540,AT4G17270,AT5G18940,AT2G03410,AT4G08593,AT3G09130,AT3G51220	Cre17.g709950,Cre16.g663315,Cre14.g614200
ostta03g02460	circadian gene	peak_ZT0_trough_ZT18	ATMG00870,AT1G58007,AT5G56910,AT5G48530,AT2G33180,AT2G31700	Cre04.g221250,Cre10.g460201,Cre01.g010816,Cre17.g731581,Cre17.g704200
ostta03g02470	circadian gene	peak_ZT21_trough_ZT9	AT3G58610	Cre10.g434750
ostta03g02480	circadian gene	peak_ZT21_trough_ZT0	AT2G04039,AT1G22790,AT2G42110,AT1G51730,AT1G15260,AT3G10880	Cre06.g278211,Cre16.g680005
ostta03g02490	circadian gene	peak_ZT9_trough_ZT21	AT1G73177,AT5G28781,AT5G19257,AT1G67785,AT4G19829,AT2G36030,AT5G14602,AT2G21980,AT2G18930,AT5G46115,AT1G47280,AT5G22210,AT5G28560,ATMG00630,AT2G05632,AT4G25707	Cre05.g241643,Cre03.g186900,Cre12.g539121,Cre14.g613075,Cre17.g737000,Cre07.g332025,Cre02.g146131,Cre12.g486478,Cre02.g143647,Cre06.g302305,Cre13.g579076,Cre01.g045752,Cre14.g610615,Cre04.g217957,Cre18.g749597,Cre10.g444094,Cre06.g284376
ostta03g02500			AT2G33820,AT5G46800,AT5G48970,AT4G28390,AT3G54110,AT1G79900,AT3G08580,AT5G13490,AT5G42130,AT5G15640,AT3G53940	Cre06.g295400,Cre17.g747797,Cre16.g695950,Cre04.g222750,Cre04.g223300,Cre03.g172300,Cre03.g206145,Cre03.g146107
ostta03g02510	circadian gene	peak_ZT0_trough_ZT12	AT1G51730,AT1G34010	Cre03.g201776,Cre13.g592350
ostta03g02520	circadian gene	peak_ZT21_trough_ZT12	AT1G08230,AT1G48640,AT1G25530,AT2G21050,AT3G11900,AT2G42005,AT5G16740,AT1G71680,AT5G49630,AT3G01760,AT4G16570	Cre02.g145750
ostta03g02530	circadian gene	peak_ZT21_trough_ZT6	AT1G60080,AT3G12990,AT3G07750,AT1G09250	Cre10.g440900,Cre06.g284500,Cre14.g624500,Cre09.g392097,Cre06.g310350,Cre17.g743997,Cre03.g190281,Cre13.g572312,Cre03.g176500,Cre03.g188200,Cre03.g159581
ostta03g02540	circadian gene	peak_ZT12_trough_ZT6	AT3G16310,AT3G43160,AT5G50360	Cre12.g553050,Cre01.g067282,Cre05.g238311,Cre12.g497100,Cre05.g238301
ostta03g02550			AT2G02835,AT1G64470,AT3G11090,AT2G39560,AT2G20500,AT1G48270,AT1G47830,AT2G30060,AT3G59600,AT3G49010,AT4G24380,AT2G01300,AT4G17490,AT1G03800,AT3G58280,AT5G01740,AT5G56880	Cre16.g647950,Cre16.g690700,Cre18.g748447,Cre03.g192600,Cre02.g114600,Cre07.g343433,Cre16.g674627
ostta03g02560	NON circadian gene		AT3G03070,AT5G47570,AT1G13930,AT1G30880,AT2G25720,ATMG00710,AT4G23496,AT3G56730	Cre03.g178250,Cre17.g724100,Cre17.g715176,Cre06.g251683,Cre09.g397095,Cre10.g439026,Cre09.g392914,Cre17.g709450,Cre07.g336450,Cre01.g021350,Cre32.g758647,Cre07.g324211,Cre15.g643384
ostta03g02570	NON circadian gene		AT5G36880,AT5G23050,AT2G17650,AT1G55320,AT3G48990,AT1G21540,AT3G21240,AT5G38120,AT3G16170,AT3G16910,AT1G20500,AT1G75960,AT3G21230,AT1G20480	Cre01.g055408,Cre01.g071662,Cre07.g353450,Cre17.g726700
ostta03g02580	circadian gene	peak_ZT15_trough_ZT9	AT3G21470,AT1G63080,AT4G15720,AT1G16830,AT5G46580	Cre16.g649800*,Cre01.g025950*,Cre12.g511400*
ostta03g02590	circadian gene	peak_ZT18_trough_ZT6	AT1G16860	Cre02.g104300,Cre07.g319200
ostta03g02600	circadian gene	peak_ZT12_trough_ZT0	AT1G73240	Cre03.g197550,Cre03.g208553,Cre05.g236183
ostta03g02610	circadian gene	peak_ZT18_trough_ZT9	AT2G28450*,AT3G21300*	Cre01.g021150,Cre06.g303300,Cre13.g590225
ostta03g02620	circadian gene	peak_ZT18_trough_ZT0	AT5G10620,AT3G43110,AT1G68700,AT3G19055,AT4G28025,AT2G01580,AT5G17165	Cre16.g680100,Cre11.g475800,Cre08.g376850,Cre12.g559150
ostta03g02630	circadian gene	peak_ZT9_trough_ZT0	AT2G41460,AT3G48425,AT5G17120	Cre03.g175850,Cre07.g321900
ostta03g02640	circadian gene	peak_ZT18_trough_ZT0	AT1G20780,AT1G80830,AT5G08610,AT1G60770,AT5G07720,AT4G12740,AT4G34740,AT3G18370,AT4G18465,AT5G60710	Cre06.g269150,Cre13.g580900,Cre09.g389500
ostta03g02650	circadian gene	peak_ZT18_trough_ZT9	AT3G15460,AT1G52930,AT5G03110,AT1G76250,AT3G45900	Cre02.g095400,Cre06.g278201,Cre10.g462650,Cre44.g760697
ostta03g02660	circadian gene	peak_ZT21_trough_ZT12	AT2G16980,AT2G46090,AT3G08650,AT5G03290,AT3G08040,AT2G13100,AT1G03440,AT3G60900,AT1G22710,AT5G35735,AT3G02410,AT5G63170	Cre16.g680131,Cre14.g609300,Cre13.g606550,Cre11.g467630,Cre04.g219725,Cre14.g611517,Cre17.g730100,Cre03.g146107,Cre09.g400950,Cre12.g510500,Cre05.g238260,Cre11.g467719,Cre04.g232602,Cre12.g523250,Cre03.g179901,Cre07.g336700,Cre16.g647850,Cre03.g198150,Cre11.g467726
ostta03g02670	circadian gene	peak_ZT21_trough_ZT9	AT3G02540,AT2G17190,AT5G42220	Cre06.g280800,Cre16.g684861,Cre06.g285800,Cre03.g166450,Cre11.g475200
ostta03g02680	circadian gene	peak_ZT21_trough_ZT12	AT1G18600,AT1G74130,AT1G74140,AT4G00234,AT3G28170	Cre02.g107256,Cre01.g014700,Cre09.g402071,Cre02.g095083
ostta03g02690			AT2G31490,AT3G55573,AT5G03944,AT1G68680,AT3G19030,AT2G22805,AT4G04953,ATCG00550,AT4G09731,AT4G19829,AT1G70209,AT5G24980,AT2G21650,AT1G20405,AT5G64541,AT1G49500,AT3G49744,AT2G38210,AT4G22800,AT1G75750	Cre08.g382476,Cre12.g526240,Cre08.g373370,Cre08.g373345,Cre23.g754797,Cre17.g721517,Cre12.g532327,Cre01.g010500,Cre12.g515150,Cre04.g225776,Cre08.g373343,Cre22.g753997,Cre02.g142747,Cre03.g155500,Cre12.g511902,Cre07.g343626,Cre05.g234576,Cre02.g082576,Cre04.g228925,Cre17.g724276
ostta03g02700	circadian gene	peak_ZT12_trough_ZT0	AT4G25500,AT3G15010,AT2G27100,AT1G21480,AT4G17800,AT5G59810,AT3G01750	Cre06.g251951,Cre04.g229350,Cre12.g498300,Cre06.g254800,Cre03.g144867,Cre09.g402402,Cre14.g611150,Cre10.g453850,Cre07.g347250,Cre12.g549800,Cre09.g392766,Cre01.g063267,Cre10.g467100,Cre09.g394769,Cre14.g608970
ostta03g02710	circadian gene	peak_ZT0_trough_ZT15	AT4G10910,AT2G25720,AT1G69510,AT5G08330,AT5G22950,AT5G55850,AT5G26220,AT5G39520,AT2G42190	Cre07.g348150,Cre01.g002200,Cre14.g630982,Cre09.g402350,Cre12.g553050,Cre12.g505600,Cre12.g504550,Cre12.g506200,Cre12.g504700,Cre02.g096455,Cre03.g196900,Cre06.g250276
ostta03g02720	circadian gene	peak_ZT9_trough_ZT15	AT2G03410,AT3G62220,AT2G20420,AT1G62981,AT3G56820,AT1G66630,AT5G27310	Cre08.g373350,Cre12.g542300,Cre03.g160200,Cre07.g332050
ostta03g02730	circadian gene	peak_ZT6_trough_ZT0	AT1G16310,AT1G79520,AT3G58060,AT2G39450,AT5G58560,AT3G54730	Cre03.g160800*,Cre03.g160550*,Cre03.g160750*
ostta03g02740	NON circadian gene		AT3G56660,AT2G40950,AT3G10800	Cre07.g318050*,Cre07.g321550*,Cre07.g344668*,Cre16.g692250*,Cre09.g413050*,Cre05.g238250*,Cre13.g590350*,Cre10.g438850*,Cre12.g489000*
ostta03g02750	circadian gene	peak_ZT0_trough_ZT12	AT2G47850,AT1G01400,AT2G46940,AT1G21695,AT1G57580,AT5G27710	Cre01.g009050,Cre03.g197200,Cre11.g482650,Cre08.g358561
ostta03g02760	circadian gene	peak_ZT9_trough_ZT0	AT4G29910,AT3G56720	Cre07.g355200,Cre02.g108150,Cre03.g149950,Cre06.g256100
ostta03g02770	circadian gene	peak_ZT0_trough_ZT9	AT4G31700,AT5G10360,AT4G27380,AT4G23910,AT5G19480	Cre09.g400650,Cre16.g676450
ostta03g02780	circadian gene	peak_ZT6_trough_ZT18	AT2G31730,AT3G27030,AT1G30060,AT1G62920,AT4G30300,AT3G50845,AT3G58230,AT4G16220,AT2G10930,AT5G40800,AT1G13650,AT3G61460	Cre02.g143567,Cre05.g240800,Cre03.g198863
ostta03g02790	circadian gene	peak_ZT21_trough_ZT3	AT1G26830,AT1G69670,AT5G46210,AT4G02570,AT1G02980,AT1G43140	Cre07.g324050,Cre12.g516500,Cre17.g734400
ostta03g02800	circadian gene	peak_ZT0_trough_ZT12	AT3G22890,AT3G15460,AT1G72670,AT5G57930,AT1G11480,AT1G71990,AT1G23780	Cre10.g437100,Cre09.g414550,Cre12.g505700
ostta03g02810	circadian gene	peak_ZT0_trough_ZT15	AT2G32240,AT1G03080,AT5G41790,AT1G22060,AT1G79280,AT1G76780,AT4G14760,AT3G22790,AT1G24460,AT3G19050,AT4G31570,AT1G20960,AT1G50030,AT2G35630,AT5G58410,AT2G22125	Cre18.g749797,Cre09.g398808,Cre02.g104951,Cre07.g336750,Cre12.g560450,Cre16.g656950,Cre02.g104150,Cre05.g236050,Cre12.g495800,Cre17.g741350,Cre14.g627200,Cre12.g522000,Cre02.g076100,Cre11.g467712,Cre06.g257700,Cre05.g248050,Cre09.g392655,Cre05.g236100,Cre13.g568450
ostta03g02820	circadian gene	peak_ZT0_trough_ZT12	AT4G35830,AT4G26970,AT2G05710,AT1G07540	Cre01.g042750,Cre01.g004500,Cre17.g733750
ostta03g02825	circadian gene	peak_ZT21_trough_ZT12	AT3G04550	Cre17.g743897,Cre09.g400404,Cre14.g628500
ostta03g02830			AT1G17290,AT1G72330,AT1G70580,AT1G23310,AT5G36160,AT2G24850,AT4G28420,AT2G20610,AT4G23600,AT1G80360,AT2G22250,AT5G53970,AT4G28410,AT4G23590,AT5G65800,AT1G77670	Cre06.g284700,Cre10.g451950,Cre01.g034050,Cre06.g278249,Cre02.g147302,Cre07.g354700,Cre16.g683707,Cre17.g734200,Cre01.g051625,Cre01.g051800,Cre01.g041400
ostta03g02840	circadian gene	peak_ZT18_trough_ZT0	AT1G22660,AT1G70570	Cre14.g612300,Cre05.g241654,Cre01.g027950,Cre14.g623850
ostta03g02850	circadian gene	peak_ZT21_trough_ZT3	AT2G47300,AT3G56720,AT1G32010
ostta03g02860	circadian gene	peak_ZT0_trough_ZT6	AT1G14610,AT5G16715,AT5G49030,AT4G04350	Cre12.g537100,Cre07.g350500,Cre16.g689871,Cre16.g651750
ostta03g02870	circadian gene	peak_ZT12_trough_ZT0	AT1G04850,AT5G06140,AT2G35500,AT1G48970,AT5G64200,AT5G23700,AT1G76700,AT1G59980,AT5G05140,AT5G03040,AT1G49870	Cre17.g697200,Cre01.g043600,Cre17.g731200,Cre12.g513254
ostta03g02880	circadian gene	peak_ZT3_trough_ZT21	AT4G29040,AT2G20140,AT5G58290,AT5G19990,AT5G20000,AT1G45000,AT1G09100,AT5G43010,AT3G05530,AT1G53750,AT1G53780,AT3G27120,AT2G27600,AT2G45500,AT3G02450,AT2G34560,AT2G03670,AT4G04180,AT1G80350,AT1G07510	Cre07.g329700,Cre09.g402450,Cre04.g216600,Cre10.g439150,Cre14.g625400,Cre17.g710150,Cre16.g650151,Cre10.g446400,Cre09.g393950,Cre10.g451850,Cre02.g079300,Cre06.g269950,Cre10.g427600,Cre17.g700300,Cre12.g488400
ostta03g02890	circadian gene	peak_ZT6_trough_ZT0	AT1G78430	Cre07.g349700*,Cre11.g467755*,Cre16.g672050*,Cre06.g269050*,Cre06.g300700*,Cre06.g279850*,Cre06.g274650*,Cre05.g244800*,Cre13.g575850*,Cre13.g578650*,Cre02.g095133*,Cre03.g199150*,Cre03.g181250*,Cre01.g023600*,Cre01.g042800*
ostta03g02910	circadian gene	peak_ZT12_trough_ZT0	AT2G42530,AT3G12190,AT5G60030,AT4G19550,AT1G12080,AT3G48120,AT1G15200,AT2G42190	Cre06.g273450,Cre06.g297950,Cre03.g145507,Cre14.g617500,Cre12.g528050
ostta03g02920	circadian gene	peak_ZT21_trough_ZT9	AT2G07310	Cre06.g283150,Cre02.g119050,Cre09.g409600
ostta03g02925	NON circadian gene		AT2G20890,AT1G71730,AT5G35760,AT3G12190	Cre13.g562850,Cre04.g214900,Cre06.g308600
ostta03g02930	circadian gene	peak_ZT9_trough_ZT3	AT1G56090,AT3G48860,AT3G54210,AT3G57540,AT1G64590,AT2G22430,AT2G20530,AT2G30500,AT2G17320,AT1G51730,AT5G06910,AT1G29560,AT2G22680,AT3G55000	Cre17.g698332,Cre10.g436150,Cre12.g486851,Cre02.g092700,Cre09.g407900,Cre08.g361200,Cre12.g546300,Cre02.g082600,Cre02.g095128,Cre07.g346317,Cre03.g145027,Cre08.g384355,Cre12.g539209
ostta03g02940	NON circadian gene		AT1G67600,AT1G24350,AT3G21610,AT3G61770,AT3G12685,AT2G37530,AT4G09030,AT1G80200,AT1G04070	Cre02.g106350,Cre12.g530100,Cre08.g373357,Cre18.g749897,Cre08.g373355,Cre02.g076466,Cre03.g189901,Cre06.g304450
ostta03g02950	circadian gene	peak_ZT21_trough_ZT12	AT4G27060	Cre03.g176550*,Cre12.g558100*
ostta03g02960	circadian gene	peak_ZT0_trough_ZT9	AT3G51500,AT5G18540,AT3G55570,AT2G35215	Cre06.g265800,Cre13.g588386
ostta03g02970	circadian gene	peak_ZT3_trough_ZT9	AT3G01390,AT4G23710,AT4G25950,AT5G15970,AT1G65032,ATMG01330,AT1G60870,AT5G24660,AT2G43780,AT1G22065,AT3G49580	Cre11.g468550,Cre13.g565301,Cre04.g226126,Cre10.g434983,Cre10.g435100,Cre02.g087500,Cre02.g105851,Cre01.g033071,Cre11.g467731
ostta03g02980			AT5G04760,AT3G11280,AT5G01200,AT4G09450,AT2G38090,AT5G08520,AT5G05790,AT5G58900,AT1G49010,AT3G10590,AT5G57910	Cre10.g430750
ostta03g03000	circadian gene	peak_ZT9_trough_ZT0	AT1G72090	Cre03.g149300,Cre11.g467633,Cre06.g278142
ostta03g03010	circadian gene	peak_ZT0_trough_ZT12	AT5G13830,AT3G07150,AT3G17120,AT3G11160,AT3G44755,AT1G62210,AT3G44780,AT3G09750,AT3G63050	Cre06.g302650,Cre16.g683600,Cre02.g117376,Cre09.g390550,Cre05.g237526,Cre10.g420250,Cre12.g510400,Cre12.g513700,Cre11.g467780,Cre02.g103784,Cre03.g190281,Cre14.g617500,Cre09.g394250
ostta03g03015	circadian gene	peak_ZT12_trough_ZT0	AT3G08740,AT4G13500,AT4G26310,AT3G02900	Cre16.g691000,Cre06.g263050
ostta03g03020	circadian gene	peak_ZT6_trough_ZT0	AT5G66950	Cre06.g262400
ostta03g03030	circadian gene	peak_ZT0_trough_ZT9	AT5G15070,AT3G01310	Cre03.g185500,Cre01.g052650
ostta03g03040	circadian gene	peak_ZT0_trough_ZT12	AT5G29070,AT1G06080,AT4G04930,AT1G02290	Cre03.g151450,Cre16.g693250,Cre06.g274600,Cre12.g517750,Cre17.g711150
ostta03g03050	circadian gene	peak_ZT0_trough_ZT9	AT1G08490,AT5G65720,AT1G78100	Cre12.g525650,Cre11.g476351,Cre16.g673850,Cre02.g146250,Cre07.g322000,Cre07.g325758
ostta03g03060	circadian gene	peak_ZT0_trough_ZT9	AT2G31650*,AT4G27910*,AT1G05830*,AT1G77800*,AT3G61740*,AT5G53430*	Cre16.g669250
ostta03g03070	circadian gene	peak_ZT21_trough_ZT6	AT2G27760,AT5G20040,AT4G24650,AT1G29320,AT4G28990	Cre17.g717350
ostta03g03080	circadian gene	peak_ZT9_trough_ZT0	AT1G73650,AT1G18180,AT5G15360,AT5G36710,AT5G36800,AT5G66090,AT4G16915,AT2G46890,AT4G24930	Cre09.g401701,Cre01.g028101,Cre03.g181576,Cre08.g379200,Cre03.g146007
ostta03g03090	circadian gene	peak_ZT21_trough_ZT15	AT3G55760,AT1G42430,AT2G41020,AT4G26650,AT5G04110	Cre05.g248000,Cre06.g292282,Cre14.g626950,Cre08.g373764,Cre04.g229000,Cre06.g296800,Cre11.g467695,Cre02.g087633
ostta03g03100	circadian gene	peak_ZT18_trough_ZT6	AT5G18570,AT1G07615,AT5G57960	Cre10.g433100,Cre02.g094650,Cre09.g395600,Cre03.g201200,Cre12.g559000,Cre17.g722900,Cre06.g293450
ostta03g03110			AT3G10439,AT4G35589,ATCG00760,AT1G28307,AT5G19729,AT4G19829,AT3G15251,AT2G04675,AT1G14225,AT3G46860,AT1G23724,AT3G63088,ATCG01060,AT1G10865,AT4G04078,AT2G38870,AT5G14560,AT5G12236,AT1G11475,AT1G61700	Cre13.g590626,Cre02.g142647,Cre09.g398556,Cre23.g754997,Cre13.g568467,Cre09.g388023,Cre13.g575701,Cre17.g742932,Cre15.g641500,Cre17.g703075,Cre13.g586883,Cre11.g467771,Cre16.g670652,Cre10.g445419,Cre02.g144606,Cre15.g643499,Cre09.g386751,Cre01.g058156,Cre23.g754897,Cre14.g608652
ostta03g03120	circadian gene	peak_ZT3_trough_ZT12	AT1G05970,AT3G06870,AT1G74055,AT4G36730,AT4G26060,AT2G17770	Cre12.g486750,Cre12.g518500,Cre12.g527550,Cre22.g754047,Cre13.g584170,Cre02.g109333
ostta03g03130	NON circadian gene		AT3G20050,AT3G11830,AT3G18190,AT5G20890,AT1G24510,AT3G02530,AT5G26360,AT3G03960,AT5G16070,AT3G13470	Cre10.g439100,Cre09.g416750,Cre01.g026550,Cre05.g234639,Cre03.g156750,Cre03.g168450,Cre10.g443250,Cre09.g397200,Cre08.g375650
ostta03g03140	circadian gene	peak_ZT18_trough_ZT6	AT1G75200,AT4G06526	Cre14.g623300
ostta03g03150	NON circadian gene			Cre12.g509550,Cre12.g499300,Cre07.g342350,Cre12.g499250
ostta03g03160	circadian gene	peak_ZT6_trough_ZT15	AT1G03475,AT4G03205,AT4G29070	Cre02.g085450,Cre02.g092600,Cre03.g187150
ostta03g03170	circadian gene	peak_ZT9_trough_ZT15	AT2G45140,AT4G00170,AT3G60600,AT5G47180,AT2G23830,AT1G08820,AT5G02770,AT2G05370,AT1G44478,AT4G30180,AT2G40745	Cre03.g196900,Cre03.g183250,Cre07.g357600
ostta03g03180	circadian gene	peak_ZT15_trough_ZT3	AT3G23920,AT4G17090,AT4G00490,AT2G32290,AT4G15210,AT5G55700,AT2G45880,AT5G18670,AT5G45300	Cre06.g307150,Cre06.g270350
ostta03g03190			ATCG00140,AT4G14615,AT5G03837,ATCG00700,AT2G16835,AT2G36571,AT3G47833,AT5G27247,AT1G76728,AT3G22436,AT3G07910,AT3G24710,AT1G52825,AT5G13917,AT4G33145,AT3G20220,AT3G16432,AT1G23100,AT1G49435,AT1G33850	Cre02.g094426,Cre17.g725800,Cre10.g464776,Cre02.g095152,Cre07.g343101,Cre10.g445419,Cre13.g570751,Cre17.g746747,Cre05.g237910,Cre15.g641282,Cre12.g534876,Cre09.g386739,Cre01.g058156,Cre07.g328750,Cre17.g727326,Cre09.g392467,Cre12.g538376,Cre09.g387502,Cre12.g558050,Cre05.g241643
ostta03g03200	circadian gene	peak_ZT21_trough_ZT15	AT4G15880,AT3G06910,AT4G00690,AT2G07706,AT5G35230,AT2G39300	Cre16.g692600,Cre06.g278291,Cre16.g660951
ostta03g03210	circadian gene	peak_ZT9_trough_ZT21	AT1G76780	Cre07.g334900,Cre05.g244050,Cre06.g301850,Cre18.g749797,Cre12.g515950,Cre10.g418250,Cre09.g387912,Cre07.g336750,Cre17.g704950,Cre02.g104951,Cre10.g438950,Cre12.g560450,Cre02.g110050,Cre02.g104150
ostta03g03220	circadian gene	peak_ZT0_trough_ZT9	AT1G32310,AT3G47070,AT1G36745,AT1G29290,AT2G01505,AT1G76705,AT3G28900,AT2G33220,AT5G02640,AT1G79040,AT3G03341,AT3G52730,AT1G75590,AT1G56150,AT3G14430,AT2G04900,AT1G15820,AT1G04630,AT3G20390	Cre03.g178450,Cre17.g698500,Cre16.g679250,Cre01.g054200,Cre03.g157700,Cre16.g669650,Cre03.g208000,Cre05.g241000,Cre12.g544802,Cre16.g691103,Cre12.g528600,Cre11.g467603,Cre16.g653250,Cre09.g403441,Cre12.g532000,Cre16.g663776
ostta03g03230	circadian gene	peak_ZT18_trough_ZT9	AT3G54030,AT5G15430,AT2G24190,AT5G23870,AT3G45660,AT4G29860,AT1G74920	Cre10.g434450,Cre08.g359350,Cre02.g095115,Cre02.g104300
ostta03g03240	circadian gene	peak_ZT0_trough_ZT9	AT1G72370,AT3G04770,AT5G55610	Cre10.g432800,Cre12.g526230
ostta03g03250	circadian gene	peak_ZT9_trough_ZT0	AT5G02280,AT1G51160	Cre02.g077500,Cre09.g391060,Cre15.g643400,Cre18.g748097,Cre12.g552450,Cre06.g278271
ostta03g03260	circadian gene	peak_ZT15_trough_ZT21	AT4G35630,AT2G17630,AT5G65120	Cre07.g331550
ostta03g03270	circadian gene	peak_ZT18_trough_ZT6	AT4G21770	Cre11.g474850,Cre12.g532314,Cre01.g005651,Cre03.g187800,Cre02.g141850
ostta03g03280	circadian gene	peak_ZT21_trough_ZT6	AT3G27750,AT1G06510,AT1G73470,AT3G28370,AT5G13100	Cre03.g208558
ostta03g03290	circadian gene	peak_ZT6_trough_ZT0	AT2G36300,AT3G52760,AT4G00955	Cre09.g402650,Cre05.g238343,Cre17.g712771,Cre02.g141506,Cre07.g326400,Cre09.g402145
ostta03g03300	circadian gene	peak_ZT0_trough_ZT9	AT4G31985,AT3G02190,AT2G25210,AT3G15909,AT2G26511,AT2G29628,AT4G26005,AT3G28918,AT4G23271,AT5G39024,AT3G15359,AT1G48953,AT3G23171	Cre14.g626250,Cre06.g278241,Cre17.g713305,Cre09.g392840,Cre02.g141005,Cre07.g327976,Cre10.g418550
ostta03g03310			AT4G16146,AT5G35290,AT1G53785,AT1G69510,AT1G24520,AT2G33847,AT4G37022,AT5G47290,AT1G68680,AT1G27695,AT3G43340,AT3G42130,AT4G34265	Cre06.g307200,Cre23.g754997,Cre01.g037200,Cre14.g634365,Cre14.g634322,Cre12.g516717,Cre16.g691753,Cre04.g220576,Cre16.g658926,Cre06.g278112,Cre02.g100566,Cre02.g110843,Cre09.g390838,Cre08.g373377,Cre02.g087500,Cre03.g192676,Cre03.g193676,Cre07.g343050,Cre17.g707350,Cre10.g420226
ostta03g03320	circadian gene	peak_ZT3_trough_ZT18	AT5G52410,AT1G61040,AT5G08020,AT2G12875,AT3G17680	Cre13.g588550,Cre17.g734757
ostta03g03330	circadian gene	peak_ZT12_trough_ZT0	AT1G10385,AT1G14690,AT4G12750,AT1G51640,AT1G05580,AT1G63490,AT4G39530,AT2G25640	Cre16.g691888,Cre16.g671400
ostta03g03340	circadian gene	peak_ZT6_trough_ZT0	AT2G36130,AT1G01940,AT4G34870,AT3G56070,AT2G16600,AT2G21130,AT2G38730,AT4G38740,AT2G29960,AT3G55920,AT5G58710,AT5G13120,AT3G62030,AT4G34960,AT1G26940,AT2G31700	Cre12.g499400,Cre02.g106150,Cre12.g533800,Cre01.g002300,Cre14.g619300,Cre12.g495951,Cre06.g284900,Cre12.g544150,Cre12.g544114,Cre02.g114700,Cre13.g588100,Cre10.g417500,Cre16.g689766,Cre12.g544200,Cre17.g730350,Cre01.g047700
ostta03g03350	circadian gene	peak_ZT12_trough_ZT0	AT4G20410,AT3G56190,AT5G55610	Cre08.g385700,Cre02.g099150,Cre02.g099900
ostta03g03360	circadian gene	peak_ZT12_trough_ZT21	AT5G43010,AT1G45000,AT5G20000,AT5G19990,AT1G53750,AT5G58290,AT1G09100,AT2G20140,AT4G29040,AT3G05530,AT1G53780,AT2G34560,AT4G27680,AT2G45500,AT2G27600,AT3G27120,AT5G53540,AT1G80350,AT3G02450,AT5G17760	Cre17.g710150,Cre04.g216600,Cre09.g402450,Cre14.g625400,Cre10.g439150,Cre07.g329700,Cre02.g079300,Cre10.g427600,Cre09.g393950,Cre16.g650151,Cre12.g488400,Cre10.g446400,Cre02.g099700,Cre17.g700300,Cre10.g451850,Cre12.g485800,Cre06.g277600
ostta03g03370			AT5G61630,ATMG00860,AT4G05400,ATMG00260,AT5G53486,AT3G51510,AT1G76480,AT3G43410	Cre07.g333900,Cre11.g467780,Cre01.g042200,Cre13.g603500,Cre04.g229226,Cre17.g724100
ostta03g03380	circadian gene	peak_ZT15_trough_ZT0	AT3G02260
ostta03g03390	circadian gene	peak_ZT15_trough_ZT0	AT2G34880,AT1G30810,AT4G20400,AT2G38950,AT1G08620,AT5G46910	Cre12.g514250*
ostta03g03400	circadian gene	peak_ZT12_trough_ZT21	AT3G50450,AT1G16210,AT4G23620,AT1G35365,AT5G48530,AT5G16800,AT3G58000,AT1G51080,AT5G16790,AT3G07525,AT1G55280,AT1G33760,AT4G14540,AT1G03250	Cre10.g419500,Cre03.g189450,Cre17.g704200,Cre09.g407850,Cre16.g679164,Cre03.g190800,Cre17.g697050,Cre09.g408350,Cre07.g331962
ostta03g03410	circadian gene	peak_ZT12_trough_ZT0	AT5G19360,AT4G38230,AT5G12180,AT2G17290,AT4G23650,AT1G50700,AT1G35670,AT4G35310,AT4G09570,AT5G23580,AT3G20410,AT5G04870,AT4G04720,AT1G76040,AT4G04695,AT3G51850,AT2G38910,AT1G61950,AT3G57530,AT5G12480	Cre07.g328900,Cre19.g750597,Cre17.g705000,Cre13.g571700,Cre10.g457700,Cre06.g265550,Cre03.g144484,Cre06.g296200,Cre01.g009500,Cre08.g382800,Cre04.g211600,Cre07.g348450,Cre01.g003524,Cre16.g657350,Cre02.g114750,Cre02.g075900,Cre11.g481000,Cre11.g467568,Cre06.g292700,Cre12.g485600
ostta03g03420	circadian gene	peak_ZT6_trough_ZT21	AT3G25220,AT5G45680,AT2G43560,AT5G48580,AT4G19830,AT3G59455,AT5G05420,AT4G39710,AT4G26555,ATMG01040,AT5G64350,AT2G07827,AT5G13410,AT5G50620,AT5G50510,AT5G57790	Cre11.g478700,Cre16.g675550,Cre11.g479050,Cre12.g534700,Cre16.g675500,Cre12.g530300,Cre13.g586300,Cre11.g478750,Cre12.g551502,Cre01.g045650,Cre02.g095097,Cre03.g205361,Cre12.g499204,Cre02.g114450
ostta03g03430	NON circadian gene		AT3G06410,AT1G20290,AT5G23490,AT1G08370,AT1G67150
ostta03g03440	circadian gene	peak_ZT21_trough_ZT0	AT1G10510,AT1G19360,AT1G10840,AT3G44800,AT2G47020,AT5G22090,AT5G44150	Cre04.g222800,Cre01.g048950,Cre10.g459550,Cre16.g659950,Cre08.g379187
ostta03g03450	circadian gene	peak_ZT6_trough_ZT21	AT1G04340,AT4G14420,AT5G43460,AT4G28340,AT4G11845,AT3G15630	Cre03.g176450,Cre03.g187250,Cre12.g518500,Cre02.g109126,Cre16.g687200,Cre02.g143507
ostta03g03460	circadian gene	peak_ZT3_trough_ZT18	AT5G61790,AT5G07340,AT1G09210,AT1G56340,AT1G08450,AT5G09530,AT3G56750	Cre07.g357900,Cre01.g038400
ostta03g03470	circadian gene	peak_ZT0_trough_ZT15	AT2G19740,AT4G26230,AT3G16140,AT5G56710,AT1G35040,AT1G76190,ATMG00310,AT5G36900,AT1G36030,AT3G60540,AT4G03040,AT2G15960,AT5G39010,AT5G03905,AT5G67590,AT4G03240,AT1G63105	Cre05.g240800,Cre12.g544950,Cre04.g217918,Cre13.g574800,Cre01.g047450,Cre08.g382500,Cre03.g165400,Cre06.g261000,Cre12.g542000,Cre01.g023773,Cre13.g586250,Cre02.g105650,Cre12.g489153
ostta03g03480	NON circadian gene		AT5G27890,AT4G25390,AT1G51960,AT2G21300,AT1G27210,AT2G30530	Cre12.g486208,Cre17.g730100,Cre16.g676850
ostta03g03490	circadian gene	peak_ZT3_trough_ZT21	AT2G37970,AT1G21950,AT2G35240,AT5G42030,AT1G78460	Cre13.g566850,Cre06.g299700,Cre11.g467784,Cre02.g114450,Cre35.g759347,Cre12.g525900,Cre06.g273550
ostta03g03500	circadian gene	peak_ZT3_trough_ZT21	AT5G13410,AT4G39710,AT3G10060,AT4G19830,AT2G43560,AT5G55570,AT2G46505,AT1G18170	Cre12.g534700,Cre17.g733250,Cre02.g095122,Cre07.g315700,Cre10.g454250,Cre02.g095097,Cre18.g749397,Cre06.g300139,Cre03.g144667,Cre06.g278206
ostta03g03510	circadian gene	peak_ZT21_trough_ZT6	AT4G23330	Cre13.g575850,Cre14.g622480,Cre09.g399650,Cre06.g283150,Cre16.g678094,Cre01.g028900,Cre08.g382575,Cre12.g519050,Cre03.g181950
ostta03g03520	circadian gene	peak_ZT0_trough_ZT9	AT3G03960,AT3G20050,AT5G20890,AT5G26360,AT3G18190,AT3G11830,AT1G24510,AT5G16070,AT3G02530,AT3G23990,AT2G28000	Cre03.g168450,Cre03.g156750,Cre09.g416750,Cre10.g439100,Cre01.g026550,Cre10.g443250,Cre05.g234639,Cre09.g397200,Cre06.g309100,Cre05.g244550
ostta03g03530	circadian gene	peak_ZT18_trough_ZT3	AT3G03000,AT4G28930,AT1G19150,AT5G18110,AT1G57730,AT5G03080,AT5G09650,AT5G06240,AT3G10986,AT3G11160,AT4G17440,AT4G25670,AT2G35200,AT1G16530,AT5G17100,AT5G02780	Cre12.g520850,Cre03.g188050,Cre03.g206550,Cre03.g183400,Cre16.g665250,Cre12.g547400
ostta03g03540	circadian gene	peak_ZT12_trough_ZT21	AT5G64590,AT5G07510,AT2G36830,AT3G29260,AT3G01660,AT3G22500,AT1G17810,AT1G67060,AT2G01008,AT2G06010,AT5G63510,AT4G34870,AT3G21610,AT1G04660,AT4G02690,AT1G56450,AT5G51260,AT1G20030	Cre13.g568950,Cre17.g722851,Cre06.g252401,Cre03.g190150,Cre17.g715150,Cre06.g283034,Cre12.g504100,Cre03.g212529,Cre03.g143947,Cre07.g325714,Cre07.g332066,Cre12.g517100,Cre09.g393400
ostta03g03550	circadian gene	peak_ZT21_trough_ZT9	AT1G10510,AT5G51380,AT3G50080,AT1G47056,AT5G27920,AT1G15740,AT5G19320	Cre11.g479250,Cre06.g302700,Cre10.g453750,Cre08.g374900,Cre13.g575366,Cre08.g384100,Cre02.g076500,Cre03.g145867,Cre17.g704650
ostta03g03560	circadian gene	peak_ZT6_trough_ZT21	AT5G56020,AT4G26550,AT5G27670,AT2G31985,AT3G12600,AT2G39445,AT2G32500,AT2G02520,AT4G05440,AT3G12630,AT4G17670,AT5G21920,AT5G55510,AT2G39518,AT3G04510	Cre17.g724873,Cre10.g457650,Cre12.g534250,Cre01.g054850,Cre03.g144204,Cre06.g282950,Cre13.g579450
ostta03g03570	circadian gene	peak_ZT12_trough_ZT0	AT1G33400,AT3G05630,AT5G14210,AT1G67560,AT1G11070,AT3G03770,AT1G52150	Cre02.g119450
ostta03g03580	circadian gene	peak_ZT12_trough_ZT0	AT2G37550,AT5G46750,AT3G53710,AT2G35210,AT5G54310,AT4G17890,AT4G05330	Cre09.g386550,Cre17.g715350,Cre03.g201200,Cre06.g304750
ostta03g03590	circadian gene	peak_ZT0_trough_ZT18	AT3G62600,AT4G39150,AT2G20560,AT5G63100,AT3G14200,AT2G21510,AT1G77020,AT1G59725,AT1G10350	Cre06.g248750,Cre07.g320150,Cre10.g420100
ostta03g03600	circadian gene	peak_ZT3_trough_ZT18	AT3G10390,AT4G16310,AT3G13682,AT1G62830	Cre14.g612400
ostta03g03610	circadian gene	peak_ZT0_trough_ZT6	AT4G16440,AT4G13330	Cre03.g200550,Cre03.g199800,Cre09.g396600,Cre02.g095073,Cre04.g226100,Cre02.g108150
ostta03g03620	circadian gene	peak_ZT3_trough_ZT12	AT3G14630,AT3G14650,AT2G45570,AT5G52400,AT5G04330,AT4G15110,AT3G14690,AT3G14610,AT4G37360,AT2G45510,AT1G13150,AT5G38450,AT5G05690,AT2G45560,AT5G67310,AT3G61040,AT1G13080,AT2G45550,AT2G46960,AT1G63710	Cre01.g038500,Cre09.g397105,Cre05.g234100,Cre01.g027550,Cre07.g354400,Cre01.g003850,Cre07.g354450,Cre07.g356250,Cre07.g354350,Cre14.g626400,Cre11.g467627,Cre11.g467545,Cre11.g467527,Cre09.g397216,Cre15.g639300,Cre09.g397734,Cre09.g397031,Cre01.g007950,Cre16.g678437
ostta03g03640	circadian gene	peak_ZT3_trough_ZT12	AT3G09320,AT5G04270,AT3G60800,AT4G22750,AT4G00840,AT3G56920,AT3G51390,AT3G18620,AT5G41060,AT4G01935,AT3G46200,AT5G50020,AT3G26935,AT4G24630,AT3G56930	Cre06.g277000,Cre03.g207502,Cre09.g394050,Cre30.g758047
ostta03g03650	circadian gene	peak_ZT6_trough_ZT21	AT1G17665	Cre01.g067647,Cre01.g025150,Cre12.g538900
ostta03g03660	circadian gene	peak_ZT18_trough_ZT6	AT5G48610
ostta03g03670	circadian gene	peak_ZT21_trough_ZT9	AT1G21760,AT1G14030,AT2G40800,AT3G43800,AT3G16650,AT1G79530,AT3G54480,AT5G22020,AT2G06025	Cre06.g254450,Cre07.g351350,Cre06.g292500,Cre01.g028900,Cre07.g318702
ostta03g03680	circadian gene	peak_ZT18_trough_ZT6	AT5G56900,AT5G05720	Cre07.g338900,Cre10.g466450,Cre10.g438450,Cre04.g212200
ostta03g03690	circadian gene	peak_ZT18_trough_ZT6	AT1G58983,AT1G58380,AT1G59359,AT1G58684,AT5G17570,AT2G44040,AT5G11860,AT1G68510,AT2G46160,AT5G47810,AT2G30020,AT2G03460,AT3G44620	Cre03.g188650,Cre17.g730700,Cre17.g737650,Cre10.g425900,Cre16.g672385,Cre12.g542300,Cre16.g664801
ostta03g03700	circadian gene	peak_ZT21_trough_ZT0	AT5G52980	Cre13.g587650,Cre12.g528650
ostta03g03710	circadian gene	peak_ZT21_trough_ZT15	AT3G32200,AT3G24690,AT1G56555,AT4G31875	Cre10.g466900,Cre01.g038750,Cre03.g152701,Cre14.g609850,Cre03.g203569
ostta03g03720	circadian gene	peak_ZT3_trough_ZT15	AT5G36900,AT2G26120,AT5G60460,AT2G40350,AT3G26110,AT3G22230,AT5G20640,AT1G76705,AT1G02900,AT3G53470,AT2G27530,AT3G53820,AT4G24030,AT3G07580,AT1G19960	Cre49.g761297,Cre03.g151200,Cre06.g250976,Cre01.g042402,Cre12.g544114,Cre12.g552005,Cre12.g544150,Cre14.g614000,Cre12.g499550,Cre11.g475800,Cre06.g288400,Cre17.g698500,Cre03.g182551,Cre12.g509100,Cre12.g547500,Cre12.g559550
ostta03g03730	circadian gene	peak_ZT15_trough_ZT0	AT1G06160,AT5G61600,AT5G67180,AT2G39250,AT1G80580,AT3G16770,AT1G64380,AT4G39780,AT1G16060	Cre02.g140981
ostta03g03740	circadian gene	peak_ZT21_trough_ZT6	AT5G25080,AT5G37550,AT2G32360,AT1G09176	Cre04.g217650,Cre01.g006642,Cre03.g208945,Cre17.g747447,Cre10.g435200,Cre10.g448400,Cre12.g491951,Cre12.g553000,Cre09.g390550,Cre13.g603550,Cre05.g243151,Cre17.g739466,Cre03.g175584
ostta03g03750	circadian gene	peak_ZT21_trough_ZT12	AT1G06570,AT4G35610	Cre09.g399030,Cre09.g398993,Cre17.g703650,Cre17.g745297,Cre14.g611100
ostta03g03760	NON circadian gene		AT4G13350,AT2G28671,AT1G08680,AT4G00890,AT1G68725,AT5G54310,AT1G63530	Cre06.g302900,Cre22.g753497,Cre18.g748347,Cre08.g378417,Cre06.g305200,Cre09.g391615,Cre03.g167756,Cre02.g089500,Cre05.g234658,Cre06.g304750,Cre16.g688950,Cre16.g687060,Cre04.g226400
ostta03g03770	circadian gene	peak_ZT18_trough_ZT3	AT3G57860,AT3G01430,AT4G27530,AT2G19310	Cre06.g283550,Cre13.g595114,Cre10.g457194,Cre11.g467729,Cre02.g092800
ostta03g03780	circadian gene	peak_ZT9_trough_ZT21	AT3G54670,AT3G47460,AT5G48600,AT5G62410,AT2G27170,AT3G16000,AT1G05320,AT5G15920,AT5G07660	Cre15.g635800,Cre12.g493400,Cre17.g701250,Cre02.g086650,Cre10.g445650
ostta03g03790			AT2G37120,AT1G51020,AT3G14430,AT5G57567,AT2G21820,AT3G53370,AT3G23850,AT1G53785,AT4G17453,AT3G01325,AT4G05265,AT3G47543,AT1G74500,AT3G14981,AT2G31090,AT4G22105,AT1G37007,AT2G14285,AT3G49230,AT5G44575	Cre03.g146547,Cre06.g278106,Cre09.g398554,Cre09.g398555,Cre12.g488152,Cre16.g681250,Cre02.g074976,Cre16.g691353,Cre03.g143747,Cre07.g343101,Cre14.g613426,Cre49.g761297,Cre03.g151750,Cre07.g342352,Cre01.g004926,Cre04.g217973,Cre12.g496402,Cre02.g114550,Cre12.g538492
ostta03g03800			AT4G17940	Cre08.g369000,Cre14.g632350,Cre17.g731675,Cre01.g049900,Cre21.g752197
ostta03g03810	circadian gene	peak_ZT0_trough_ZT18	AT4G30097,AT3G22436,AT3G31400,AT3G43432,AT1G28135,AT5G28642,ATCG00050,AT5G52901,AT2G36854,AT2G34238,AT5G41614,AT3G62450,AT3G15604,AT5G50011,AT4G05136,AT1G33850,AT3G57900,AT3G44785,AT3G46616	Cre15.g641500,Cre17.g703151,Cre09.g417176,Cre10.g434983,Cre07.g328750,Cre12.g491300,Cre15.g642702,Cre06.g301251,Cre06.g269908,Cre04.g228625,Cre12.g484050,Cre06.g306021,Cre06.g306007,Cre06.g276350,Cre17.g742132,Cre03.g181550,Cre17.g703075,Cre05.g234646,Cre13.g570751
ostta03g03820			AT1G16210,AT5G18540,AT1G13930,AT3G15670,AT1G52690,AT1G56090	Cre14.g629500,Cre06.g294900,Cre12.g534576,Cre17.g710879,Cre12.g524800,Cre13.g562200,Cre01.g041000,Cre08.g375850,Cre12.g552500,Cre48.g761147,Cre04.g217968
ostta03g03825			AT5G10890,AT3G63060	Cre08.g373225,Cre05.g234050,Cre10.g462650,Cre03.g180000
ostta03g03830	circadian gene	peak_ZT3_trough_ZT21	AT5G13710,AT1G76090,AT1G20330,AT5G42030,AT1G64970,AT2G23210	Cre12.g500500,Cre09.g393400,Cre16.g662950,Cre14.g624350,Cre03.g178750
ostta03g03840	circadian gene	peak_ZT15_trough_ZT0	AT3G53040,AT1G09770,AT5G36780,AT5G36690,AT1G79830,AT4G04710,AT5G64910,AT2G06210,AT1G56660	Cre12.g515950,Cre07.g325736,Cre11.g482700,Cre12.g513150,Cre12.g519180,Cre10.g427300,Cre03.g194350,Cre05.g238800,Cre03.g164050,Cre07.g334900
ostta03g03850			AT5G24670,AT3G18210	Cre10.g439200,Cre03.g179050,Cre15.g639552
ostta03g03860			AT3G23940,AT4G36440	Cre03.g206600
ostta03g03870	circadian gene	peak_ZT0_trough_ZT6	AT2G45240,AT1G13270,AT4G37040,AT3G25740	Cre06.g279750,Cre05.g237000
ostta03g03880			AT5G66140,AT2G43630,AT3G28170,AT4G26670,AT3G26770,AT2G25690,AT5G25490,AT3G15680,AT1G02870,AT5G58070,AT4G02425	Cre16.g673169,Cre06.g295250,Cre05.g244052,Cre12.g517400,Cre02.g114450,Cre25.g756347,Cre17.g742100,Cre12.g524200,Cre14.g627488,Cre12.g490550,Cre02.g098800,Cre10.g417900,Cre17.g731350,Cre12.g536425,Cre15.g635400
ostta03g03890			AT5G06550	Cre12.g485950,Cre10.g455000,Cre16.g660951
ostta03g03900	circadian gene	peak_ZT3_trough_ZT15	AT4G32810,AT3G24220,AT2G44990,AT1G30100,AT3G14440,AT1G78390,AT3G63520,AT4G19170,AT4G18350	Cre12.g488350,Cre16.g657800,Cre03.g149650
ostta03g03910	circadian gene	peak_ZT12_trough_ZT0	AT1G08940,AT3G05170,AT3G50520,AT2G17280,AT1G06810,AT1G09932	Cre03.g182300
ostta03g03920	NON circadian gene		AT4G22440,AT4G34620,AT1G66100,AT2G06667,AT3G15357,AT2G33509,AT2G02100,AT3G62920,AT1G19240,AT3G53910,AT1G24390,AT3G21460,AT4G33100,AT1G01170,AT5G45740,AT1G03120,AT5G24640,AT5G26620,AT2G41730,AT3G46380	Cre10.g460901,Cre08.g362036,Cre12.g485478,Cre02.g142847,Cre13.g578676,Cre01.g037200,Cre01.g031726,Cre32.g758647,Cre10.g440400,Cre10.g445177,Cre12.g516717,Cre14.g615000,Cre05.g242400,Cre05.g241643,Cre13.g588368,Cre09.g392951
ostta03g03930	circadian gene	peak_ZT0_trough_ZT9	AT5G05000,AT1G02280,AT4G00355	Cre06.g252200,Cre15.g642213,Cre06.g298000
ostta03g03940	NON circadian gene		AT5G54900,AT1G11650,AT1G47500,AT1G47490,AT5G19350,AT1G49600,AT4G27000,AT3G19130,AT3G14100,AT5G27800,AT1G54080,AT4G34110	Cre02.g075650
ostta03g03950	circadian gene	peak_ZT18_trough_ZT3	AT2G45310,AT1G02000,AT4G12250,AT5G28840,AT1G15950	Cre09.g401022,Cre05.g233305,Cre05.g243900,Cre13.g608000
ostta03g03960	circadian gene	peak_ZT21_trough_ZT3	AT1G01210,AT4G07950,AT3G16980,AT4G16265,AT2G20820,AT4G22800,AT3G03828,AT1G12064,AT5G14410,AT4G06639,AT4G22235,AT3G61980,AT5G01015	Cre02.g102400,Cre01.g018000,Cre12.g505750,Cre12.g493350,Cre14.g617276,Cre04.g228925,Cre16.g660470,Cre08.g369976,Cre16.g690508,Cre17.g721553,Cre08.g373348,Cre10.g460950,Cre16.g657650,Cre01.g011376
ostta03g03970	circadian gene	peak_ZT18_trough_ZT3	AT5G23430,AT1G18700,AT3G21540,AT1G61210	Cre10.g438700,Cre04.g220300,Cre06.g257750,Cre03.g195950,Cre12.g488800,Cre03.g211185
ostta03g03980	circadian gene	peak_ZT18_trough_ZT0	AT3G13330,AT1G67140	Cre04.g225150,Cre17.g733350
ostta03g03990	NON circadian gene		AT5G60660,AT5G06510,AT2G37180,AT4G36010,AT5G43770,AT2G24570,AT1G27730,AT1G15430,AT1G05650	Cre16.g691100,Cre01.g046850,Cre06.g300326
ostta03g04000			AT2G27775,AT3G62820,AT3G11160,ATCG00660,AT3G03272,AT4G05070,AT2G30420,AT1G58265,AT2G17043,AT5G46115,AT5G50361,AT1G03020,AT4G36040	Cre04.g229026,Cre16.g685628,Cre07.g343800,Cre10.g444086
ostta03g04010	circadian gene	peak_ZT3_trough_ZT9	AT5G10160,AT2G22230,AT4G13220,AT1G74055	Cre03.g208050,Cre20.g751497,Cre12.g542600,Cre17.g738900,Cre01.g013350
ostta03g04020	circadian gene	peak_ZT0_trough_ZT6	AT3G52940,AT1G50430,AT1G78880	Cre02.g076800,Cre01.g014400,Cre02.g095700,Cre08.g358544,Cre06.g269150
ostta03g04025	NON circadian gene		AT2G07777,ATMG01090,AT5G22460	Cre17.g719050,Cre12.g529000,Cre13.g605550
ostta03g04030	circadian gene	peak_ZT9_trough_ZT0	AT5G63920,AT2G32000	Cre17.g725100
ostta03g04040	NON circadian gene		AT5G57210,AT2G19240,AT4G29950,AT1G49870	Cre09.g392766,Cre06.g285750,Cre07.g314751
ostta03g04050	circadian gene	peak_ZT12_trough_ZT0	AT5G42100,AT2G24640,AT5G44240	Cre12.g561550,Cre01.g017100,Cre14.g613950
ostta03g04060	circadian gene	peak_ZT21_trough_ZT9	AT5G26180,AT1G06560,AT3G19895	Cre05.g236350
ostta03g04070	circadian gene	peak_ZT3_trough_ZT15	AT4G26410	Cre01.g055461,Cre09.g400700
ostta03g04080	circadian gene	peak_ZT3_trough_ZT12	AT5G19050,AT5G36710,AT5G36800	Cre06.g283034,Cre02.g095148,Cre03.g192000,Cre12.g528650
ostta03g04090			AT5G55680,AT3G57860,AT5G44310,AT3G17160	Cre09.g416616,Cre02.g127237,Cre12.g551050
ostta03g04100			AT4G34588,AT3G57690,AT2G41905,AT2G10340,AT3G15395,AT3G12960,AT5G27889,AT4G33560,AT4G00860,AT3G11745,AT4G17085,AT1G55330,AT3G58080,AT5G38760,AT1G33925,AT2G18040,AT4G00810,AT5G47700,AT2G11271	Cre06.g251683,Cre09.g398554,Cre09.g398555,Cre02.g142727,Cre10.g464776,Cre02.g142707,Cre13.g577026,Cre12.g525827,Cre09.g414482,Cre07.g354075,Cre08.g358547,Cre12.g496302,Cre07.g350626,Cre06.g263841,Cre03.g208552,Cre04.g226138,Cre16.g691353,Cre13.g580100,Cre17.g697701,Cre07.g324700
ostta03g04110			AT4G11010,AT1G15370,AT1G48020,AT4G23900,AT2G05752,AT5G61630,AT3G27340,AT3G50520,AT1G02350,AT5G43280,AT2G07689,AT3G19900,AT1G19210	Cre10.g465757,Cre16.g665328,Cre16.g650100,Cre12.g524900,Cre07.g330250,Cre16.g674938,Cre06.g278600,Cre06.g278293,Cre02.g143227,Cre12.g535476,Cre10.g432200,Cre14.g614000,Cre01.g048750,Cre05.g243472,Cre23.g754747,Cre03.g200450,Cre24.g755447
ostta03g04120	circadian gene	peak_ZT21_trough_ZT12	AT1G29041,AT3G15518,AT4G25050,AT1G32000,AT5G41650,AT4G04730,AT5G59890,AT3G02900,AT1G02680,AT4G08190,AT5G43540,AT5G63460,AT3G27850,AT3G27830,AT3G05800,AT2G43640,AT3G05760,AT1G28510,AT5G67510,AT1G29510	Cre17.g722675,Cre12.g484050,Cre06.g306350,Cre13.g602850,Cre13.g606950,Cre12.g534850,Cre01.g034325,Cre09.g391726,Cre07.g329650,Cre01.g027575,Cre16.g650250,Cre16.g649950,Cre06.g276650,Cre06.g264600,Cre06.g268400,Cre06.g271300,Cre06.g268000
ostta03g04130	circadian gene	peak_ZT18_trough_ZT6	AT5G17240,AT3G61730,AT3G56570	Cre08.g368700,Cre01.g017350,Cre07.g353900,Cre07.g322800,Cre12.g541777
ostta03g04140	circadian gene	peak_ZT0_trough_ZT12	AT4G29380,AT4G14310	Cre06.g290500,Cre03.g195550,Cre12.g521500,Cre12.g546950,Cre12.g489500,Cre04.g223500
ostta03g04150	circadian gene	peak_ZT0_trough_ZT6	AT2G01350,AT5G42960,AT2G30530,AT5G54540	Cre02.g141200,Cre06.g288800
ostta03g04160	circadian gene	peak_ZT12_trough_ZT0	AT5G64400,AT4G38060,AT4G28590	Cre02.g082100,Cre05.g237930,Cre12.g534250,Cre17.g740390
ostta03g04170	circadian gene	peak_ZT21_trough_ZT3	AT5G58003,AT1G20320,AT3G19595,AT3G17550,AT5G54210,AT2G04930,AT3G19600,AT1G43610,AT5G23470	Cre02.g102950,Cre16.g665300
ostta03g04180	circadian gene	peak_ZT12_trough_ZT0	AT2G42820*,AT2G36020*,AT4G24960*,AT4G36720*,AT1G69700*,AT1G19950*,AT1G74520*,AT1G75700*,AT5G50720*,AT5G42560*,AT5G62490*	Cre16.g694206,Cre04.g217904,Cre16.g677702
ostta03g04190	circadian gene	peak_ZT15_trough_ZT0	AT2G29960	Cre16.g648050,Cre14.g628450,Cre16.g680550,Cre02.g086350,Cre03.g190281,Cre06.g255150,Cre16.g685150,Cre07.g353325,Cre03.g190400,Cre16.g695200,Cre17.g740187
ostta03g04200	circadian gene	peak_ZT12_trough_ZT0	AT1G30825,AT2G33385,AT5G16550	Cre17.g747197,Cre01.g005100,Cre36.g759747,Cre10.g455451,Cre16.g653338,Cre22.g754247
ostta03g04210	circadian gene	peak_ZT6_trough_ZT21	AT3G55360,AT5G16010,AT2G38050,AT1G72590,AT2G16530,AT1G45170	Cre14.g615050,Cre12.g528550,Cre17.g716750,Cre17.g724400,Cre08.g373346
ostta03g04220	circadian gene	peak_ZT6_trough_ZT18	AT5G56740	Cre03.g186500
ostta03g04230	circadian gene	peak_ZT0_trough_ZT12	AT5G41360,AT5G41370,AT2G04280	Cre06.g297016
ostta03g04240	circadian gene	peak_ZT12_trough_ZT3	AT3G47090,AT3G59820,AT5G07760,AT3G44400,AT1G62950,AT3G49060,AT3G48010,AT1G70750,AT3G47580
ostta03g04250	circadian gene	peak_ZT21_trough_ZT9	AT2G47410*,AT2G34900*,AT2G42150*,AT2G44430*,AT1G17790*,AT1G05910*,AT1G06230*,AT1G20670*,AT1G76380*,AT1G61215*,AT1G32750*,AT1G58025*,AT1G73150*,AT3G57980*,AT3G60110*,AT3G52280*,AT3G27260*,AT3G19040*,AT3G54610*,AT3G01770*	Cre02.g078200,Cre07.g321250
ostta03g04260	circadian gene	peak_ZT9_trough_ZT0	AT3G09162,AT4G24070,AT5G64900,AT2G17350,AT1G54217,AT4G25760,AT3G27630,AT3G52830,AT1G04778,AT5G35069	Cre26.g756697,Cre10.g450254,Cre09.g398556,Cre16.g691352,Cre08.g358126,Cre05.g234643,Cre21.g752097,Cre17.g708038,Cre12.g523320,Cre06.g263841,Cre08.g362076,Cre04.g224826,Cre17.g736850,Cre13.g588501,Cre14.g619650,Cre17.g744747,Cre30.g758247
ostta03g04270	circadian gene	peak_ZT12_trough_ZT0	AT5G18070,AT1G49960,AT5G18220,AT4G14350,AT5G20590,AT2G46060	Cre12.g486550
ostta03g04280	circadian gene	peak_ZT0_trough_ZT9	AT3G20000,AT1G50400	Cre10.g424450,Cre10.g444800
ostta03g04290			AT1G66580,AT1G26910,AT1G14320,AT3G51100,AT5G64400	Cre09.g388200,Cre10.g457850
ostta03g04300	circadian gene	peak_ZT18_trough_ZT9	AT4G11960,AT1G13990	Cre04.g216550,Cre02.g110500,Cre11.g467638,Cre07.g338350
ostta03g04310	circadian gene	peak_ZT0_trough_ZT9	AT2G02410	Cre09.g389393,Cre04.g212850
ostta03g04320	circadian gene	peak_ZT0_trough_ZT18	AT4G01100,AT4G26180,AT2G37890,AT1G14560,AT3G55640,AT3G53940,AT5G48970,AT5G56450,AT3G21390,AT1G79900,AT3G08580,AT3G20240,AT5G13490,AT5G01340,AT3G54110,AT4G32400,AT5G66380,AT2G47490,AT5G46800,AT1G78180	Cre03.g202400,Cre06.g270150,Cre10.g439050,Cre09.g386650,Cre16.g695950,Cre16.g672650,Cre06.g260200,Cre15.g641200,Cre06.g278750,Cre10.g449100,Cre06.g295400,Cre09.g394800,Cre03.g172300,Cre12.g548152,Cre04.g223300
ostta03g04330	circadian gene	peak_ZT12_trough_ZT21	AT4G34870,AT2G21130,AT4G38740,AT2G16600,AT3G56070,AT2G29960,AT5G58710,AT2G38730,AT3G55920,AT2G36130,AT1G01940,AT5G13120,AT4G34960,AT3G62030,AT3G22920,AT2G15790,AT4G21620,AT3G15900,AT4G37300	Cre01.g002300,Cre12.g495951,Cre06.g284900,Cre12.g533800,Cre12.g499400,Cre02.g106150,Cre13.g588100,Cre14.g619300,Cre12.g544150,Cre12.g544114,Cre10.g417500,Cre02.g114700,Cre01.g047700,Cre17.g742116,Cre11.g478450,Cre07.g349350,Cre16.g690902,Cre12.g544200,Cre03.g153500,Cre17.g712742
ostta03g04335	circadian gene	peak_ZT18_trough_ZT9	AT5G18970,AT3G51260,AT5G19930,AT3G44755,AT3G62880,AT1G11760,AT2G35980,AT1G62080,ATMG01130,AT4G25480,AT3G05020,AT3G45820,AT4G14690,AT4G13220,AT5G56100,AT1G66100	Cre37.g759847,Cre05.g237870,Cre12.g560100,Cre08.g376300,Cre05.g243455,Cre03.g151950,Cre15.g638400,Cre16.g671650,Cre08.g371500,Cre17.g719550,Cre16.g659850,Cre12.g502950,Cre04.g219900,Cre04.g221100,Cre03.g171500,Cre06.g276750,Cre09.g396883,Cre13.g568850,Cre16.g668552,Cre17.g733026
ostta03g04340	circadian gene	peak_ZT0_trough_ZT12	AT2G43020	Cre13.g587500,Cre17.g719500,Cre12.g509650,Cre15.g639750
ostta03g04345	NON circadian gene		AT3G53020,AT1G11690,AT2G32360,AT2G33793,AT2G36620,AT3G02950,AT5G11260,AT3G13190,AT2G30120,AT1G04670,AT3G04620,AT5G61280,AT2G07672,ATMG01050,AT4G23330,AT5G61920,AT3G52300,AT3G05020,AT1G78430,AT1G09935	Cre06.g285500,Cre12.g523832,Cre13.g565301,Cre01.g043817,Cre01.g021350,Cre02.g089950,Cre06.g278600,Cre01.g043150,Cre06.g251750,Cre13.g602850,Cre14.g629500,Cre06.g273450,Cre02.g104000,Cre09.g389282,Cre01.g047800,Cre05.g237450
ostta03g04350	circadian gene	peak_ZT3_trough_ZT12	AT1G18730,AT2G18030,AT5G07470	Cre14.g609400,Cre06.g291550
ostta03g04360	circadian gene	peak_ZT0_trough_ZT12	AT3G24093,AT5G25870,AT3G51220,AT4G02910,AT1G73770	Cre12.g489800
ostta03g04370	circadian gene	peak_ZT12_trough_ZT3	AT5G60030,AT2G41500,AT2G27280,AT3G01513,AT3G27820,AT4G00140,AT3G18610,AT1G48570,AT2G25480,AT5G23100,AT2G36660,AT3G25430	Cre05.g242950,Cre06.g278232,Cre02.g144008,Cre10.g453200,Cre08.g358544,Cre02.g077250,Cre11.g482850
ostta03g04380	circadian gene	peak_ZT0_trough_ZT9	AT1G33040,AT5G13850,AT3G12390,AT4G10480,AT3G49470,AT5G54095,AT4G05030,AT1G32630,AT1G62225,AT4G27580,AT3G60560	Cre15.g635600,Cre13.g565301,Cre06.g290350,Cre06.g278134,Cre06.g278132,Cre16.g695200,Cre12.g498950
ostta03g04390	circadian gene	peak_ZT0_trough_ZT12	AT4G33145,AT5G14105,AT1G28281,AT5G15970,AT1G65481,AT4G26320,AT1G59171,AT3G07910,AT4G05265,AT3G44171,AT3G06680,AT3G02480,AT3G52620,AT2G23090,AT1G53030,AT5G18407,AT5G04750,AT4G24070,AT2G35795,AT2G42540	Cre23.g754997,Cre16.g691753,Cre15.g641282,Cre04.g226301,Cre12.g544800,Cre08.g358126,Cre16.g673465,Cre02.g142727,Cre12.g553678,Cre06.g257476,Cre10.g455150,Cre09.g386173,Cre02.g090526,Cre14.g620900,Cre06.g278238,Cre08.g379163,Cre11.g468550,Cre17.g702052,Cre02.g092451,Cre08.g368026
ostta03g04400	NON circadian gene		AT3G49570,AT2G17160,AT5G07490,AT3G59800,AT2G42190,AT1G31175,AT3G49580,AT5G22280,AT1G43415	Cre17.g742550,Cre02.g084000,Cre08.g378601,Cre06.g295301,Cre14.g612800,Cre17.g731591,Cre02.g143147,Cre16.g692003,Cre03.g152701
ostta03g04410	circadian gene	peak_ZT15_trough_ZT0	AT2G21390*,AT2G31300*,AT2G34260*,AT2G30910*,AT2G43770*,AT2G25420*,AT4G33260*,AT4G04940*,AT4G21530*,AT4G33270*,AT4G29830*,AT4G11920*,AT1G62020*,AT1G71840*,AT3G42660*,AT5G27945*,AT5G26900*,AT5G27570*,AT5G27080*	Cre03.g198700
ostta03g04420	circadian gene	peak_ZT12_trough_ZT0	AT2G38500	Cre12.g488200
ostta03g04430	circadian gene	peak_ZT0_trough_ZT9	AT1G71840,AT5G52820,AT1G48630,AT3G18130,AT1G52730,AT5G27570,AT2G41500,AT5G52250	Cre12.g487200,Cre16.g662800,Cre01.g000600,Cre04.g216902,Cre16.g675301,Cre06.g278222,Cre17.g728650,Cre06.g285750
ostta03g04440	circadian gene	peak_ZT3_trough_ZT18	AT3G20970,AT1G51390,AT5G24314	Cre12.g504150,Cre13.g566800,Cre06.g255150,Cre06.g282100
ostta03g04450			AT1G32320,AT5G55070,AT4G31690,AT3G14130,AT1G71260,AT1G55510,AT1G61340,AT1G01080,AT2G38760,AT2G42350,AT5G38000,AT2G07190,AT5G58630,AT3G01513,AT5G66070	Cre06.g300100,Cre12.g552900,Cre06.g258600,Cre01.g000600
ostta03g04460	circadian gene	peak_ZT12_trough_ZT0	AT1G49850,AT4G17650,AT3G04800,AT1G30850,AT5G43050,AT3G51190,AT1G72750,AT2G05100,AT1G35440,AT2G07798,AT3G20800,AT1G03250,AT5G15670,AT4G18425,AT2G41480	Cre10.g454250,Cre11.g467792,Cre06.g273650,Cre08.g358525,Cre17.g706650,Cre13.g584135,Cre16.g667769,Cre16.g681000,Cre13.g602850,Cre01.g039750,Cre03.g184100,Cre13.g575800,Cre05.g240950,Cre02.g084550,Cre09.g392616
ostta03g04470	circadian gene	peak_ZT12_trough_ZT0	AT2G46560	Cre11.g467552,Cre10.g420600,Cre08.g366950,Cre04.g223650,Cre03.g144084,Cre01.g025700
ostta03g04500			AT2G03850,AT5G55940,AT5G63460,AT1G32070,AT3G20600,AT5G11280,AT3G18120,AT1G77090,AT1G47200,AT4G18460,AT1G63160,AT5G50040,AT5G41590,AT2G38270,AT1G03850	Cre16.g677920,Cre12.g517350,Cre01.g010900
ostta03g04510			AT2G42740,AT4G18730,AT3G58700,AT5G45775,AT1G04985,AT1G03810,AT1G07985,AT1G55990	Cre01.g027000,Cre04.g218350
ostta03g04520	circadian gene	peak_ZT3_trough_ZT15	AT5G16800,AT1G63290,AT5G05600,AT3G25480,AT1G70850,AT1G49960,AT5G62400,AT4G20900,AT5G44850,AT1G32060,AT5G47970,AT3G52390,AT4G27980,AT1G78360,AT1G50110	Cre12.g546050,Cre17.g703200,Cre09.g410850,Cre12.g491200
ostta03g04530	circadian gene	peak_ZT9_trough_ZT0	AT1G64650,AT4G27720,AT3G49310,AT2G23093,AT3G60590,AT5G66450,AT2G34030	Cre16.g695500,Cre13.g580150,Cre16.g681050
ostta03g04540			AT2G05070,AT2G05100,AT4G10340,AT2G34420,AT3G27690,AT1G29920,AT1G29910,AT1G29930,AT2G34430,AT1G61520,AT5G54270,AT1G15820,AT3G54890,AT3G61470,AT1G19150,AT5G01530,AT1G45474,AT5G28450,AT2G40100,AT1G44575	Cre06.g283050,Cre01.g066917,Cre03.g156900,Cre06.g283950,Cre16.g673650,Cre06.g284250,Cre06.g285250,Cre12.g548950,Cre04.g232104,Cre06.g284200,Cre12.g548400,Cre11.g467573,Cre16.g687900,Cre06.g272650,Cre07.g344950,Cre06.g278213,Cre10.g425900,Cre17.g720250
ostta03g04550			AT2G05070,AT2G05100,AT4G10340,AT2G34420,AT3G27690,AT1G29920,AT1G29910,AT1G29930,AT2G34430,AT1G61520,AT5G54270,AT1G15820,AT3G54890,AT3G61470,AT1G19150,AT5G01530,AT1G45474,AT5G28450,AT2G40100,AT1G44575	Cre06.g283050,Cre01.g066917,Cre03.g156900,Cre06.g283950,Cre16.g673650,Cre06.g284250,Cre06.g285250,Cre12.g548950,Cre04.g232104,Cre06.g284200,Cre12.g548400,Cre11.g467573,Cre16.g687900,Cre06.g272650,Cre07.g344950,Cre06.g278213,Cre10.g425900,Cre17.g720250
ostta03g04560	circadian gene	peak_ZT3_trough_ZT9	AT5G14260	Cre12.g524500,Cre16.g661350,Cre12.g496300,Cre02.g087050,Cre13.g590225
ostta03g04570	circadian gene	peak_ZT6_trough_ZT15	AT2G35450,AT1G50020,AT1G44740	Cre06.g250000,Cre16.g659900,Cre02.g081000
ostta03g04580			AT3G54804,ATCG00630,AT3G14452,AT3G13686,AT3G13240,AT5G27760,AT4G33865,AT3G43980,AT3G44010,AT5G32619,AT4G08351,AT1G70944,AT3G04230,AT1G35516,AT1G52857,AT2G34585,AT2G45126	Cre17.g721553,Cre02.g142486,Cre08.g363383,Cre13.g603776,Cre01.g012222
ostta03g04590	circadian gene	peak_ZT18_trough_ZT9	AT1G12770,AT5G19210,AT4G00660	Cre06.g300350,Cre15.g640652,Cre02.g119950
ostta03g04610	circadian gene	peak_ZT12_trough_ZT0	AT1G78620,AT5G66450,AT5G19930	Cre06.g294800,Cre17.g699650,Cre16.g653750,Cre01.g012800
ostta03g04620	circadian gene	peak_ZT12_trough_ZT0	AT3G06860,AT4G29010	Cre16.g695050,Cre17.g734773,Cre16.g680342
ostta03g04630	NON circadian gene			Cre16.g657950*
ostta03g04635	circadian gene	peak_ZT0_trough_ZT15	AT1G17810,AT1G73190,AT1G11380,AT4G27040,AT3G48330,AT1G80560,ATCG00480,AT2G44920,AT1G80440,AT2G18980,AT5G65840,AT4G04950,AT5G47760	Cre02.g095047,Cre01.g028600,Cre07.g315700,Cre06.g261500,Cre13.g607050,Cre01.g010816,Cre12.g531250,Cre17.g706650,Cre02.g118200,Cre02.g141646,Cre03.g152400,Cre14.g616589,Cre43.g760497,Cre06.g252850,Cre09.g409050
ostta03g04640	circadian gene	peak_ZT21_trough_ZT6	AT5G43000,AT3G43160	Cre16.g686641,Cre06.g283150,Cre07.g354800,Cre16.g659850,Cre03.g162200,Cre14.g628500,Cre01.g032000
ostta03g04650	circadian gene	peak_ZT12_trough_ZT21	AT5G04250,AT5G03330,AT3G22260,AT3G19640	Cre12.g541100,Cre01.g043400,Cre03.g205025
ostta03g04660	circadian gene	peak_ZT0_trough_ZT15	AT3G08505,AT3G12130,AT5G49350	Cre06.g278136,Cre04.g212900,Cre09.g386733,Cre17.g747547,Cre17.g701850
ostta03g04670	circadian gene	peak_ZT0_trough_ZT12		Cre06.g250902
ostta03g04680	circadian gene	peak_ZT12_trough_ZT21	AT1G55900,AT5G11860,AT1G29770,AT3G49290,AT3G55960	Cre12.g505950,Cre06.g284450,Cre03.g205361,Cre03.g187150,Cre13.g605386,Cre02.g118151
ostta03g04690	circadian gene	peak_ZT12_trough_ZT0	AT4G16360,AT5G21170,AT2G48070,AT1G49830	Cre10.g457500,Cre02.g143507
ostta03g04700	circadian gene	peak_ZT12_trough_ZT3	AT3G63340,AT3G53640,AT5G01920,AT1G13350,AT5G60270,AT4G02680,AT3G45430,AT5G47850	Cre04.g228800,Cre16.g691350,Cre10.g435750,Cre09.g397438,Cre01.g021550
ostta03g04710	circadian gene	peak_ZT0_trough_ZT9	AT3G53210,AT1G75500,AT4G26820	Cre02.g077061,Cre07.g331850
ostta03g04720	circadian gene	peak_ZT12_trough_ZT3	AT5G02540,AT4G11410,AT4G23430,AT1G64590,AT4G24050,AT4G23420,AT2G37540,AT1G03630,AT5G53100,AT4G27440,AT4G27760,AT5G53090,AT5G54190	Cre09.g398252,Cre12.g556802,Cre11.g480650,Cre02.g113652,Cre08.g375350,Cre08.g375450,Cre03.g162300,Cre13.g587700,Cre01.g015350,Cre08.g360300,Cre21.g752447,Cre16.g678549,Cre03.g146167
ostta03g04730	circadian gene	peak_ZT21_trough_ZT9	AT2G35920,AT1G58060,AT1G58050,AT2G01130,AT1G48650,AT5G04895,AT3G26560,AT2G35340,AT1G32490,AT5G13010,AT4G16680,AT3G62310,AT2G47250,AT1G26370	Cre03.g171650,Cre12.g492450,Cre07.g349100,Cre11.g467654,Cre07.g329150,Cre03.g182950,Cre24.g755347,Cre11.g482750
ostta03g04740	circadian gene	peak_ZT21_trough_ZT9	AT3G05625,AT5G65520,AT3G22560,AT3G06610,AT4G24300,AT1G02813,AT2G07340,AT5G63670,AT1G23350,AT4G26730,AT2G05050,AT2G16790,AT3G58370,AT3G07920,AT4G20220,AT5G09260,AT2G46610,AT4G14104	Cre12.g508350,Cre11.g478350,Cre08.g382850,Cre17.g728600,Cre11.g467792,Cre09.g390600,Cre09.g398845,Cre01.g002234,Cre07.g337200,Cre14.g612226
ostta03g04750	circadian gene	peak_ZT0_trough_ZT9	AT3G10670,AT5G14100,AT1G67940,AT4G33460,AT1G65410,AT2G07505,AT5G16660,AT4G26850	Cre07.g339700,Cre16.g669525
ostta03g04760	circadian gene	peak_ZT12_trough_ZT0	AT2G05590,AT4G39870,AT1G25470,AT1G73350,AT1G72530,AT4G24090,AT1G55370	Cre10.g439550,Cre09.g388838,Cre13.g575366
ostta03g04770	circadian gene	peak_ZT9_trough_ZT18		Cre12.g499250,Cre14.g617700,Cre12.g509550,Cre13.g603000,Cre07.g342350,Cre16.g664200
ostta03g04780	NON circadian gene		AT2G17940,AT1G05900,AT5G05280,AT1G60760,AT1G60360,AT1G71480,AT2G44680,AT2G15580,AT3G56920,AT1G52690,AT2G15970,AT5G38344	Cre12.g537800,Cre07.g330650,Cre11.g475350,Cre07.g341650,Cre09.g390504
ostta03g04790	circadian gene	peak_ZT0_trough_ZT6	AT1G76810,AT1G76820,AT1G76720,AT1G21160,AT1G17220,AT2G27700,AT1G67230	Cre02.g078100
ostta03g04800	circadian gene	peak_ZT21_trough_ZT9	AT3G30320,AT2G15420,AT2G35075	Cre07.g320350*,Cre07.g357400*,Cre07.g348900*,Cre07.g327450*,Cre07.g320150*,Cre07.g339633*,Cre07.g346600*,Cre07.g318900*,Cre07.g316050*,Cre16.g695600*,Cre16.g690400*,Cre16.g671329*,Cre16.g694500*,Cre16.g694450*,Cre16.g657850*,Cre16.g657400*,Cre06.g281563*,Cre06.g308150*,Cre06.g279550*,Cre06.g260350*
ostta03g04810	circadian gene	peak_ZT0_trough_ZT9	AT4G30690,AT2G24060,AT1G61160,AT3G02555	Cre15.g639614,Cre01.g067282,Cre03.g188050,Cre01.g001550,Cre03.g161350
ostta03g04820	NON circadian gene		AT3G61780	Cre16.g669650*,Cre06.g278086*,Cre01.g033091*,Cre12.g551350*
ostta03g04830			AT2G28671,AT1G24590,AT5G56770,AT5G64510,AT3G13630,AT1G25250,AT3G27310,AT1G74860,AT3G60280,AT3G60200,AT3G47690	Cre01.g015850,Cre06.g250276,Cre13.g573750,Cre11.g481833,Cre17.g741200,Cre07.g346600,Cre16.g655650,Cre12.g504350,Cre13.g563250,Cre16.g695600,Cre10.g425300
ostta03g04840	circadian gene	peak_ZT18_trough_ZT9	AT3G25940,AT3G16980,AT4G16265,AT4G07950,AT1G01210,AT3G02242	Cre01.g018000,Cre03.g161606,Cre06.g278400,Cre32.g758647,Cre02.g102400,Cre05.g241655,Cre13.g595114,Cre21.g752197,Cre12.g534915,Cre12.g498700
ostta03g04850	circadian gene	peak_ZT6_trough_ZT21	AT4G17650,AT2G41090,AT3G25870,AT5G61610,AT4G11010,AT5G28750,AT5G23920,AT3G02520,AT1G35780,AT4G29150,AT3G02460,AT5G05050,AT1G19200,AT1G26140,AT5G23340,AT4G31860,AT5G66005	Cre06.g303300,Cre02.g114450,Cre03.g194616,Cre05.g234976,Cre16.g688201,Cre12.g497150,Cre08.g373376,Cre02.g118200,Cre12.g490451,Cre02.g077300,Cre17.g711300,Cre10.g441050
ostta03g04860	circadian gene	peak_ZT6_trough_ZT18	AT1G28327	Cre26.g757097,Cre46.g761047
ostta03g04870	circadian gene	peak_ZT3_trough_ZT21	AT1G21900,AT1G09580,AT1G14010,AT1G26690,AT1G69460,AT1G57620,AT2G03290,AT3G10780,AT3G29070,AT1G06540	Cre07.g315900,Cre04.g217220,Cre48.g761147,Cre17.g708350,Cre03.g151700,Cre03.g176050,Cre07.g349450
ostta03g04880	circadian gene	peak_ZT3_trough_ZT18	AT1G73770,ATMG00970,AT2G43540,AT5G57000,AT5G55570,AT2G24762,AT3G25190,AT3G29690,AT5G59180,AT4G23690,AT5G53940,AT2G28400,AT1G62225,AT1G10030,AT1G18060,AT5G47630	Cre11.g478100,Cre14.g609926,Cre02.g100633,Cre05.g238311,Cre12.g551100,Cre12.g532000,Cre01.g070202,Cre15.g635200,Cre13.g571000,Cre17.g743997,Cre12.g547850,Cre10.g450750,Cre04.g226811
ostta03g04890	circadian gene	peak_ZT21_trough_ZT12	AT3G45100,AT1G78800	Cre01.g006800
ostta03g04900	circadian gene	peak_ZT3_trough_ZT9	AT1G10130,AT4G00900,AT1G07810,AT1G07670,AT3G63380,AT3G22910,AT5G57110,AT3G57330,AT2G22950,AT4G37640,AT2G41560,AT1G27770,AT4G29900,AT2G07560,AT5G57350,AT2G18960,AT1G80660,AT5G62670,AT3G42640,AT1G17260	Cre11.g467795,Cre05.g242350,Cre12.g505350,Cre02.g145100,Cre09.g388850,Cre09.g410050,Cre16.g681750,Cre06.g263950,Cre09.g410100,Cre01.g036350,Cre17.g744447,Cre03.g164600,Cre03.g165050
ostta03g04910	circadian gene	peak_ZT15_trough_ZT9	AT2G26240,AT3G04000,AT2G34520,AT3G16240,AT1G06400,AT5G38890,AT3G20390,AT5G02960,AT5G38980,AT1G11760,AT1G25472,AT5G44540,AT3G04090,AT2G32020,AT5G45750,AT1G19910,AT3G09680,AT4G18800	Cre10.g457262,Cre16.g687900,Cre13.g577750,Cre06.g304450,Cre16.g650100,Cre12.g504200,Cre08.g385900,Cre04.g217932,Cre06.g278195,Cre01.g030350,Cre10.g423650,Cre12.g534250,Cre11.g467773
ostta03g04920			AT4G18080	Cre12.g508750,Cre07.g344950,Cre06.g278213,Cre09.g393025,Cre04.g211850,Cre16.g662052,Cre10.g425900,Cre16.g690902,Cre17.g700800,Cre02.g087250
ostta03g04930	circadian gene	peak_ZT6_trough_ZT0	AT5G14260,AT1G32010,AT1G14030,AT1G73750,AT2G26270,AT3G07670	Cre12.g541777,Cre16.g661350,Cre12.g524500,Cre14.g628500
ostta03g04940	NON circadian gene		AT5G40490,AT4G00830,AT3G13224,AT1G60650,AT3G52660,AT5G51840,AT4G36960,AT5G60980,AT1G15830	Cre04.g217962,Cre21.g752247,Cre03.g198250,Cre06.g280550,Cre13.g567363,Cre03.g203569,Cre12.g560300,Cre16.g647700
ostta03g04950	circadian gene	peak_ZT18_trough_ZT6	AT2G17850*,AT2G40760*,AT2G42220*,AT2G21045*,AT4G35770*,AT4G27700*,AT4G24750*,AT1G79230*,AT1G16460*,AT1G17850*,AT3G08920*,AT3G59780*,AT5G66040*,AT5G66170*,AT5G19370*,AT5G55130*,AT5G23060*,AT5G03455*	Cre10.g463934
ostta03g04960			AT3G01130,AT5G15320,AT3G23650,AT1G48720,AT4G15790,AT1G31812,AT4G20250,AT4G01328,AT1G44674,AT2G24625,AT2G36260,AT3G49230,AT3G25880,AT2G04800,AT2G41650,AT3G53342,AT3G44735,AT4G04780,AT2G16710,AT1G05205	Cre06.g260976,Cre18.g749097,Cre03.g164550,Cre01.g018000,Cre04.g228925,Cre05.g234646,Cre08.g376450,Cre08.g369350,Cre03.g198100,Cre07.g346525,Cre14.g614667,Cre07.g318850,Cre13.g588050,Cre21.g752097,Cre10.g457650,Cre04.g226811
ostta03g04970	circadian gene	peak_ZT0_trough_ZT6	AT3G02320,AT5G15810,AT4G30840,AT5G23160,AT5G59490,AT1G18850,AT4G32560	Cre02.g084200,Cre13.g564050
ostta03g04980			AT1G64320,AT1G61000,AT2G19950,AT1G15200,AT1G24560,AT4G12610,AT2G18340,AT5G23700,AT5G18340,AT5G47040,AT4G02710,AT5G35400,AT1G08800,AT5G64760,AT5G58370	Cre14.g625802,Cre12.g515950,Cre10.g453728,Cre12.g529500,Cre01.g050800,Cre14.g610900,Cre02.g104126,Cre01.g043400
ostta03g04990	circadian gene	peak_ZT0_trough_ZT9	AT2G32950,AT1G53090,AT3G15354,AT4G11110,AT2G46340,AT5G52250,AT1G80710,AT5G67320
ostta03g05000	circadian gene	peak_ZT0_trough_ZT12	AT2G34470*,AT1G26520*,AT1G80480*,AT1G15730*	Cre16.g658000,Cre04.g219787,Cre02.g146400,Cre01.g052000,Cre09.g406150,Cre08.g362400,Cre01.g038350
ostta03g05010	circadian gene	peak_ZT0_trough_ZT12	AT5G57450,AT2G28560	Cre06.g278151,Cre01.g025300,Cre10.g420000,Cre03.g184651,Cre03.g146007,Cre14.g624550,Cre16.g650450,Cre01.g037300
ostta03g05020			AT5G19180,AT2G21470,AT1G49610,AT1G05350,AT5G55130	Cre12.g491500,Cre06.g296983
ostta03g05030	circadian gene	peak_ZT0_trough_ZT15	AT2G35610	Cre07.g332500,Cre14.g629000,Cre13.g568200,Cre10.g465750,Cre01.g000400
ostta03g05040			AT1G06923,AT3G51010,AT2G09388,ATMG01000,AT5G59460,AT1G01840,AT1G10586,AT2G35280,AT2G36695,AT2G03830,AT1G16025	Cre01.g037200,Cre14.g627444,Cre27.g757447,Cre16.g685501,Cre16.g687200,Cre07.g317350,Cre06.g287200
ostta03g05050			AT5G67290	Cre16.g671450,Cre07.g346800
ostta03g05060	circadian gene	peak_ZT21_trough_ZT12	AT5G53000,AT1G64690,AT2G34530,AT5G07890,AT5G50830	Cre09.g395621,Cre02.g073500,Cre03.g161350,Cre06.g273450
ostta03g05070			AT5G11740,AT3G02480,AT4G26320,AT4G00810,AT1G73177,AT5G52750,AT4G21830,AT2G22320,AT5G27990,AT4G13520,AT3G26110	Cre05.g248600,Cre01.g025726,Cre06.g278133,Cre02.g143307,Cre10.g459850,Cre37.g759847,Cre17.g739466,Cre12.g501800,Cre10.g459400,Cre16.g692452,Cre12.g512850,Cre15.g635717,Cre02.g141526,Cre10.g464776,Cre07.g325742,Cre02.g141866
ostta03g05080	circadian gene	peak_ZT21_trough_ZT6	AT3G19630,AT1G09290,AT1G49610,AT2G24320	Cre01.g028450,Cre02.g086550,Cre09.g399104
ostta03g05090	circadian gene	peak_ZT9_trough_ZT3	AT1G48090,AT4G17140,AT5G24740	Cre12.g483500,Cre17.g728250,Cre16.g675600
ostta03g05100	NON circadian gene		AT5G59610,ATMG00880,AT4G39960,AT4G40045,AT2G48075,AT2G29180	Cre07.g316050,Cre07.g346600,Cre15.g638400,Cre12.g558150,Cre17.g713051,Cre11.g467769,Cre10.g444800,Cre01.g009000
ostta03g05110	circadian gene	peak_ZT6_trough_ZT0	AT5G02770,AT1G18680,AT1G51670,AT2G14045,AT5G52720,AT1G56320,AT2G27830	Cre03.g189200,Cre01.g045950,Cre12.g555250,Cre16.g657650,Cre12.g527200
ostta03g05120	circadian gene	peak_ZT9_trough_ZT0	AT3G24320,AT4G17380,AT3G18524,AT3G20475,AT1G22770	Cre06.g250850,Cre01.g003463,Cre09.g390500,Cre05.g240750
ostta03g05130	circadian gene	peak_ZT12_trough_ZT21	AT4G02090,AT4G13540,AT1G78200,AT1G03800,AT5G05990,AT3G18830,AT1G27700,AT1G29010,AT3G60600,AT1G13670,AT2G44600,AT5G03070,AT1G51170,AT5G01280	Cre04.g211850,Cre16.g679333,Cre13.g573700,Cre12.g547800,Cre02.g145050,Cre16.g657800
ostta03g05140	circadian gene	peak_ZT21_trough_ZT9	AT1G64550,AT3G54540,AT5G60790,AT5G64840,AT5G09930,AT1G28010,AT3G62150	Cre01.g034950,Cre11.g478128,Cre11.g467781,Cre08.g372250,Cre07.g335400,Cre02.g095200,Cre01.g023787,Cre04.g222700,Cre14.g615950
ostta03g05145			AT2G31170,AT5G38830,AT3G56300	Cre03.g169850,Cre01.g069472
ostta03g05150			AT1G47280,AT2G07675,ATMG00980,AT5G48680,AT5G08060,AT3G24750,AT5G17480,AT2G17442,AT5G12110,AT5G19510,AT3G50550,AT3G55890,AT1G13930,AT3G06310,AT5G61630,AT1G54410,AT2G40110,AT2G42190	Cre11.g468550,Cre12.g535650,Cre09.g412400,Cre06.g261450,Cre10.g435100,Cre13.g577950,Cre12.g528750,Cre17.g730250,Cre09.g415050
ostta03g05160			AT2G17556,AT5G52670,AT4G12735,AT3G58680,AT1G07790,AT1G31812,AT4G23710,AT2G44310,AT1G20693,AT5G54095,AT2G19320,AT5G24660,AT2G28720,AT5G42060,AT3G49580,AT1G02320,AT5G57567,AT3G03590,AT3G61370,AT4G37660	Cre05.g243151,Cre01.g041000,Cre13.g565301,Cre01.g013150,Cre06.g294900,Cre03.g143967,Cre16.g686900,Cre16.g683600,Cre02.g095093,Cre07.g357850,Cre13.g565311,Cre16.g662852,Cre01.g019400,Cre17.g714550,Cre10.g466000,Cre12.g524800,Cre06.g278195,Cre02.g087500,Cre12.g540250
ostta03g05170	circadian gene	peak_ZT3_trough_ZT18	AT4G15545
ostta03g05180	circadian gene	peak_ZT0_trough_ZT12	AT3G27930,AT1G74510	Cre13.g579767,Cre06.g252892
ostta03g05190			AT2G30170,AT2G23370	Cre06.g257850,Cre16.g686510,Cre08.g373428,Cre02.g094700,Cre09.g394250,Cre13.g582900,Cre13.g562526
ostta03g05200	NON circadian gene		AT5G51930,AT1G74210,AT1G08700,AT3G20950,AT1G71090,AT5G05890,AT3G15220,AT5G04970,AT5G65110	Cre05.g242860,Cre06.g262250,Cre08.g361650,Cre03.g178050,Cre12.g492650
ostta03g05205	circadian gene	peak_ZT12_trough_ZT0	AT2G36500*,AT4G35440*,AT4G27460*,AT4G36910*,AT4G34120*,AT1G80090*,AT1G47271*,AT1G69800*,AT1G15330*,AT1G65320*,AT1G55930*,AT1G09020*,AT1G55620*,AT3G52950*,AT3G13070*,AT3G27170*,AT3G48530*,AT3G54690*,AT5G63490*,AT5G10860*	Cre03.g157725
ostta03g05210	NON circadian gene		AT1G12820,AT4G01170	Cre03.g204300,Cre16.g680588
ostta03g05220	NON circadian gene		AT1G10865,AT3G24710,AT5G43066,AT5G44894,AT2G31081,AT3G06090,AT1G62863,AT1G35537,AT5G46877,AT3G24516,AT5G08760,AT1G21520,AT2G44010,AT2G22241,AT3G04540,AT1G32763	Cre01.g069107,Cre14.g626576,Cre10.g458400,Cre01.g002900,Cre23.g755047,Cre01.g023913,Cre08.g361063,Cre14.g610615,Cre02.g143858,Cre18.g748147,Cre03.g204212,Cre04.g222850,Cre07.g319310,Cre17.g727326,Cre13.g569326,Cre09.g392951
ostta03g05230	circadian gene	peak_ZT12_trough_ZT0	AT4G28030,AT2G06025,AT2G39000	Cre02.g084550,Cre02.g147300,Cre12.g499150,Cre17.g722750
ostta03g05240	circadian gene	peak_ZT9_trough_ZT0	AT4G01780,AT3G28870,AT5G53090,AT5G16780,AT4G22880,AT2G34630,AT1G64330,AT1G04230,AT3G02930,AT4G33740,AT3G16490,AT5G26610,AT5G10150	Cre17.g718050,Cre03.g144967,Cre12.g509350,Cre11.g482850,Cre05.g234651
ostta03g05250			AT5G27450,AT1G06560,AT5G35400,AT2G04842	Cre14.g624201,Cre03.g201600,Cre03.g191950,Cre10.g428550,Cre17.g747547,Cre02.g111350,Cre04.g217970,Cre11.g467591
ostta03g05260	circadian gene	peak_ZT12_trough_ZT9	AT2G22820,AT3G53370,AT2G14285,AT3G10090,AT5G64140,AT5G03850,AT4G35519,AT1G59171,AT1G13608,AT2G38905,AT2G18721,AT4G16450,AT4G16451,AT1G19240,AT1G43624,AT1G02490,AT3G50764,AT3G07522,AT3G52105,AT5G47290	Cre05.g237910,Cre12.g544551,Cre02.g141146,Cre02.g120200,Cre08.g364989,Cre02.g143287,Cre10.g444094,Cre16.g691202,Cre02.g107213,Cre07.g319310,Cre07.g325710,Cre17.g719813,Cre07.g345524,Cre14.g613075,Cre30.g758297,Cre01.g006352,Cre04.g224826,Cre01.g041426,Cre11.g467764,Cre04.g229518
ostta03g05270	circadian gene	peak_ZT3_trough_ZT15	AT3G57320,AT2G27535,AT3G52920,AT3G49570,AT5G46020,AT3G59370,AT5G11260,ATMG01010,AT5G66410,AT2G03570,AT2G13125,AT3G09980,AT2G30060,AT3G47100,AT4G22000,AT1G59171,ATCG00360,AT1G45145,AT3G48840	Cre02.g076433,Cre10.g456440,Cre04.g226126,Cre12.g493900,Cre09.g405350,Cre03.g143967,Cre02.g091250,Cre01.g041000,Cre04.g217968,Cre12.g538950,Cre12.g523832,Cre06.g309850,Cre12.g521300,Cre03.g184151,Cre09.g395646,Cre21.g752647,Cre02.g107950
ostta03g05280			AT5G48790,AT5G65810	Cre04.g212500,Cre05.g234050
ostta03g05290			AT4G31040,AT1G55280,AT1G10220	Cre06.g260250*
ostta03g05300	circadian gene	peak_ZT12_trough_ZT21	AT5G05010	Cre02.g089100
ostta03g05310	circadian gene	peak_ZT21_trough_ZT6	AT2G03690,AT4G05120,AT3G11397,AT1G78180,AT3G10910,AT3G10780,AT4G33020,AT2G44070,AT5G26220,AT3G05010,AT2G03600,AT5G13710	Cre03.g207377,Cre09.g386986,Cre09.g386949
ostta03g05320	circadian gene	peak_ZT15_trough_ZT6	AT4G21010,AT4G20330,AT1G56090,AT3G04100,AT4G35930,AT4G39740,AT5G04600,AT3G49890,AT1G23590,AT3G25640,AT4G20410,AT1G28450,AT3G56170,AT1G69920,AT1G63200,AT2G27430	Cre12.g529651,Cre16.g651650,Cre12.g512700,Cre07.g329950
ostta03g05330	NON circadian gene		AT3G23727,AT2G41280,AT3G20997,AT5G42242,AT5G52605,AT4G10767,AT3G25265,AT1G06500,AT5G15802,AT2G24693,AT4G14276,AT3G01322,AT5G60335,AT3G29305,AT2G18660,AT2G47270,AT3G05727,AT3G46150,AT3G24770	Cre07.g333900,Cre08.g383101,Cre11.g479050,Cre10.g459250,Cre08.g366050,Cre02.g079400,Cre06.g300326,Cre03.g166100
ostta03g05340	circadian gene	peak_ZT9_trough_ZT18	AT3G13222,AT4G14410,AT1G02000,AT1G18190,AT3G50660,AT5G48160,AT1G63570	Cre16.g691327,Cre04.g228400,Cre03.g153300
ostta03g05350			AT4G36515,AT3G42130,AT3G44784,AT2G26120,AT5G43970,AT1G74448,AT2G28740,AT1G07820,AT1G07660,AT3G46320,AT3G53730,AT3G45930,AT5G59690,AT5G59970,AT5G64140,AT1G79100,AT3G07568,AT4G16240,AT3G58676,AT2G40170	Cre26.g756697,Cre01.g043901,Cre07.g348150,Cre09.g398556,Cre16.g685052,Cre12.g546150,Cre10.g435000,Cre05.g241643,Cre01.g006100,Cre09.g403404,Cre09.g397095,Cre02.g092650,Cre10.g418626,Cre07.g333781,Cre09.g411876,Cre02.g093117,Cre12.g536251,Cre16.g692452,Cre02.g141146,Cre13.g602425
ostta03g05360	circadian gene	peak_ZT6_trough_ZT18	AT4G00330
ostta03g05370	circadian gene	peak_ZT21_trough_ZT9	AT2G40430,AT3G13780,AT4G25070	Cre07.g348250,Cre13.g562526,Cre09.g392616
ostta03g05380			AT1G78010	Cre16.g681238,Cre10.g459000,Cre07.g353850,Cre06.g303850,Cre16.g687182,Cre06.g279050,Cre10.g450300,Cre16.g670400
ostta03g05390	circadian gene	peak_ZT3_trough_ZT15	AT1G79940,AT4G21180,AT5G08200,AT5G22060,AT5G60760	Cre16.g657850
ostta03g05400			AT1G26910,AT1G14320,AT1G12610,AT5G51760,AT5G22040,AT3G22300,AT1G48570,AT5G03560	Cre02.g095047,Cre13.g565484,Cre14.g627800,Cre03.g167622,Cre17.g723200,Cre01.g047700,Cre03.g151500,Cre02.g147650,Cre01.g021650,Cre09.g389000,Cre12.g490000
ostta03g05410	circadian gene	peak_ZT0_trough_ZT9	AT5G60670,AT3G53430,AT2G37190,AT4G12340,AT5G40800,AT3G24517	Cre12.g528750,Cre04.g211599,Cre16.g679350,Cre09.g415001
ostta03g05420	circadian gene	peak_ZT6_trough_ZT18	AT1G15940,AT1G70430,AT5G62550	Cre02.g120250,Cre17.g707650,Cre04.g212200
ostta03g05430	circadian gene	peak_ZT18_trough_ZT6	AT5G64970,AT1G78180,AT4G32400,AT4G26180,AT1G14560,AT3G08580,AT5G01500,AT5G13490,AT3G55640,AT2G37890,AT4G01100,AT3G51870,AT3G20240,AT3G53940,AT5G51050,AT4G28390,AT5G61810,AT5G07320	Cre03.g202400,Cre06.g270150,Cre09.g404450,Cre06.g267800,Cre13.g567000,Cre08.g382900
ostta03g05435	circadian gene	peak_ZT21_trough_ZT6	AT5G64200,AT3G48120,AT1G53250,AT5G46020,AT2G37340,AT4G13170,AT1G80120,AT2G34440,AT3G30235,AT1G29570,AT3G21590,AT5G47210,AT3G47120,AT4G34340,AT3G24830,AT2G40650	Cre10.g465950,Cre12.g523832,Cre13.g602850,Cre13.g586916,Cre03.g143807,Cre12.g557950,Cre16.g661450,Cre09.g389652,Cre02.g082600,Cre03.g176050
ostta03g05440			AT1G16040,AT5G25210	Cre12.g540480,Cre09.g413141,Cre13.g565484,Cre07.g341050,Cre16.g670151,Cre02.g141566,Cre11.g478350,Cre11.g480132,Cre05.g234641,Cre16.g674938,Cre02.g103784,Cre12.g516250,Cre06.g278272,Cre12.g545450
ostta03g05450	circadian gene	peak_ZT9_trough_ZT0	AT1G79350	Cre01.g053250,Cre02.g095045,Cre13.g578501,Cre09.g394732,Cre03.g199850
ostta03g05460	circadian gene	peak_ZT0_trough_ZT12	AT2G41970,AT1G44318,AT4G14490,AT3G18830,AT1G05360,AT1G06110,AT3G25440,AT3G47010	Cre10.g424500,Cre03.g169700,Cre02.g077061,Cre01.g010864,Cre01.g047229,Cre15.g640652,Cre10.g425675,Cre09.g393800,Cre16.g677317,Cre01.g051000,Cre10.g458250,Cre01.g018700,Cre17.g706200,Cre01.g010550,Cre09.g401515
ostta03g05470	circadian gene	peak_ZT0_trough_ZT21	AT2G39795,AT5G64100,AT2G07798,AT4G01560,AT3G45500,AT2G42900,AT5G01670,AT2G20920,AT1G18330,AT5G07250,AT4G11930,AT2G35790	Cre02.g107750,Cre05.g244052,Cre02.g102500,Cre14.g608800,Cre16.g690350,Cre08.g379950,Cre16.g667950,Cre06.g251716,Cre14.g610647,Cre17.g713800,Cre17.g723100,Cre06.g285150,Cre09.g387134,Cre01.g040300
ostta03g05480	circadian gene	peak_ZT18_trough_ZT6	AT5G60340,AT4G22160,AT1G15230,AT2G06095,AT4G36460,AT1G09920	Cre02.g081550,Cre06.g280000,Cre06.g250567,Cre08.g373414,Cre09.g390050
ostta03g05490	circadian gene	peak_ZT12_trough_ZT21	AT2G31350,AT3G10850	Cre10.g458250
ostta03g05500	circadian gene	peak_ZT3_trough_ZT12	AT3G55800,AT3G54050,AT5G64380,AT1G43670,AT3G28020,AT5G12900	Cre03.g185550,Cre12.g510650,Cre17.g699600
ostta03g05510	circadian gene	peak_ZT3_trough_ZT15	AT2G06520,AT2G06908,AT4G09030,AT1G30880,AT5G14380,AT4G40090,AT1G51355,AT5G19510,AT1G68725,AT4G33585,AT2G22470,AT4G15990,AT3G01700,AT3G06360,AT1G26740,AT4G37450,AT2G47930,AT3G20898	Cre01.g014000,Cre02.g143050,Cre07.g329767,Cre17.g704802,Cre07.g326950,Cre06.g254175,Cre06.g283150,Cre03.g176100,Cre03.g164000,Cre17.g746397,Cre02.g078912,Cre09.g390678,Cre06.g272750,Cre09.g399250
ostta03g05520	circadian gene	peak_ZT0_trough_ZT12	AT1G62620,AT1G63370,AT1G62600,AT3G53800,AT2G01660,AT3G55110,AT2G38160,AT1G11320,AT5G38590,AT5G20310,AT2G41540,AT1G26370	Cre02.g142787,Cre08.g378700
ostta03g05530	circadian gene	peak_ZT9_trough_ZT15	AT4G39100,AT4G22140,AT4G04260,AT2G02470,AT2G35830	Cre16.g675246
ostta03g05540	circadian gene	peak_ZT12_trough_ZT0	AT5G55000,AT2G20280,AT1G44835,AT3G04830,AT4G04480,AT3G26940,AT3G62860,AT3G59030,AT1G27000,AT1G15740,AT2G24200,AT1G68820,AT1G79120,AT5G48470	Cre03.g186000,Cre09.g398734,Cre13.g570550,Cre10.g442000,Cre09.g401100
ostta03g05550	circadian gene	peak_ZT9_trough_ZT0	AT4G38210,AT5G53260,AT2G41430,AT5G48580,AT1G18200,AT1G54230,AT3G13662,AT2G11910,AT5G58400,AT3G27570,AT1G17560,AT1G06200,AT1G50510,AT3G16175	Cre09.g407650,Cre02.g092100,Cre12.g551800,Cre12.g542627,Cre10.g452076,Cre05.g242900,Cre16.g672500,Cre09.g394325,Cre12.g553252,Cre12.g557700,Cre17.g716451,Cre17.g722851,Cre04.g215200,Cre12.g532900,Cre16.g679550
ostta03g05560	circadian gene	peak_ZT15_trough_ZT0	AT4G17140*,AT1G48090*,AT5G24740*	Cre06.g296850
ostta03g05570	circadian gene	peak_ZT0_trough_ZT12	AT3G24830,AT5G48760,AT1G75330,AT3G10330,AT3G04790,AT1G24170,AT5G64120,AT4G36530,AT5G19440,AT1G19010,AT1G65860,AT3G55140,AT2G41630,AT3G21740,AT5G16290	Cre08.g369800,Cre05.g241450,Cre05.g240200
ostta03g05580	circadian gene	peak_ZT21_trough_ZT12	AT3G27180,AT3G01210,AT1G30540,AT1G29870,AT1G30925,AT2G30660,AT1G70150,AT2G39090,AT3G52320,AT3G09030,AT1G67590	Cre17.g716900,Cre17.g713800,Cre11.g467630,Cre13.g587100,Cre02.g093084,Cre09.g396549,Cre12.g493500
ostta03g05590	circadian gene	peak_ZT0_trough_ZT18	AT1G13560,AT3G25585	Cre12.g538450
ostta03g05600	circadian gene	peak_ZT12_trough_ZT6	AT4G10970	Cre14.g619900
ostta03g05610			AT2G24945,AT4G36925,AT1G65342,AT3G30222,AT1G79660,AT5G21910	Cre16.g690130,Cre04.g229422,Cre12.g494052,Cre09.g414626,Cre12.g534945,Cre09.g417013,Cre06.g286150,Cre07.g337400,Cre12.g537450,Cre12.g542150
ostta03g05620	circadian gene	peak_ZT0_trough_ZT6	AT1G12370,AT3G15620,AT5G24850	Cre12.g533000,Cre04.g217990
ostta03g05630	circadian gene	peak_ZT12_trough_ZT6	AT1G42430,AT1G30100,AT3G14440	Cre16.g657800,Cre12.g488350,Cre10.g446800
ostta03g05640	NON circadian gene		AT5G16150,AT1G67300,AT1G05030,AT1G79820,AT5G18840,AT1G19450,AT4G04750,AT1G75220,AT2G48020,AT3G05150,AT5G59250,AT1G54730,AT2G43330,AT2G16130,AT3G05165,AT2G16120,AT2G20780,AT1G08890,AT1G08930,AT1G08900	Cre03.g206800,Cre13.g584950,Cre05.g243354,Cre15.g636700
ostta03g05650			AT3G01740,AT5G14290,AT2G18210,AT1G21950,AT2G47270,AT5G13825,ATMG00880,AT4G14358,AT2G06906,AT3G61930	Cre08.g363283,Cre13.g562031,Cre16.g691600,Cre06.g280000,Cre07.g335700,Cre12.g520700,Cre12.g550468,Cre21.g752847
ostta03g05660	NON circadian gene		AT2G28720,AT4G20260,AT1G70890,AT1G62820,AT4G18100,AT5G46430,AT2G43261,AT3G26450,AT3G53650,AT4G00355,AT1G24450,AT5G02570,AT2G29490,AT1G07950,AT3G26460,AT2G36930,AT5G38410,AT3G60060	Cre07.g350926,Cre09.g391763,Cre01.g044550,Cre02.g142350,Cre01.g013500,Cre11.g467736
ostta03g05670	circadian gene	peak_ZT0_trough_ZT12	AT4G33410,AT2G03120	Cre14.g617300,Cre07.g332550,Cre12.g554600,Cre01.g033450,Cre06.g269150,Cre05.g234653,Cre10.g438883
ostta03g05675	circadian gene	peak_ZT0_trough_ZT18	AT5G17390,AT3G03290,AT5G57830,AT1G17745,AT3G12250,AT3G49055,AT4G24390,AT3G46600	Cre12.g497300,Cre16.g666400,Cre09.g394658,Cre06.g282900,Cre08.g371751,Cre17.g715150,Cre01.g021400,Cre03.g144967,Cre07.g322800,Cre17.g718050,Cre17.g698365
ostta03g05680	circadian gene	peak_ZT0_trough_ZT18	AT1G21660,AT1G22220,AT1G75100,AT5G11520,AT4G37450,AT1G30280,AT3G24050,AT5G16320,AT5G37800	Cre10.g450450
ostta03g05690	circadian gene	peak_ZT21_trough_ZT12		Cre12.g526471
ostta03g05700	circadian gene	peak_ZT18_trough_ZT6	AT5G60030,AT3G05900,AT5G22650,AT4G40020,AT5G03740	Cre05.g230850,Cre11.g478800,Cre12.g507150
ostta03g05710	circadian gene	peak_ZT0_trough_ZT9	AT5G05570,AT3G02330	Cre10.g451150,Cre12.g507550,Cre15.g640400,Cre03.g180900,Cre10.g420150,Cre07.g312701,Cre16.g659200,Cre10.g455600,Cre10.g447500
ostta03g05715			AT1G49880,AT2G42310,AT3G01329,AT2G30615,ATMG00860,AT2G07714	Cre12.g525827,Cre01.g033763,Cre09.g417076,Cre06.g252576,Cre05.g235355,Cre45.g760897,Cre16.g653650,Cre05.g233702,Cre05.g233602,Cre05.g233902
ostta03g05720	circadian gene	peak_ZT0_trough_ZT9	AT3G53830,AT5G63860,AT5G48330,AT3G02510,AT5G16040,AT5G60870,AT5G08710,AT1G27060,AT3G15430,AT1G19880	Cre01.g025900,Cre05.g230600,Cre13.g565517,Cre12.g498450,Cre17.g742200
ostta03g05730	circadian gene	peak_ZT9_trough_ZT15	AT5G38820,AT1G80510,AT3G30390,AT1G24400,AT2G40420,AT5G49630,AT5G40780,AT3G56200,AT5G09220,AT1G10010,AT1G77380,AT1G25530,AT3G11900,AT5G55960	Cre06.g264450,Cre02.g112000,Cre02.g145750,Cre03.g197550,Cre02.g145700,Cre12.g505000
ostta03g05740	circadian gene	peak_ZT0_trough_ZT9	AT1G16870,AT1G75860	Cre03.g176700
ostta03g05750	circadian gene	peak_ZT21_trough_ZT12	AT5G14660,AT1G15390,ATMG01350,AT5G13470,AT1G43005,AT4G37090	Cre01.g039750,Cre01.g039650,Cre03.g172100,Cre08.g376300,Cre27.g757447,Cre09.g401350,Cre16.g647950,Cre16.g668000
ostta03g05760	circadian gene	peak_ZT0_trough_ZT9	AT5G14320,AT1G77750,AT4G09800,AT1G22780,AT1G34030,AT3G53910,AT3G43110,AT2G07827,AT3G44580	Cre12.g493950,Cre12.g499204,Cre06.g272950,Cre06.g259850,Cre17.g716613,Cre13.g577850
ostta03g05770	NON circadian gene		AT1G24560,AT5G66030,AT5G55860,AT2G32240,AT5G38150,AT1G66840,AT1G68910,AT5G60210,AT3G19370,AT1G77580,AT1G24764,AT3G16000,AT3G45850,AT3G05130,AT1G68060,AT1G64330,AT2G14680,AT4G32190,AT1G05320,AT3G05900	Cre10.g428050,Cre17.g737100,Cre12.g502700,Cre01.g005813,Cre01.g020050,Cre10.g418250,Cre01.g043400,Cre09.g416550,Cre06.g296250,Cre03.g192550,Cre08.g361200,Cre09.g388801,Cre11.g467620,Cre06.g301850
ostta03g05780	NON circadian gene		AT5G33280,AT5G49890,AT3G27170,AT5G40890,AT5G26240,AT1G55620	Cre17.g729450,Cre01.g038700,Cre11.g467596,Cre02.g111350,Cre01.g053550
ostta03g05790			AT3G48140,AT2G23270,AT3G29970,AT5G58375,AT5G61412,AT1G58235,AT2G12465,AT2G43386,AT4G32240,AT4G37290,AT2G20820,AT4G28460,AT1G28281,AT3G44784	Cre02.g142707,Cre06.g249450,Cre08.g358126,Cre12.g485478,Cre08.g373341,Cre02.g100566,Cre10.g426616,Cre05.g236525,Cre12.g548391,Cre23.g754647,Cre15.g637501,Cre06.g296650,Cre17.g716576,Cre16.g685052,Cre05.g237910,Cre15.g643393,Cre13.g593833,Cre06.g276001,Cre12.g522626
ostta03g05800	circadian gene	peak_ZT21_trough_ZT0	AT5G28220	Cre16.g679781
ostta03g05810	circadian gene	peak_ZT9_trough_ZT21	AT4G30870	Cre10.g465000
ostta03g05820			AT1G60870,AT5G46020,AT3G20550,AT2G30120,AT1G29570,AT4G02430,AT1G07950,AT2G43370,AT3G61860,AT2G37340,AT5G64200	Cre06.g285500,Cre13.g586916,Cre06.g294900,Cre09.g391726,Cre01.g029000,Cre03.g201888,Cre12.g511000,Cre05.g233052,Cre17.g698332,Cre16.g671329,Cre08.g383350,Cre06.g296000,Cre07.g328200,Cre06.g280000,Cre02.g116400,Cre07.g349750
ostta03g05830	circadian gene	peak_ZT21_trough_ZT0	AT3G01060*	Cre06.g272000
ostta03g05840	circadian gene	peak_ZT12_trough_ZT0	AT3G43660,ATMG00760,AT2G26340,AT1G56320,AT3G03900,AT4G33985,AT3G02120,AT1G22630,AT1G31200,AT3G09750,AT1G15050,AT1G17530,AT5G54530,AT4G26950	Cre17.g721150,Cre09.g390838,Cre07.g355433,Cre12.g513700,Cre01.g045950,Cre03.g167622,Cre07.g322376,Cre06.g278242,Cre13.g570200,Cre21.g752247,Cre16.g691600,Cre03.g208609,Cre16.g677500
ostta03g05850			AT2G47470,AT2G32920	Cre07.g326600*,Cre07.g328150*,Cre16.g656600*,Cre16.g692751*,Cre16.g656551*,Cre06.g269752*,Cre06.g282651*,Cre09.g391900*,Cre17.g712850*,Cre17.g714250*,Cre17.g702150*,Cre17.g717750*,Cre17.g743897*,Cre05.g243050*,Cre05.g248500*,Cre02.g104350*,Cre02.g142351*,Cre02.g142800*,Cre02.g088200*,Cre03.g157800*
ostta03g05860	circadian gene	peak_ZT3_trough_ZT12	AT3G51390,AT3G56920,AT3G18620,AT4G24630,AT3G09320,AT5G50020,AT5G05070	Cre03.g207502
ostta03g05870	circadian gene	peak_ZT15_trough_ZT0	AT3G60260,AT2G44770,AT3G03610,AT1G03620,AT1G67400,AT3G43400,AT4G05400,AT5G57685	Cre12.g557252,Cre15.g638955,Cre06.g255900,Cre02.g108200
ostta03g05880	circadian gene	peak_ZT0_trough_ZT9	AT4G28360,AT1G52370,AT1G42960	Cre10.g458626,Cre03.g171500,Cre03.g145007,Cre13.g580850,Cre05.g242950,Cre12.g551501,Cre01.g045050
ostta03g05885	circadian gene	peak_ZT21_trough_ZT6	AT2G47360	Cre10.g448400,Cre01.g059617,Cre11.g476900
ostta03g05890	circadian gene	peak_ZT9_trough_ZT3	AT5G20580,AT3G05330,AT2G19950,AT1G28090,AT1G25682,AT2G39670,AT5G52810,AT5G24800,AT1G17540,AT3G29380,AT3G50910,AT1G76700	Cre10.g436550,Cre17.g723200,Cre10.g445150,Cre16.g680588,Cre10.g426050,Cre06.g249700
ostta03g05900	NON circadian gene		AT1G69828,AT5G02120,AT3G54363,AT4G16000,AT2G30615,ATMG00970,AT1G70780,AT3G56390,AT5G19230,AT5G43050	Cre15.g641901,Cre01.g012244,Cre09.g413533
ostta03g05910	circadian gene	peak_ZT12_trough_ZT0	AT5G62530,AT1G79440,AT3G48000,AT1G23800,AT1G74920,AT3G48170,AT2G24270,AT2G14170	Cre12.g520350,Cre16.g675650,Cre12.g500150,Cre08.g381702,Cre01.g033350
ostta03g05920	circadian gene	peak_ZT12_trough_ZT18	AT5G23250,AT5G08300	Cre03.g193850,Cre13.g569050,Cre06.g254200
ostta03g05930	circadian gene	peak_ZT3_trough_ZT18	AT5G66090	Cre16.g694205,Cre05.g234641,Cre05.g244052,Cre13.g569750,Cre11.g481650,Cre13.g573400,Cre16.g673300
ostta03g05940	circadian gene	peak_ZT3_trough_ZT15	AT5G67590,AT3G66654,AT1G27550,AT1G67760,AT1G03260,AT3G56650,AT2G38740,AT1G55190,AT1G29850,AT2G47930,AT5G03010,AT1G56320,AT5G40070,AT2G18810,AT5G59400,AT5G14670	Cre07.g315700,Cre01.g040000,Cre09.g417013,Cre01.g016900,Cre17.g737752,Cre11.g467569,Cre12.g559150,Cre17.g732250,Cre13.g580976,Cre03.g162850,Cre03.g196900,Cre03.g164000,Cre03.g202225
ostta03g05950			AT5G26770	Cre16.g651300,Cre13.g592350,Cre06.g260300
ostta03g05960	circadian gene	peak_ZT12_trough_ZT0	AT4G29330,AT4G21810,AT4G04860,AT1G27990	Cre12.g523500,Cre15.g636400,Cre12.g536450,Cre06.g278266,Cre18.g748747,Cre09.g402650
ostta03g05970	NON circadian gene		AT4G39710,AT4G18596,AT4G40030,AT5G25840,AT5G52980,AT4G25700,AT3G09050,AT3G12290,AT5G45880,AT5G37055	Cre03.g202339,Cre04.g217910,Cre06.g278202,Cre16.g671329,Cre01.g028150,Cre02.g147300,Cre21.g752647,Cre07.g317350,Cre06.g272800,Cre12.g556200,Cre14.g608970
ostta03g05980			AT4G24644,AT5G01734,AT3G61898,AT3G51636,AT5G26912,AT5G35066,AT3G42473,AT2G11891,AT5G15970,AT1G77885,AT4G24231,AT1G22065,AT2G30766,AT2G05270,AT5G28821	Cre06.g252743,Cre07.g314833,Cre21.g752797,Cre21.g752347,Cre03.g146407,Cre01.g010296,Cre10.g454951,Cre07.g325742,Cre06.g268976,Cre12.g505151,Cre16.g668502,Cre16.g648288,Cre16.g667354,Cre02.g117676,Cre09.g392503,Cre09.g386155,Cre06.g306726,Cre02.g144734
ostta03g05990			AT2G47630,AT1G11510,AT1G23970,AT3G05060,AT2G04560,AT2G20440,AT4G14790,AT2G29400,AT5G42970,AT4G13680,AT3G10370	Cre04.g224650,Cre01.g003650
ostta03g06000			AT2G10931,AT3G07568,AT2G34238,AT1G36942,AT1G44941,AT3G04270,AT1G52857,AT5G42053,AT1G55615,AT1G76954,AT2G34123,AT1G02074,AT5G60240,AT1G33055,AT3G49744	Cre02.g074626,Cre10.g419443,Cre06.g296650,Cre12.g516717,Cre04.g228250,Cre14.g608652,Cre02.g145602,Cre03.g154726,Cre12.g559053,Cre07.g330276,Cre16.g686061,Cre04.g217989,Cre03.g157526,Cre02.g100876,Cre12.g487402,Cre12.g517681,Cre02.g119550,Cre09.g402041,Cre09.g405776,Cre29.g757947
ostta03g06010
ostta03g06020			AT4G31020,AT5G23600,AT5G47620,AT1G59710,AT2G17740,AT4G20480,AT2G40020,AT1G25290,AT2G39140,AT2G48030,AT5G54000,AT4G22920	Cre16.g671450,Cre16.g684750,Cre13.g604400,Cre01.g035050,Cre05.g241750,Cre14.g620150
ostta03g06030	circadian gene	peak_ZT12_trough_ZT0	AT5G64010,AT2G42530,AT3G19350,AT4G37660,AT1G13330,AT5G24314,AT3G62320,AT2G01400,AT5G01445,AT5G15460,AT4G27280,AT5G52840,AT1G15825,AT1G65980,AT3G54840,AT3G44240,AT3G07110,AT5G04760	Cre12.g503900,Cre09.g391900,Cre07.g334800,Cre11.g467578,Cre02.g075700,Cre15.g634878,Cre01.g004400,Cre05.g232800,Cre06.g261350,Cre02.g079400,Cre16.g671650,Cre05.g243050,Cre06.g266900
ostta04g00010			AT5G19270,AT5G60620,AT1G55900,AT3G02780,AT1G13060,AT5G02080,AT1G65250,AT1G77420,AT5G18170,AT1G61290,AT3G57710,AT1G26300,AT5G27470,AT2G42990	Cre03.g156050,Cre13.g569150,Cre02.g099800,Cre08.g360100,Cre09.g408000,Cre13.g590500,Cre13.g578650,Cre02.g117410
ostta04g00015	circadian gene	peak_ZT18_trough_ZT3	AT5G23510,AT5G54430,AT2G21620,AT3G52740,AT3G17950,AT1G09740	Cre12.g542350,Cre13.g565250
ostta04g00020	circadian gene	peak_ZT21_trough_ZT3	AT4G20350,AT3G06145,AT5G56770,AT3G03170	Cre16.g669450
ostta04g00030	circadian gene	peak_ZT6_trough_ZT0	AT2G37100,AT2G33845,AT1G01400	Cre09.g390949
ostta04g00040	circadian gene	peak_ZT3_trough_ZT21	AT2G22080,AT1G72580,AT3G26147,AT3G56500,AT5G53650,AT2G34224,AT1G77885,AT5G24640,AT2G34110,ATMG00240,AT2G03932,AT2G23270,AT2G41730	Cre12.g500050,Cre12.g492400,Cre03.g205100,Cre12.g545400
ostta04g00050	circadian gene	peak_ZT18_trough_ZT0	AT5G20380,AT1G74370,AT1G80560,AT1G70330,AT1G33340,AT5G14200,AT2G36305,AT3G59380,AT2G35680,AT1G25290,AT3G50080,AT3G24300,AT2G36500,AT4G25980,AT3G28670,AT4G00200	Cre10.g435500,Cre10.g437100,Cre09.g417200,Cre26.g756747,Cre08.g365632,Cre12.g510000,Cre03.g173550,Cre02.g119350,Cre02.g084350,Cre08.g367800,Cre06.g278122,Cre08.g378250,Cre13.g576300
ostta04g00060	circadian gene	peak_ZT9_trough_ZT0	AT2G44140,AT3G59950	Cre12.g510100*
ostta04g00070	circadian gene	peak_ZT3_trough_ZT12	AT1G71500	Cre09.g411200
ostta04g00080	NON circadian gene		AT5G61050,AT1G32550,AT1G52590,AT3G13882,AT5G10620,AT5G41700,ATMG00270,AT2G19960,AT5G39210,AT2G03680,AT3G57210,AT2G20270,AT2G41660,AT2G16740,AT3G02000,AT3G22057,AT2G02390,AT2G40470	Cre11.g467769,Cre03.g193650,Cre08.g377100,Cre12.g549450,Cre13.g565650,Cre04.g216350,Cre16.g664801,Cre09.g415700,Cre16.g653338,Cre02.g108900,Cre11.g467564,Cre04.g228950,Cre04.g223540
ostta04g00090	circadian gene	peak_ZT0_trough_ZT12	AT4G29060,AT1G56660	Cre12.g519180,Cre06.g266300,Cre09.g388134,Cre11.g481093,Cre11.g467623
ostta04g00100	circadian gene	peak_ZT3_trough_ZT9	AT5G21920,AT3G07430,AT4G27990,AT3G51230,AT2G06904	Cre12.g557050,Cre03.g151600,Cre06.g310250,Cre09.g416150,Cre16.g684300,Cre12.g526326,Cre17.g746097,Cre10.g421750,Cre01.g006402,Cre03.g161450,Cre06.g310300,Cre12.g537611
[truncated: 5,864 more rows]
