# Supplementary material for: Evolution of Daily Gene Co-expression Patterns from Algae to Plants
Source: Front Plant Sci. 2017 Jul 13;8:1217. doi: 10.3389/fpls.2017.01217 (PMC5508029; doi:10.3389/fpls.2017.01217)
Supplement: Supplementary file 2 [file Table2.XLS]

## Sheet: supplementary_table_2_v3
Chlamydomonas reinhardtii	Circadian	Expression Pattern	Arabidopsis thaliana potential orthologs	Ostreococcus tauri potential orthologs
Cre01.g000017	NON circadian gene		AT2G27390,AT3G02670,AT5G11990,AT1G24851,AT2G07722,AT4G38080,AT2G44080,AT2G22510,ATMG00170,ATMG00620,AT1G68330,AT1G20070,AT2G16018,AT1G35617,AT1G78310,AT4G20690,AT2G25735	ostta12g02190
Cre01.g000033	NON circadian gene		AT1G21440,AT5G64750	ostta07g01590,ostta17g01540,ostta15g00690,ostta02g03920,ostta13g00990,ostta02g05100
Cre01.g000050	NON circadian gene		AT2G17150*,AT2G43500*,AT4G24020*,AT4G35270*,AT4G38340*,AT4G35590*,AT1G74480*,AT1G64530*,AT1G18790*,AT1G76350*,AT1G20640*,AT3G59580*,AT5G53040*,AT5G66990*	ostta02g01710*,ostta02g04300*,ostta05g02380*,ostta07g00080*,ostta14g01760*
Cre01.g000100	NON circadian gene		AT2G28290
Cre01.g000150	circadian gene	peak_ZT00_trough_ZT12	AT2G32270*,AT2G30080*,AT2G04032*,AT4G19680*,AT4G33020*,AT4G19690*,AT1G68100*,AT1G55910*,AT1G10970*,AT1G31260*,AT1G60960*,AT1G05300*,AT3G08650*,AT3G20870*,AT3G12750*,AT5G62160*,AT5G59520*,AT5G45105*	ostta06g02310*,ostta08g02970*,ostta08g02450*,ostta15g01030*,ostta16g02300*
Cre01.g000200	NON circadian gene		AT1G16270	ostta04g00910
Cre01.g000250	circadian gene	peak_ZT03_trough_ZT12	AT1G22850	ostta07g01660,ostta03g01770,ostta07g02460
Cre01.g000300	circadian gene	peak_ZT21_trough_ZT09	AT4G24160,AT4G12830	ostta01g02150*,ostta04g02720*,ostta05g02260*,ostta08g03210*,ostta09g01250*,ostta09g01460*,ostta14g02840*
Cre01.g000350	circadian gene	peak_ZT03_trough_ZT12	AT1G15140,AT3G52710,AT3G55690	ostta02g02720,ostta14g01770,ostta14g02490
Cre01.g000400	circadian gene	peak_ZT09_trough_ZT00	AT2G35610	ostta11g01630,ostta03g05030
Cre01.g000450	NON circadian gene		AT2G35610	ostta01g01440*,ostta02g04620*,ostta03g00120*,ostta03g05030*,ostta04g02290*,ostta06g01390*,ostta06g01970*,ostta11g01630*,ostta14g03030*,ostta17g00870*,ostta17g01960*,ostta18g00385*,ostta18g01180*
Cre01.g000500	NON circadian gene		AT2G35610	ostta01g01440*,ostta02g04620*,ostta03g00120*,ostta03g05030*,ostta04g02290*,ostta06g01390*,ostta06g01970*,ostta11g01630*,ostta14g03030*,ostta17g00870*,ostta17g01960*,ostta18g00385*,ostta18g01180*
Cre01.g000550	circadian gene	peak_ZT12_trough_ZT00	AT5G44820*	ostta01g01440*,ostta02g04620*,ostta03g00120*,ostta03g05030*,ostta04g02290*,ostta06g01390*,ostta06g01970*,ostta11g01630*,ostta14g03030*,ostta17g00870*,ostta17g01960*,ostta18g00385*,ostta18g01180*
Cre01.g000600	circadian gene	peak_ZT00_trough_ZT06	AT5G52820,AT4G29830,AT2G26490,AT1G47610,AT4G34380,AT1G48630,AT3G18130,AT3G49660,AT5G21040,AT1G18080,AT3G50390,AT5G15550,AT2G43770,AT5G13840	ostta13g00130,ostta13g01510,ostta11g00820,ostta03g04430,ostta02g03450,ostta09g00430,ostta10g01140,ostta03g04450,ostta13g02370
Cre01.g000650	circadian gene	peak_ZT21_trough_ZT09	AT2G42490
Cre01.g000700	circadian gene	peak_ZT06_trough_ZT15	AT2G15530*,AT2G39100*,AT2G47560*,AT2G46493*,AT2G35420*,AT2G20030*,AT2G35910*,AT2G15580*,AT2G42350*,AT2G39720*,AT2G46495*,AT2G34000*,AT2G01735*,AT2G44581*,AT2G24480*,AT2G20650*,AT2G15260*,AT2G40830*,AT2G18670*,AT2G37150*	ostta01g01480*,ostta04g03050*,ostta04g04160*,ostta04g05140*,ostta06g01850*,ostta06g04040*,ostta09g03120*,ostta10g01450*,ostta10g01720*,ostta10g02440*,ostta10g02890*,ostta10g03150*,ostta12g01460*,ostta11g00420*,ostta12g02620*,ostta13g01990*,ostta13g02730*,ostta13g03080*,ostta14g02345*,ostta15g01870*
Cre01.g000750	circadian gene	peak_ZT21_trough_ZT09	AT2G42030*	ostta01g05510*,ostta05g00310*,ostta06g04510*,ostta09g02650*,ostta10g02990*,ostta14g00800*,ostta17g00580*
Cre01.g000800	circadian gene	peak_ZT06_trough_ZT00	AT1G12090	ostta05g04415,ostta11g01360,ostta12g02130,ostta05g03140,ostta09g00070,ostta09g00580
Cre01.g000850	circadian gene	peak_ZT03_trough_ZT12	AT3G17930,AT3G07190,AT1G51670,AT1G10590,AT2G22370	ostta13g01750,ostta08g03640,ostta05g04480,ostta03g00050
Cre01.g000900	circadian gene	peak_ZT18_trough_ZT00	AT5G47860	ostta12g02690,ostta04g00160
Cre01.g000950	circadian gene	peak_ZT09_trough_ZT00	AT5G65687	ostta08g00730
Cre01.g001000	circadian gene	peak_ZT12_trough_ZT06	AT1G08420,AT4G18820	ostta04g04860
Cre01.g001100	circadian gene	peak_ZT09_trough_ZT00	AT4G26690	ostta18g01320
Cre01.g001150	NON circadian gene
Cre01.g001200	NON circadian gene		AT2G19210*,AT2G20300*,AT2G39110*,AT2G17170*,AT2G30730*,AT2G31800*,AT2G43230*,AT2G05940*,AT2G41970*,AT2G46850*,AT2G39180*,AT2G20850*,AT2G48010*,AT2G18470*,AT2G39660*,AT2G04300*,AT2G47060*,AT2G17090*,AT2G41820*,AT2G39360*	ostta04g05040*,ostta05g02460*,ostta05g02430*,ostta05g03180*,ostta09g00800*,ostta11g00890*,ostta11g01250*,ostta11g02240*,ostta12g01250*,ostta14g02800*
Cre01.g001250	circadian gene	peak_ZT21_trough_ZT03
Cre01.g001300	NON circadian gene
Cre01.g001350	circadian gene	peak_ZT09_trough_ZT00	AT1G54350	ostta11g01110
Cre01.g001400	circadian gene	peak_ZT21_trough_ZT09	AT5G42620*
Cre01.g001450	circadian gene	peak_ZT12_trough_ZT00	AT1G15780
Cre01.g001501	circadian gene	peak_ZT00_trough_ZT06		ostta10g02450
Cre01.g001550	circadian gene	peak_ZT00_trough_ZT12	AT1G80130	ostta03g04810
Cre01.g001600	circadian gene	peak_ZT12_trough_ZT00	AT5G19330	ostta14g03010*,ostta16g01710*
Cre01.g001650	NON circadian gene		AT3G24530,AT5G14230,AT4G05040,AT5G57740	ostta04g03660,ostta02g04250,ostta15g02430,ostta18g00460,ostta08g00520,ostta11g01470,ostta08g03430,ostta01g01610,ostta20g00010
Cre01.g001657	circadian gene	peak_ZT03_trough_ZT15	AT1G32260
Cre01.g001664	circadian gene	peak_ZT00_trough_ZT21	AT2G27390	ostta04g02220
Cre01.g001671	NON circadian gene		AT1G73120,AT4G00810,AT3G63233,AT5G54580,ATCG00900,ATCG01240,AT1G19240,AT2G04870,AT5G41908	ostta04g04030,ostta08g01170,ostta05g01460,ostta05g01890,ostta10g02620,ostta14g01635
Cre01.g001678	NON circadian gene		AT2G46700*,AT2G43790*	ostta01g01780*,ostta01g02180*,ostta01g02850*,ostta01g04270*,ostta01g05030*,ostta01g05490*,ostta01g05680*,ostta02g00460*,ostta02g02910*,ostta02g03370*,ostta02g03420*,ostta02g03720*,ostta02g03780*,ostta02g03890*,ostta03g01180*,ostta03g02200*,ostta03g03410*,ostta03g04140*,ostta03g04700*,ostta03g05420*
Cre01.g001685	circadian gene	peak_ZT00_trough_ZT12	AT3G18290
Cre01.g001700	circadian gene	peak_ZT21_trough_ZT15	AT2G19210*,AT2G20300*,AT2G39110*,AT2G17170*,AT2G30730*,AT2G31800*,AT2G43230*,AT2G05940*,AT2G41970*,AT2G46850*,AT2G39180*,AT2G20850*,AT2G48010*,AT2G18470*,AT2G39660*,AT2G04300*,AT2G47060*,AT2G17090*,AT2G41820*,AT2G39360*	ostta04g05040*,ostta05g02460*,ostta05g02430*,ostta05g03180*,ostta09g00800*,ostta11g00890*,ostta11g01250*,ostta11g02240*,ostta12g01250*,ostta14g02800*
Cre01.g001750	circadian gene	peak_ZT03_trough_ZT12	AT5G55220,AT4G38225,AT2G15420	ostta02g02090,ostta16g02260
Cre01.g001800	circadian gene	peak_ZT21_trough_ZT06	AT3G04810,AT1G54510,AT5G28290,AT3G44200,AT3G53930,AT3G63280,AT3G13530,AT5G18700,AT3G07980	ostta01g01780*,ostta01g02180*,ostta01g02850*,ostta01g04270*,ostta01g05030*,ostta01g05490*,ostta01g05680*,ostta02g00460*,ostta02g02910*,ostta02g03370*,ostta02g03420*,ostta02g03720*,ostta02g03780*,ostta02g03890*,ostta03g01180*,ostta03g02200*,ostta03g03410*,ostta03g04140*,ostta03g04700*,ostta03g05420*
Cre01.g001950	circadian gene	peak_ZT03_trough_ZT09	AT4G14465	ostta07g01590,ostta14g02470,ostta05g02340,ostta16g02347,ostta17g01960
Cre01.g001983	circadian gene	peak_ZT00_trough_ZT21	AT5G10430	ostta01g05130,ostta09g04310
Cre01.g002050	NON circadian gene		AT1G09870*,AT3G01310*,AT5G15070*	ostta14g01310
Cre01.g002100	NON circadian gene		AT2G24640*,AT2G17900*,AT4G02220*,AT4G31670*,AT4G24560*,AT1G67340*,AT1G17110*,AT1G70150*,AT3G21820*,AT5G65450*,AT5G50450*	ostta09g02830*,ostta13g00430*,ostta13g00710*
Cre01.g002150	circadian gene	peak_ZT12_trough_ZT06	AT1G22710,AT4G00400,AT5G60120	ostta03g00820
Cre01.g002200	NON circadian gene		AT2G04630,AT5G51940,AT3G20180,AT1G79170,AT2G11462,AT3G51750,AT4G00651	ostta02g00300,ostta03g02710,ostta05g04900
Cre01.g002201	circadian gene	peak_ZT00_trough_ZT06	AT5G12220*	ostta17g01620*
Cre01.g002203	circadian gene	peak_ZT09_trough_ZT21
Cre01.g002227	NON circadian gene		AT1G18300,AT1G56250,AT1G64680,AT2G32550,AT4G28740,AT1G49530,AT5G20850,AT4G08670,AT2G21120	ostta09g01630,ostta07g04220,ostta08g00280,ostta12g00610,ostta11g01325,ostta10g00545,ostta11g00750,ostta09g01120,ostta19g00570
Cre01.g002234	NON circadian gene		AT1G52300,AT3G16080,AT1G12805,AT1G22885,AT1G75350,AT5G04750,AT1G02590,AT1G14755,AT3G01020,AT3G13275,ATMG00710,AT1G15250,AT2G20619,AT3G52620,AT5G59305,AT1G05065	ostta15g00200,ostta12g00920,ostta03g04740,ostta02g01000
Cre01.g002250	NON circadian gene		AT3G26580	ostta07g02675
Cre01.g002300	circadian gene	peak_ZT12_trough_ZT21	AT4G34870,AT1G01940	ostta03g04330,ostta09g01380,ostta17g01750,ostta12g01070,ostta10g02750,ostta03g03340,ostta10g03440,ostta20g00270,ostta08g04090,ostta15g02420,ostta07g03320,ostta10g01100,ostta04g04340,ostta04g04670,ostta06g02120,ostta04g04070,ostta04g03650,ostta05g01920
Cre01.g002350	circadian gene	peak_ZT09_trough_ZT21	AT2G32410,AT1G05180	ostta01g00750
Cre01.g002400	circadian gene	peak_ZT06_trough_ZT12	AT5G25340,AT4G16915,AT2G43060,AT1G54680	ostta04g02550
Cre01.g002451	circadian gene	peak_ZT06_trough_ZT12	AT1G15800,AT2G17540,AT2G44970	ostta06g00300,ostta15g02490,ostta18g00850
Cre01.g002500	NON circadian gene		AT3G12210,AT3G17100,AT1G02965,AT5G22530,AT5G51860,AT1G27400,AT1G03905,AT4G34560,AT2G39960,AT1G47495,AT1G67430,AT1G24807,AT3G05590,AT5G49600,AT1G74730,AT5G09530,AT2G45650,AT5G05110,AT2G46535,AT2G28560	ostta05g02690,ostta03g00860,ostta13g01510,ostta04g04760,ostta08g02650,ostta17g02220,ostta08g01570
Cre01.g002550	circadian gene	peak_ZT21_trough_ZT06	AT1G06390	ostta15g00110,ostta06g00790,ostta09g00810,ostta04g03880,ostta02g02910,ostta04g05150,ostta17g00770,ostta03g02200,ostta13g02820,ostta12g02550,ostta14g01720
Cre01.g002600	circadian gene	peak_ZT21_trough_ZT03	AT1G58100	ostta06g02520,ostta04g02110
Cre01.g002650	NON circadian gene			ostta14g01770,ostta09g01560
Cre01.g002700	circadian gene	peak_ZT12_trough_ZT00
Cre01.g002750	circadian gene	peak_ZT15_trough_ZT00		ostta12g00660,ostta15g01950
Cre01.g002787	circadian gene	peak_ZT12_trough_ZT00
Cre01.g002824	NON circadian gene		AT3G04310
Cre01.g002861	NON circadian gene		AT1G03060,AT1G48090
Cre01.g002900	circadian gene	peak_ZT15_trough_ZT00	AT5G64900,AT3G63160	ostta03g05220,ostta02g02180
Cre01.g002950	circadian gene	peak_ZT21_trough_ZT06		ostta18g00340
Cre01.g003000	circadian gene	peak_ZT12_trough_ZT00	AT5G67360
Cre01.g003050	circadian gene	peak_ZT00_trough_ZT06	AT3G10380
Cre01.g003100	NON circadian gene		AT2G41520*,AT2G35720*,AT2G42750*,AT2G35540*,AT2G42080*,AT2G20560*,AT2G25560*,AT2G22360*,AT2G26890*,AT2G05250*,AT2G33735*,AT2G01710*,AT2G18465*,AT2G05230*,AT2G21510*,AT2G17880*,AT2G41000*,AT4G37480*,AT4G39150*,AT4G19570*	ostta08g02050,ostta08g01350
Cre01.g003150	circadian gene	peak_ZT00_trough_ZT15	AT4G25390
Cre01.g003200	NON circadian gene		AT1G66130
Cre01.g003250	NON circadian gene			ostta03g06000*,ostta04g05590*,ostta16g02730*
Cre01.g003300	NON circadian gene
Cre01.g003376	circadian gene	peak_ZT00_trough_ZT12	AT3G11450,AT5G06110,AT1G74250,AT3G15095	ostta06g01960,ostta05g02080
Cre01.g003450	circadian gene	peak_ZT00_trough_ZT15
Cre01.g003463	circadian gene	peak_ZT12_trough_ZT00	AT3G24495	ostta10g02100,ostta06g00330,ostta06g02640,ostta04g02050,ostta06g03540,ostta03g05120,ostta11g01380
Cre01.g003475	circadian gene	peak_ZT06_trough_ZT00
Cre01.g003487	NON circadian gene		AT1G31870,AT4G28990,AT3G12440	ostta09g04020,ostta11g00200
Cre01.g003500	NON circadian gene
Cre01.g003508	circadian gene	peak_ZT21_trough_ZT09	AT2G29990,AT5G30510,AT4G00110,AT3G04360	ostta16g01355,ostta07g03830,ostta03g01190,ostta07g03410,ostta11g01310
Cre01.g003516	circadian gene	peak_ZT21_trough_ZT09
Cre01.g003524	circadian gene	peak_ZT21_trough_ZT09	AT1G50700,AT1G35670	ostta09g03490,ostta03g03410,ostta15g01200,ostta05g03390,ostta18g01720,ostta04g00680
Cre01.g003532	circadian gene	peak_ZT21_trough_ZT00
Cre01.g003541	NON circadian gene		AT3G04721,AT1G65500,AT1G67920,AT5G24105,AT1G73965,AT1G65484,AT1G65486,AT5G44580,AT3G13310,AT1G69050,AT2G02023,AT4G30880,AT1G66145,AT5G24316,AT1G31580	ostta05g04720,ostta17g01870,ostta02g00093,ostta02g00290,ostta08g02530,ostta05g02600
Cre01.g003550	circadian gene	peak_ZT06_trough_ZT12	AT2G21045*,AT5G66170*	ostta01g00550*,ostta01g03450*,ostta02g03080*,ostta02g03480*,ostta03g02370*,ostta03g04950*,ostta05g04850*,ostta06g03840*,ostta07g00230*,ostta10g00990*,ostta10g02470*,ostta12g03180*,ostta13g00300*,ostta14g00010*,ostta14g02475*,ostta15g00090*,ostta18g00550*
Cre01.g003600	circadian gene	peak_ZT03_trough_ZT21	AT2G38350,AT3G10985,AT4G34265,AT3G48140,ATMG01100,AT1G30880,AT5G40595,AT4G08868,AT2G25685,AT5G20090,AT5G25490,AT4G21840	ostta02g04310,ostta05g03970,ostta09g03280,ostta18g00440,ostta12g01160,ostta04g04230,ostta06g00135
Cre01.g003650	circadian gene	peak_ZT12_trough_ZT00	AT1G79470	ostta14g01150,ostta03g05990
Cre01.g003700	circadian gene	peak_ZT12_trough_ZT00		ostta01g03870*
Cre01.g003751	circadian gene	peak_ZT03_trough_ZT15	AT2G25600*	ostta01g00070*,ostta01g00440*,ostta01g01340*,ostta01g06640*,ostta04g02830*,ostta05g04450*,ostta06g02060*,ostta09g03670*,ostta09g03700*,ostta11g00850*,ostta13g00250*,ostta13g00480*,ostta13g00620*,ostta16g02130*,ostta18g00690*,ostta18g00710*,ostta18g01080*
Cre01.g003800	NON circadian gene		AT2G19210*,AT2G20300*,AT2G39110*,AT2G17170*,AT2G30730*,AT2G31800*,AT2G43230*,AT2G05940*,AT2G41970*,AT2G46850*,AT2G39180*,AT2G20850*,AT2G48010*,AT2G18470*,AT2G39660*,AT2G04300*,AT2G47060*,AT2G17090*,AT2G41820*,AT2G39360*	ostta04g05040*,ostta05g02460*,ostta05g02430*,ostta05g03180*,ostta09g00800*,ostta11g00890*,ostta11g01250*,ostta11g02240*,ostta12g01250*,ostta14g02800*
Cre01.g003826	NON circadian gene		AT4G09550,AT2G45161,AT5G27967,AT3G21351,AT1G70944,AT1G51913,AT1G10652,AT1G06515,AT3G42970,AT5G28560,AT5G35732,AT1G06137,AT5G15254,AT2G22425,AT5G54950,AT2G44304,AT3G09162	ostta16g00770,ostta16g00110,ostta06g00010,ostta07g01940,ostta02g02180
Cre01.g003850	circadian gene	peak_ZT06_trough_ZT00	AT2G45510,AT1G69500,AT3G01900,AT4G32170,AT2G44890,AT2G45570,AT5G63450,AT4G39500,AT5G23190,AT3G48520,AT3G53130,AT4G39490,AT5G58860,AT1G01600,AT1G24540,AT1G34540,AT3G48280,AT1G13080,AT4G39510,AT1G11600	ostta07g00380,ostta03g03620,ostta09g02540,ostta08g01560,ostta01g05550,ostta11g01340,ostta13g02440,ostta15g00680
Cre01.g003950	NON circadian gene		AT1G03060
Cre01.g004000	NON circadian gene		AT4G22420,AT3G51220,AT1G54530,AT3G49770
Cre01.g004050	NON circadian gene		AT3G05550,AT1G62060,AT1G48610,AT5G23090,AT1G51200,AT5G26617,AT2G42190,AT5G53260,AT5G08190,AT1G07130,AT5G12990	ostta16g01770,ostta02g01600,ostta01g01520,ostta05g04690,ostta14g00260,ostta04g00360,ostta08g00890,ostta11g02950,ostta16g01840,ostta13g00750,ostta04g02580,ostta10g02600,ostta11g01390,ostta09g02955
Cre01.g004124	circadian gene	peak_ZT12_trough_ZT03
Cre01.g004157	circadian gene	peak_ZT12_trough_ZT00
Cre01.g004200	circadian gene	peak_ZT15_trough_ZT00	AT1G33240	ostta05g00330
Cre01.g004250	circadian gene	peak_ZT12_trough_ZT00	AT1G16950,AT1G34820,AT1G34805,AT1G34825,AT1G34860,AT1G34800,AT1G65483,AT1G34792,AT3G42560,AT3G23172,AT5G38197,AT4G05620,AT5G48605,AT5G44570
Cre01.g004300	circadian gene	peak_ZT00_trough_ZT12	AT3G47340	ostta03g01320,ostta05g01710
Cre01.g004350	circadian gene	peak_ZT00_trough_ZT15	AT1G15130	ostta12g01050
Cre01.g004400	circadian gene	peak_ZT12_trough_ZT06	AT1G31580	ostta02g02560,ostta01g01970,ostta16g01100,ostta03g06030,ostta02g01500,ostta02g02060
Cre01.g004450	circadian gene	peak_ZT00_trough_ZT12	AT1G54520,AT2G06645	ostta02g05270,ostta03g00720,ostta02g02477,ostta09g03930
Cre01.g004500	circadian gene	peak_ZT00_trough_ZT12	AT4G13430,AT1G17780	ostta03g02820
Cre01.g004550	circadian gene	peak_ZT12_trough_ZT00	AT2G45700*,AT1G70180*,AT3G07170*,AT3G49560*,AT5G48680*,AT5G24650*	ostta01g03540*,ostta11g01325*
Cre01.g004600	NON circadian gene		AT2G17150*,AT2G43500*,AT4G24020*,AT4G35270*,AT4G38340*,AT4G35590*,AT1G74480*,AT1G64530*,AT1G18790*,AT1G76350*,AT1G20640*,AT3G59580*,AT5G53040*,AT5G66990*	ostta02g01710*,ostta02g04300*,ostta05g02380*,ostta07g00080*,ostta14g01760*
Cre01.g004651	circadian gene	peak_ZT15_trough_ZT00	AT3G57500,AT5G05430,AT5G16550	ostta07g02675,ostta01g04380
Cre01.g004700	circadian gene	peak_ZT06_trough_ZT00	AT5G38630,AT1G26100,AT3G22530	ostta16g00370,ostta12g02090,ostta16g01740,ostta13g01250,ostta07g01280,ostta02g01670
Cre01.g004750	circadian gene	peak_ZT15_trough_ZT03	AT3G49260	ostta18g01710,ostta07g03160
Cre01.g004800	circadian gene	peak_ZT00_trough_ZT12	AT3G15160,AT5G06960,AT5G06950,AT2G03667,AT5G62660,AT3G18790,AT1G47056,AT2G44190,AT1G15030,AT3G56100	ostta10g02990,ostta14g02420
Cre01.g004850	circadian gene	peak_ZT21_trough_ZT06
Cre01.g004900	circadian gene	peak_ZT15_trough_ZT03	AT3G55420	ostta18g00110
Cre01.g004926	circadian gene	peak_ZT21_trough_ZT06	AT2G45070	ostta18g00350,ostta04g02730,ostta19g00550,ostta13g01000,ostta03g03790
Cre01.g004950	circadian gene	peak_ZT03_trough_ZT21	AT3G13230	ostta18g00110,ostta05g03100
Cre01.g005001	NON circadian gene		AT2G15290,AT3G18570,AT2G47840,AT3G16140,AT1G11180,AT1G53120,AT4G07390,AT2G16190,AT3G53420,AT2G18840,AT2G42240,AT5G20900,AT3G18870,AT3G15356	ostta12g02380,ostta03g02440,ostta10g00390,ostta13g01400,ostta04g03580,ostta02g03020
Cre01.g005050	circadian gene	peak_ZT12_trough_ZT21	AT3G05130
Cre01.g005100	circadian gene	peak_ZT15_trough_ZT03	AT2G17720,AT1G29980	ostta03g04200,ostta09g04110,ostta11g00880,ostta13g01310,ostta19g00430,ostta06g02790,ostta13g00580
Cre01.g005126	NON circadian gene		AT2G15930,AT2G38210,AT5G54531,AT1G20875,AT4G09731,AT2G01175,AT5G47175,AT1G73165,AT5G12450,AT2G26511,AT4G10265
Cre01.g005150	circadian gene	peak_ZT06_trough_ZT00	AT2G13360	ostta05g00140
Cre01.g005200	circadian gene	peak_ZT21_trough_ZT00	AT2G42450*,AT2G42690*,AT2G44810*,AT2G05260*,AT2G30550*,AT2G31100*,AT2G31690*,AT4G13550*,AT4G18550*,AT4G10955*,AT4G16070*,AT4G16820*,AT4G00500*,AT1G51440*,AT1G05790*,AT1G06800*,AT1G06250*,AT1G45201*,AT1G02660*,AT1G05800*	ostta01g01130*,ostta01g02750*,ostta01g06450*,ostta04g01940*,ostta06g03260*,ostta06g04420*,ostta08g03270*,ostta13g01370*,ostta14g00050*
Cre01.g005250	NON circadian gene			ostta18g00235
Cre01.g005300	NON circadian gene		AT1G22480,AT5G28050,AT1G44318,AT3G62800	ostta05g03110,ostta02g05230,ostta03g01910,ostta13g00100,ostta20g00890,ostta01g02390
Cre01.g005350	NON circadian gene		AT2G46940,AT1G75710	ostta03g06000*,ostta04g05590*,ostta16g02730*
Cre01.g005400	circadian gene	peak_ZT12_trough_ZT00	AT3G03980,AT4G05530	ostta08g04230
Cre01.g005450	circadian gene	peak_ZT12_trough_ZT00	AT2G11570	ostta17g01580
Cre01.g005500	circadian gene	peak_ZT18_trough_ZT00		ostta08g00090*
Cre01.g005534	circadian gene	peak_ZT15_trough_ZT00	AT4G30450,AT5G07960,AT4G03635,AT4G30662,AT3G43682,AT4G17440,AT3G56500,AT3G29170,AT1G08390,AT1G33265,AT2G35120,AT4G12800	ostta20g00450,ostta02g00580,ostta05g03640,ostta14g01090,ostta01g02950,ostta06g01420,ostta09g00780,ostta01g01800,ostta04g05540,ostta07g01450,ostta14g01435
Cre01.g005543	NON circadian gene		AT5G06890,AT2G20490,AT4G14622,AT5G66490,AT5G40382,AT5G41010,AT1G06515,AT3G13686,AT3G44450,AT4G29410,AT3G59810,AT2G21640,AT2G30942,AT4G25672,AT5G47306,AT3G30430	ostta02g00890,ostta11g02950
Cre01.g005550	circadian gene	peak_ZT15_trough_ZT00	AT5G52210,AT1G23490	ostta05g00860,ostta10g02880,ostta12g02770,ostta17g01370,ostta01g06620,ostta15g01410,ostta14g02400,ostta04g01520,ostta12g00380
Cre01.g005600	NON circadian gene		AT1G75690	ostta10g01200,ostta09g02880,ostta06g03770,ostta11g02940,ostta15g00770,ostta19g00390,ostta10g02380,ostta03g00500
Cre01.g005651	NON circadian gene		AT1G52920,AT5G20520,AT4G40050,AT1G67290,AT2G32295,AT4G13940	ostta03g03270,ostta15g00195
Cre01.g005701	NON circadian gene		AT1G70260,AT3G57650,AT4G30890,AT1G79220,AT3G09340,AT5G53640,AT5G08770,AT5G56820,AT3G12700,AT5G14430	ostta11g00510,ostta08g02110,ostta02g04850
Cre01.g005750	NON circadian gene		AT2G10940,AT5G09440,AT2G16630,AT1G20030,AT1G75050,AT4G11521,AT3G45880,AT3G08505,AT5G16540	ostta02g03940,ostta04g03400,ostta05g03380,ostta11g03170
Cre01.g005813	circadian gene	peak_ZT12_trough_ZT00	AT4G26760	ostta10g03100,ostta14g00480,ostta08g03430,ostta13g01050,ostta03g05770,ostta01g01350,ostta06g03540,ostta04g01150,ostta16g02670,ostta01g00330,ostta07g01850,ostta10g00680,ostta11g00560
Cre01.g005850	circadian gene	peak_ZT03_trough_ZT12	AT5G52980,AT5G06265	ostta14g01075
Cre01.g005900	circadian gene	peak_ZT15_trough_ZT06	AT1G06110
Cre01.g005950	circadian gene	peak_ZT18_trough_ZT03	AT1G15140,AT5G54590,AT2G36530,AT4G26080,AT1G47370,AT1G47210	ostta01g01480
Cre01.g006000	circadian gene	peak_ZT21_trough_ZT00	AT1G74360,AT1G71830,AT1G58200,AT1G74040,AT3G47580
Cre01.g006050	circadian gene	peak_ZT12_trough_ZT00		ostta08g00800,ostta06g03040,ostta05g04100
Cre01.g006100	circadian gene	peak_ZT00_trough_ZT12	AT4G00525,AT3G43153	ostta03g05350,ostta16g01840,ostta16g01490,ostta04g02680,ostta16g00750,ostta07g02560,ostta17g02005,ostta08g00600
Cre01.g006150	circadian gene	peak_ZT00_trough_ZT12	AT5G39900,AT1G45332,AT1G62750,AT4G02930,AT2G45030,AT4G20360,AT5G08650,AT1G06910	ostta15g00390,ostta10g01810,ostta01g05220,ostta05g04800
Cre01.g006202	NON circadian gene			ostta03g06000*,ostta04g05590*,ostta16g02730*
Cre01.g006250	NON circadian gene		AT4G14800,AT1G71470,AT2G25625,AT3G27680,AT1G31520,AT5G43550,AT5G02740,AT3G22900,AT4G23620,ATCG01090	ostta06g01780,ostta02g04120,ostta09g04070,ostta03g01980,ostta07g04380
Cre01.g006301	circadian gene	peak_ZT21_trough_ZT12	AT4G34265	ostta18g00650,ostta19g00220,ostta09g01420,ostta14g00530,ostta16g00110,ostta08g02800,ostta02g00680,ostta02g01000
Cre01.g006352	NON circadian gene		AT1G04171,AT4G05070,AT4G06583,AT1G06149,AT3G19274,AT2G37478,AT2G27228,AT4G11876,AT5G44585,AT1G01073,AT3G44783,AT3G29036,AT3G06019,AT3G51642,AT1G44990,AT3G18779,AT1G31319,AT3G15251	ostta04g03020,ostta18g00650,ostta03g05260
Cre01.g006402	NON circadian gene		AT5G51360,AT3G49010,AT4G21310,AT1G17880,AT1G31320,AT5G67411,AT3G15210,AT5G17560,AT1G72360	ostta08g03560,ostta01g06610,ostta01g03020,ostta05g03430,ostta11g03230,ostta04g00100
Cre01.g006450	NON circadian gene		ATMG00520*,ATMG01250*,AT4G20520*,AT1G74350*	ostta04g03490*
Cre01.g006500	NON circadian gene		AT1G78230,AT5G53060	ostta01g02560
Cre01.g006550	NON circadian gene		AT5G41700,AT5G53300,AT3G45245,AT1G63840,AT4G36410,AT4G31560,AT3G61460,AT1G52830,AT1G01400,AT4G35320,AT1G19510,AT1G76750,AT1G67250,AT4G21830,AT4G00895	ostta12g00730,ostta04g02910
Cre01.g006576	NON circadian gene
Cre01.g006600	NON circadian gene		ATMG00520*,ATMG01250*,AT4G20520*,AT1G74350*	ostta04g03490*
Cre01.g006614	NON circadian gene		ATMG00520*,ATMG01250*,AT4G20520*,AT1G74350*	ostta01g04040,ostta09g01190
Cre01.g006628	NON circadian gene		AT1G04070,AT2G05620,AT2G41650,AT5G18404,AT3G19660,AT4G04423,AT5G17870	ostta02g02100
Cre01.g006642	NON circadian gene		AT1G29070,AT3G44450,AT3G45170,AT2G23130,AT5G55140,AT3G47980,AT5G51510	ostta06g01570,ostta14g02695,ostta06g00730,ostta01g01520,ostta03g03740,ostta06g03920,ostta04g04710,ostta04g04300,ostta10g01390,ostta08g03950,ostta05g05020,ostta04g00660,ostta02g03530,ostta08g03300,ostta11g00350
Cre01.g006656	NON circadian gene		AT5G57080,AT3G23200,AT1G66850,AT2G38530,AT4G29735,AT3G30725,AT1G22840,AT3G51590,AT3G53850,AT2G38540,AT3G05590,AT5G27850,AT5G27820,AT3G50810	ostta09g04360,ostta06g03220,ostta02g04720,ostta06g03332,ostta05g04630,ostta04g00130,ostta15g00990
Cre01.g006670	NON circadian gene		AT2G35660,AT2G22840	ostta11g00750,ostta10g02250,ostta02g03390
Cre01.g006700	NON circadian gene		AT4G20520	ostta04g03490*
Cre01.g006733	NON circadian gene		AT3G30222,AT4G03156,AT5G40970,AT5G17280,AT5G52770,AT3G62930,AT5G46025,AT5G44565,AT1G58007,AT2G32765,AT5G30520	ostta10g01170,ostta12g01950
Cre01.g006766	NON circadian gene		ATMG00520*,ATMG01250*,AT4G20520*,AT1G74350*	ostta18g00890
Cre01.g006800	circadian gene	peak_ZT12_trough_ZT00	AT3G45100	ostta03g04890
Cre01.g006850	circadian gene	peak_ZT15_trough_ZT09	AT3G44755,AT2G05185,AT3G03590,AT2G15000,AT5G05300,AT3G42380,AT5G48580,AT3G18690,AT4G20420,AT1G30845,AT3G25882,AT4G12480,AT3G19615,AT5G22608,AT2G01340,AT5G48710	ostta05g03520,ostta04g03255,ostta04g02800,ostta06g02910,ostta02g04450,ostta12g01980,ostta14g01245,ostta04g01340,ostta07g02060,ostta05g02630
Cre01.g006876	NON circadian gene		AT1G04778,AT2G20480,AT5G36925,AT2G47844,AT2G21725,ATMG01100,AT1G53030,AT1G70782,AT4G11760,AT3G21890,AT1G71865,AT1G61575,AT5G59105,AT1G28307,AT2G10931	ostta08g03920,ostta04g03060,ostta08g02710,ostta15g00780,ostta18g00630,ostta03g01340,ostta10g03550,ostta02g00400
Cre01.g006900	circadian gene	peak_ZT21_trough_ZT09		ostta16g01630
Cre01.g006950	circadian gene	peak_ZT03_trough_ZT12	AT3G52930,AT2G21330,AT2G36460,AT4G26530,AT5G03690,AT2G01140,AT4G38970,AT4G26520	ostta01g03040,ostta03g00660,ostta04g04420,ostta04g00590
Cre01.g007000	circadian gene	peak_ZT21_trough_ZT09	AT5G06530,AT1G51500	ostta04g03540,ostta05g04370,ostta06g01550,ostta04g00610,ostta09g00030,ostta09g01615,ostta10g01550,ostta14g01680
Cre01.g007050	circadian gene	peak_ZT06_trough_ZT12	AT3G19900,AT5G50665,AT2G27270,AT3G56010	ostta08g02070,ostta16g01110,ostta05g03100
Cre01.g007051	circadian gene	peak_ZT15_trough_ZT09	AT2G36170,AT3G52590,AT1G31340,AT2G35635,AT1G23410,AT2G47110,AT3G62250,AT4G05050,AT1G55060,AT4G02890,AT5G03240,AT1G11980,AT1G65350,AT5G37640,AT5G20620,AT1G53980,AT5G44973	ostta08g01750,ostta07g00910,ostta16g00765,ostta12g01170
Cre01.g007100	circadian gene	peak_ZT00_trough_ZT15
Cre01.g007150	circadian gene	peak_ZT09_trough_ZT18	AT4G09340	ostta08g01770
Cre01.g007200	circadian gene	peak_ZT00_trough_ZT12	AT3G56930	ostta17g00530
Cre01.g007251	circadian gene	peak_ZT12_trough_ZT00
Cre01.g007300	circadian gene	peak_ZT09_trough_ZT00	AT2G04530*	ostta13g02430
Cre01.g007350	circadian gene	peak_ZT12_trough_ZT06	AT3G29570	ostta01g05510*,ostta05g00310*,ostta06g04510*,ostta09g02650*,ostta10g02990*,ostta14g00800*,ostta17g00580*
Cre01.g007400	circadian gene	peak_ZT15_trough_ZT00	AT3G48420,AT5G22100,AT1G18080,AT2G37860,AT1G76050,AT4G18270,AT4G23660	ostta20g00010,ostta13g01890,ostta07g04510,ostta05g03190,ostta14g00340,ostta03g00800,ostta08g02790
Cre01.g007450	NON circadian gene		AT2G30160*,AT2G39970*,AT2G26360*,AT2G17270*,AT2G37890*,AT2G47490*,AT2G22500*,AT2G35800*,AT2G46320*,AT2G33820*,AT4G01100*,AT4G11440*,AT4G24570*,AT4G15010*,AT4G26180*,AT4G28390*,AT4G39460*,AT4G32400*,AT4G27940*,AT4G03115*	ostta08g00670
Cre01.g007500	circadian gene	peak_ZT21_trough_ZT09	AT5G45380*	ostta12g00950*,ostta15g01710*
Cre01.g007550	circadian gene	peak_ZT12_trough_ZT00	AT5G23850	ostta02g04740*,ostta15g02510*,ostta16g00340*,ostta16g00800*
Cre01.g007600	circadian gene	peak_ZT06_trough_ZT12	AT1G53520,AT2G26340	ostta11g01920,ostta13g01905,ostta03g01420
Cre01.g007651	circadian gene	peak_ZT09_trough_ZT06	AT3G04820	ostta09g01210
Cre01.g007700	circadian gene	peak_ZT03_trough_ZT21	AT4G30920,AT4G30910,AT2G24200	ostta05g01870,ostta10g02630,ostta14g00570
Cre01.g007737	NON circadian gene		AT2G32040,AT1G04570,AT5G25050,AT1G79710,AT1G64890,AT5G25040,AT5G10820,AT2G33280	ostta07g00450,ostta20g00250
Cre01.g007774	circadian gene	peak_ZT09_trough_ZT15	AT2G21380*,AT2G35330*,AT2G38195*,AT2G42030*,AT2G22010*,AT2G23780*,AT2G38185*,AT2G27950*,AT2G34920*,AT2G44410*,AT2G38920*,AT2G44950*,AT2G38220*,AT4G08590*,AT4G19700*,AT4G13100*,AT4G03000*,AT4G01023*,AT4G17680*,AT4G24204*	ostta10g02280,ostta17g01470
Cre01.g007811	circadian gene	peak_ZT12_trough_ZT03
Cre01.g007850	circadian gene	peak_ZT15_trough_ZT21	AT4G23496,AT3G43410,AT4G19045,AT3G27329,AT5G52780,AT5G17340	ostta19g00450,ostta10g01300,ostta07g03230,ostta16g02610,ostta06g00190
Cre01.g007901	circadian gene	peak_ZT00_trough_ZT12	AT2G04100*,AT2G34360*,AT2G04040*,AT2G04050*,AT2G04070*,AT2G38330*,AT2G38510*,AT2G04090*,AT2G21340*,AT2G04080*,AT2G04066*,AT4G25640*,AT4G38380*,AT4G21910*,AT4G29140*,AT4G39030*,AT4G23030*,AT4G21903*,AT4G00350*,AT4G22790*	ostta17g00170
Cre01.g007950	circadian gene	peak_ZT12_trough_ZT00	AT2G42250,AT1G11680,AT3G28740,AT5G25120,AT5G04630,AT3G53280,AT5G04660,AT2G29090	ostta03g03620,ostta01g06280
Cre01.g008000	circadian gene	peak_ZT12_trough_ZT00	AT3G16230,AT5G23700,AT1G35490,AT3G16220	ostta01g01550
Cre01.g008051	circadian gene	peak_ZT09_trough_ZT00	AT4G22290	ostta03g01270,ostta15g02490
Cre01.g008100	NON circadian gene		AT4G25520,AT1G27430,AT1G24300
Cre01.g008150	NON circadian gene		AT2G20050*,AT2G40860*,AT3G63340*	ostta01g05490*,ostta03g04700*,ostta07g01910*,ostta11g00840*,ostta12g00400*
Cre01.g008200	circadian gene	peak_ZT09_trough_ZT00
Cre01.g008250	circadian gene	peak_ZT06_trough_ZT00	AT3G48050
Cre01.g008300	NON circadian gene
Cre01.g008350	NON circadian gene
Cre01.g008402	NON circadian gene		AT2G48010*,AT2G39660*	ostta04g05040*,ostta05g02460*,ostta05g02430*,ostta05g03180*,ostta09g00800*,ostta11g00890*,ostta11g01250*,ostta11g02240*,ostta12g01250*,ostta14g02800*
Cre01.g008450	circadian gene	peak_ZT12_trough_ZT06	AT2G46180,AT3G02930	ostta03g02400
Cre01.g008500	NON circadian gene		AT3G29080	ostta20g00010,ostta08g00520,ostta02g03630
Cre01.g008550	circadian gene	peak_ZT03_trough_ZT21	AT4G24740	ostta04g01680,ostta01g05680,ostta05g02420,ostta09g02450,ostta09g00640
Cre01.g008600	circadian gene	peak_ZT09_trough_ZT15	AT2G35710*	ostta01g04910*
Cre01.g008650	circadian gene	peak_ZT21_trough_ZT06	AT2G46700*,AT2G43790*	ostta01g01780*,ostta01g02180*,ostta01g02850*,ostta01g04270*,ostta01g05030*,ostta01g05490*,ostta01g05680*,ostta02g00460*,ostta02g02910*,ostta02g03370*,ostta02g03420*,ostta02g03720*,ostta02g03780*,ostta02g03890*,ostta03g01180*,ostta03g02200*,ostta03g03410*,ostta03g04140*,ostta03g04700*,ostta03g05420*
Cre01.g008700	circadian gene	peak_ZT21_trough_ZT00	AT5G51195,AT2G03800
Cre01.g008750	NON circadian gene
Cre01.g008800	NON circadian gene
Cre01.g008850	circadian gene	peak_ZT06_trough_ZT00	AT5G47480*
Cre01.g008891	circadian gene	peak_ZT06_trough_ZT00	AT2G17850*,AT2G40760*,AT2G42220*,AT2G21045*,AT4G35770*,AT4G27700*,AT4G24750*,AT1G79230*,AT1G16460*,AT1G17850*,AT3G08920*,AT3G59780*,AT5G66040*,AT5G66170*,AT5G19370*,AT5G55130*,AT5G23060*,AT5G03455*	ostta04g00590
Cre01.g008900	NON circadian gene
Cre01.g008950	circadian gene	peak_ZT12_trough_ZT03	AT2G20270	ostta10g00880,ostta07g04190,ostta12g02420
Cre01.g008976	NON circadian gene		AT2G47844,AT3G32905,AT1G61563,AT2G12461,AT3G52520,AT2G40530,AT4G07868,AT1G32225,AT5G16285,AT2G45412	ostta13g00010,ostta10g02380
Cre01.g009000	circadian gene	peak_ZT21_trough_ZT12	AT1G64720	ostta02g04817,ostta18g01330,ostta03g05100,ostta17g00400,ostta10g00210,ostta10g02850,ostta08g02840,ostta09g03590,ostta03g00750
Cre01.g009025	circadian gene	peak_ZT00_trough_ZT09	AT4G32900,AT5G59950,AT5G50470,AT1G58330,AT2G18670	ostta12g03150,ostta02g00450,ostta12g00960
Cre01.g009050	NON circadian gene		AT3G62190,AT3G51510,AT3G29330,AT2G39430	ostta09g02570,ostta12g01970,ostta01g04830,ostta03g02750,ostta18g01350
Cre01.g009101	circadian gene	peak_ZT00_trough_ZT09	AT2G39720,AT1G71980	ostta01g01480*,ostta04g03050*,ostta04g04160*,ostta04g05140*,ostta06g01850*,ostta06g04040*,ostta09g03120*,ostta10g01450*,ostta10g01720*,ostta10g02440*,ostta10g02890*,ostta10g03150*,ostta12g01460*,ostta11g00420*,ostta12g02620*,ostta13g01990*,ostta13g02730*,ostta13g03080*,ostta14g02345*,ostta15g01870*
Cre01.g009150	NON circadian gene		AT3G25950,AT4G24090	ostta10g00820,ostta06g00945
Cre01.g009200	circadian gene	peak_ZT12_trough_ZT00	AT2G30050,AT1G71250,AT3G06410,AT5G64430,AT1G33680	ostta17g01300,ostta11g00680,ostta01g05430,ostta13g02850
Cre01.g009250	circadian gene	peak_ZT12_trough_ZT06	AT3G23890	ostta13g00120
Cre01.g009300	NON circadian gene		AT3G59770	ostta06g02690
Cre01.g009325	circadian gene	peak_ZT09_trough_ZT03	AT2G01490*	ostta01g00150*,ostta01g05300*,ostta02g03300*,ostta04g04720*,ostta05g03080*,ostta05g03070*,ostta06g00200*,ostta06g03070*,ostta07g03630*,ostta12g02660*,ostta13g00550*,ostta20g00170*
Cre01.g009350	circadian gene	peak_ZT00_trough_ZT12	AT5G08170
Cre01.g009400	NON circadian gene		AT5G45380*	ostta12g00950*,ostta15g01710*
Cre01.g009450	circadian gene	peak_ZT15_trough_ZT09	AT1G68370,AT1G28210,AT5G23240	ostta01g04040,ostta13g00680,ostta04g01150,ostta06g00620,ostta14g02230,ostta02g03320
Cre01.g009500	circadian gene	peak_ZT06_trough_ZT18	AT4G38230,AT4G04710,AT1G74740,AT5G19450,AT1G18890,AT5G12480,AT5G12180,AT1G35670,AT5G19360,AT2G17290,AT4G09570,AT3G20410,AT5G23580,AT1G50700,AT4G23650,AT4G35310,AT3G57530,AT2G38910,AT2G41860,AT3G51850	ostta03g03410,ostta09g03490,ostta13g01940
Cre01.g009550	circadian gene	peak_ZT00_trough_ZT12	AT2G39000*	ostta01g01820*,ostta01g04870*,ostta01g06260*,ostta02g00520*,ostta02g02840*,ostta03g01490*,ostta03g04220*,ostta03g05230*,ostta04g01690*,ostta04g01780*,ostta04g02640*,ostta05g01420*,ostta06g04430*,ostta08g01940*,ostta08g03040*,ostta09g02120*,ostta09g02380*,ostta09g03920*,ostta09g04200*,ostta13g03050*
Cre01.g009575	NON circadian gene		AT2G41710*	ostta01g04630*,ostta03g02220*,ostta03g03730*,ostta04g05010*,ostta06g01110*,ostta08g04170*,ostta13g02000*,ostta15g00375*
Cre01.g009601	NON circadian gene		AT4G33145,AT4G14615,AT4G08949,AT3G42380,AT4G35980,ATMG00280,AT3G61723,AT2G07732,AT1G72690,AT5G09976,AT4G10910	ostta10g01010,ostta09g04310,ostta15g00240,ostta14g02990,ostta05g00700,ostta07g01760
Cre01.g009650	NON circadian gene		AT2G31230*,AT2G47520*,AT2G25820*,AT2G40340*,AT2G33710*,AT2G28550*,AT2G46310*,AT2G20880*,AT2G38340*,AT2G44940*,AT2G40220*,AT2G22200*,AT2G39250*,AT2G23340*,AT2G44840*,AT2G35700*,AT2G41710*,AT2G36450*,AT2G40350*,AT4G18450*	ostta01g04630*,ostta03g02220*,ostta03g03730*,ostta04g05010*,ostta06g01110*,ostta08g04170*,ostta13g02000*,ostta15g00375*
Cre01.g009676	NON circadian gene		AT3G29195,AT1G76065,AT2G45161,AT5G24980,AT1G44941,AT2G31335,AT2G25210,AT3G09162,AT4G01671,AT3G44171,AT5G09990,AT4G37483,AT1G02391,AT3G31051,AT5G10504,AT3G51636,ATCG00600,AT3G29431,AT5G61228,AT4G19095	ostta16g00010
Cre01.g009700	circadian gene	peak_ZT12_trough_ZT00	AT4G16580*,AT4G33500*	ostta01g02460*,ostta03g05190*,ostta04g00850*
Cre01.g009731	circadian gene	peak_ZT09_trough_ZT00
Cre01.g009765	NON circadian gene
Cre01.g009800	circadian gene	peak_ZT21_trough_ZT09	AT1G13190,AT4G36480	ostta08g03140
Cre01.g009850	NON circadian gene
Cre01.g009900	NON circadian gene		AT2G42750,AT5G23240,AT2G22360,AT1G80030,AT4G13530	ostta01g01180,ostta04g02250,ostta06g00070
Cre01.g009950	circadian gene	peak_ZT00_trough_ZT06	AT3G57000,AT5G63690,AT2G06010,AT1G49940,AT1G44224,AT1G45403,AT3G22057	ostta18g01680,ostta01g00910
Cre01.g010000	NON circadian gene		AT2G43790,AT3G45640,AT4G11330,AT4G01370,AT1G07880,AT1G10210,AT1G01560,AT2G18170,AT1G59580,AT3G59790,AT4G36450,AT2G46070,AT3G18040,AT5G19010,AT1G73670,AT2G01450,AT1G18150,AT3G48750,AT1G73690,AT1G20930	ostta09g04050,ostta15g00110,ostta08g00460,ostta07g04270,ostta15g00670,ostta04g00430,ostta07g01400,ostta04g00110,ostta01g04270,ostta12g00500,ostta12g02550,ostta20g00640,ostta10g01050,ostta03g02200,ostta16g00240,ostta07g02725,ostta16g01050
Cre01.g010050	NON circadian gene
Cre01.g010100	circadian gene	peak_ZT21_trough_ZT12	AT2G39000*	ostta01g01820*,ostta01g04870*,ostta01g06260*,ostta02g00520*,ostta02g02840*,ostta03g01490*,ostta03g04220*,ostta03g05230*,ostta04g01690*,ostta04g01780*,ostta04g02640*,ostta05g01420*,ostta06g04430*,ostta08g01940*,ostta08g03040*,ostta09g02120*,ostta09g02380*,ostta09g03920*,ostta09g04200*,ostta13g03050*
Cre01.g010150	NON circadian gene		AT1G30580*	ostta01g06080*,ostta02g01230*,ostta02g01360*,ostta03g03100*,ostta03g05040*,ostta03g05380*,ostta04g02630*,ostta05g02480*,ostta06g01810*,ostta06g01830*,ostta06g03460*,ostta07g04020*,ostta07g04300*,ostta08g02180*,ostta08g04210*,ostta09g00360*,ostta10g00380*,ostta11g00040*,ostta11g01150*,ostta11g02120*
Cre01.g010201	circadian gene	peak_ZT09_trough_ZT18	AT2G27380,AT3G28550,AT3G54580,AT3G22142,AT4G22485,AT1G23720,AT3G19020,AT5G07740	ostta10g00450
Cre01.g010250	circadian gene	peak_ZT12_trough_ZT00	AT4G16580*,AT4G33500*	ostta01g02460*,ostta03g05190*,ostta04g00850*
Cre01.g010296	circadian gene	peak_ZT12_trough_ZT06	AT1G09815	ostta19g00220,ostta08g03150,ostta03g05980,ostta05g03820,ostta19g00160
Cre01.g010300	circadian gene	peak_ZT12_trough_ZT03	AT1G33265	ostta14g02120,ostta04g01580
Cre01.g010350	circadian gene	peak_ZT18_trough_ZT00	AT1G04640,AT4G31050,AT1G47578,AT4G12450	ostta05g02990,ostta15g00120,ostta14g00220,ostta02g04630,ostta20g00340,ostta08g03395
Cre01.g010400	circadian gene	peak_ZT00_trough_ZT18	AT5G39110,AT5G39150,AT5G39180,AT5G39120,AT4G22610,AT4G02360,AT5G20790,AT4G31840,ATMG01350,AT5G39160,AT5G39190,AT3G05950,AT5G02730,AT5G26700,AT5G60260,AT5G51520,AT5G62340	ostta02g00350,ostta05g01510,ostta17g00970,ostta13g00180,ostta04g00130,ostta01g00920
Cre01.g010450	NON circadian gene		AT2G17240,AT5G22545,AT2G38450	ostta08g01190,ostta06g03760
Cre01.g010500	circadian gene	peak_ZT06_trough_ZT21	AT3G07910,AT2G20820,AT1G29418,AT2G31081,AT3G14431,AT3G06090,AT2G28426,AT5G39365,AT3G32100,AT3G27835,AT3G52420,AT5G15802,AT1G34280	ostta04g03970,ostta08g02710,ostta03g02690,ostta02g00290,ostta08g03960
Cre01.g010550	circadian gene	peak_ZT06_trough_ZT00	AT4G12830,AT4G25290,AT2G07706,AT3G09690,AT4G15960	ostta11g01470,ostta17g02140,ostta16g01430,ostta03g05460
Cre01.g010650	NON circadian gene			ostta08g00800
Cre01.g010700	NON circadian gene		AT5G46860,AT4G17730,AT5G16830,AT1G11250,AT5G26980,AT1G61290,AT3G05710	ostta12g01130,ostta11g02920,ostta06g03310
Cre01.g010750	NON circadian gene
Cre01.g010800	circadian gene	peak_ZT00_trough_ZT15	AT2G22310*	ostta01g01490*,ostta01g02990*,ostta02g03250*,ostta04g01930*,ostta04g04330*,ostta10g01340*,ostta11g00020*,ostta11g01450*,ostta11g01990*,ostta13g00020*,ostta17g01500*
Cre01.g010816	circadian gene	peak_ZT12_trough_ZT03	AT2G48020,AT3G52260,AT3G44740,AT3G08030,AT3G12130,AT1G54730	ostta13g01450,ostta04g03610,ostta03g02460,ostta11g01520,ostta14g00525,ostta03g04635,ostta07g02990,ostta12g02060,ostta13g00100
Cre01.g010832	circadian gene	peak_ZT18_trough_ZT00	AT1G47128,AT3G19390,AT1G09850,AT3G45310,AT5G60360,AT5G43060,AT3G19400,AT4G36880,AT4G23520,AT1G06260,AT5G50260,AT3G48350	ostta02g03280
Cre01.g010848	circadian gene	peak_ZT03_trough_ZT12	AT4G26860	ostta01g04530,ostta05g01495,ostta01g01290
Cre01.g010864	circadian gene	peak_ZT03_trough_ZT12	AT5G36170,AT1G56350,AT2G47020,AT3G62910,AT3G57190,AT3G48860	ostta06g01600,ostta12g01710,ostta12g01840,ostta03g05460
Cre01.g010880	NON circadian gene			ostta18g00250*
Cre01.g010900	circadian gene	peak_ZT06_trough_ZT15	AT3G04120,AT4G28230	ostta10g03420,ostta01g01560,ostta02g02870,ostta07g03120,ostta03g04500
Cre01.g010950	circadian gene	peak_ZT00_trough_ZT15	AT4G14365*
Cre01.g011000	circadian gene	peak_ZT15_trough_ZT09	AT1G74050,AT1G74060,AT1G18540,AT5G38310,AT1G38790	ostta09g04010,ostta05g01530
Cre01.g011050	NON circadian gene		AT1G53785,AT4G17310,AT1G65500,AT3G63360,AT2G34186,AT4G34600,AT2G25964,AT2G47720,AT5G53410,AT1G65510,AT5G08760,AT1G23724,AT1G09794,AT3G19550	ostta12g01350,ostta03g00370,ostta02g04920
Cre01.g011100	circadian gene	peak_ZT00_trough_ZT12	AT1G78500	ostta03g00880
Cre01.g011150	NON circadian gene		AT2G24260*,AT2G43010*,AT2G18300*,AT2G46810*,AT2G31210*,AT2G41240*,AT2G41130*,AT2G20180*,AT2G22750*,AT2G14760*,AT2G22760*,AT2G28160*,AT2G46970*,AT2G34820*,AT2G16910*,AT2G40200*,AT2G43140*,AT2G31220*,AT2G46510*,AT2G22770*	ostta14g01990*
Cre01.g011200	NON circadian gene		AT1G55300	ostta05g00130,ostta01g03740
Cre01.g011250	circadian gene	peak_ZT12_trough_ZT06	AT3G22330,AT3G46740	ostta05g02050,ostta15g01740,ostta01g04520,ostta20g00035,ostta08g01770
Cre01.g011300	circadian gene	peak_ZT15_trough_ZT03	AT4G30810	ostta18g00370,ostta12g01260
Cre01.g011350	NON circadian gene		AT4G20280,AT1G20000,AT2G38160	ostta02g05250,ostta07g01560
Cre01.g011376	circadian gene	peak_ZT18_trough_ZT06	AT3G13310,AT5G01880,AT1G15900,AT3G51600,AT3G18282,AT2G31335,AT3G63420,AT1G06540,AT2G16225,AT2G02147	ostta13g00750,ostta15g01990,ostta01g03550,ostta03g03960
Cre01.g011400	circadian gene	peak_ZT12_trough_ZT00
Cre01.g011450	circadian gene	peak_ZT21_trough_ZT09		ostta09g01300,ostta10g00340
Cre01.g011500	NON circadian gene		AT5G23540,AT1G22920,AT1G71230,AT1G08530,AT1G47310,AT2G39990,AT4G32030	ostta07g00800,ostta05g04320
Cre01.g011550	NON circadian gene
Cre01.g011600	NON circadian gene		AT5G18590,AT2G35330
Cre01.g011630	NON circadian gene		AT4G25790,AT5G57625,AT2G14610,AT4G25780,AT4G33730	ostta12g02380
Cre01.g011660	circadian gene	peak_ZT03_trough_ZT12	AT5G57625,AT5G48920,AT5G51680,AT4G25790,AT2G46630	ostta12g02190
Cre01.g011750	NON circadian gene			ostta06g02480*
Cre01.g011800	circadian gene	peak_ZT21_trough_ZT09	AT2G42640,AT1G18160,AT2G27060	ostta04g05040*,ostta05g02460*,ostta05g02430*,ostta05g03180*,ostta09g00800*,ostta11g00890*,ostta11g01250*,ostta11g02240*,ostta12g01250*,ostta14g02800*
Cre01.g011850	circadian gene	peak_ZT00_trough_ZT09	AT1G72300	ostta14g02800
Cre01.g011901	circadian gene	peak_ZT00_trough_ZT09
Cre01.g011950	circadian gene	peak_ZT12_trough_ZT00
Cre01.g012000	NON circadian gene
Cre01.g012050	NON circadian gene			ostta10g00910*
Cre01.g012100	NON circadian gene		AT3G19320
Cre01.g012126	NON circadian gene		AT4G37510
Cre01.g012150	circadian gene	peak_ZT03_trough_ZT21	AT4G25130,AT5G07460,AT5G07470,AT5G61640,AT5G52970,AT1G54230	ostta08g04090,ostta14g00520,ostta12g00340,ostta09g01720
Cre01.g012175	circadian gene	peak_ZT18_trough_ZT03	AT1G14642,AT1G35461,AT3G06142,AT3G05890,AT3G25265,AT5G39640,AT1G26916,AT3G19663,AT3G05880,AT5G01015,AT2G34825	ostta09g01390
Cre01.g012200	circadian gene	peak_ZT21_trough_ZT12
Cre01.g012222	NON circadian gene		AT1G65484,AT1G62333,AT3G43574,AT3G61829,AT5G18920,AT5G03090,AT2G07825,AT2G38350,AT1G22885,AT1G35900,AT1G31335,AT1G65346	ostta15g02270,ostta07g01870,ostta09g03400,ostta15g01360,ostta02g02260,ostta03g04580
Cre01.g012244	circadian gene	peak_ZT09_trough_ZT21	AT5G10745,AT5G15581,AT5G53045,AT1G11655,AT1G15015,AT3G13433,AT3G25165,AT3G14981,AT5G64890,AT5G16650,AT1G49938,AT4G36500,AT5G42850,AT2G18210,AT2G35280,AT1G12938,AT5G02610	ostta10g01170,ostta05g02960,ostta03g05900,ostta09g04070,ostta02g00480,ostta02g01400,ostta03g01560,ostta19g00340,ostta15g00035
Cre01.g012300	circadian gene	peak_ZT12_trough_ZT06	AT5G24460,AT5G13430,AT3G10405,ATMG01110,AT5G49010,AT3G11400,AT5G21430,AT5G59720,AT4G22305,AT5G13930,AT1G16340,AT5G48180,AT4G26500	ostta01g06230,ostta05g04350,ostta18g00280,ostta06g00230,ostta15g01230,ostta17g01880,ostta01g06520
Cre01.g012350	circadian gene	peak_ZT00_trough_ZT06	AT5G64420*	ostta04g04050
Cre01.g012400	circadian gene	peak_ZT21_trough_ZT00	AT5G40230,AT4G16620,AT5G48470	ostta14g03040
Cre01.g012450	NON circadian gene		AT1G70320,AT1G55860	ostta13g02950
Cre01.g012500	circadian gene	peak_ZT00_trough_ZT18	AT2G38360,AT5G01640,AT3G56110,AT2G40380,AT5G05380,AT5G07110,AT1G55190,AT1G17700,AT3G13720,AT3G13710,AT1G04260,AT4G00005,AT1G08770,AT5G56230,AT5G02040,AT5G23920,AT1G55640	ostta11g00140,ostta04g03730,ostta09g02910,ostta04g00410
Cre01.g012550	circadian gene	peak_ZT18_trough_ZT09	AT4G24680,AT3G49590	ostta18g01270
Cre01.g012600	circadian gene	peak_ZT09_trough_ZT00	AT1G70730,AT5G17530,AT5G51820	ostta01g01030
Cre01.g012650	NON circadian gene		AT2G25600*,AT2G26650*,AT4G32500*,AT4G22200*,AT3G02850*,AT5G37500*	ostta05g04450*,ostta09g03670*,ostta13g00480*
Cre01.g012700	NON circadian gene		AT2G26650,AT5G37500	ostta05g04450*,ostta09g03670*,ostta13g00480*
Cre01.g012750	NON circadian gene		AT2G25600*,AT2G26650*,AT4G32500*,AT4G22200*,AT3G02850*,AT5G37500*	ostta05g04450*,ostta09g03670*,ostta13g00480*
Cre01.g012800	NON circadian gene		AT5G19370,AT3G47820,AT1G23800,AT5G19550,AT1G16720,AT4G28780,AT1G02170	ostta07g04420,ostta10g02550,ostta05g01720,ostta03g04610,ostta13g02090,ostta06g03640,ostta10g02570
Cre01.g012850	NON circadian gene		AT2G25600*,AT2G26650*,AT4G32500*,AT4G22200*,AT3G02850*,AT5G37500*	ostta05g04450*,ostta09g03670*,ostta13g00480*
Cre01.g012900	circadian gene	peak_ZT12_trough_ZT00	AT2G03730,AT1G69040,AT1G12420,AT1G76990
Cre01.g012950	circadian gene	peak_ZT06_trough_ZT18	AT3G24240
Cre01.g013000	NON circadian gene
Cre01.g013050	circadian gene	peak_ZT21_trough_ZT00	AT5G18590
Cre01.g013100	circadian gene	peak_ZT03_trough_ZT12	AT1G76930
Cre01.g013150	circadian gene	peak_ZT12_trough_ZT21	AT4G10300,AT3G04300,AT4G28703,AT4G10280,AT1G35537,AT4G10290,AT2G32650,AT1G19500,ATMG00770,AT4G22212,AT2G10920	ostta03g05160,ostta15g01280,ostta14g00055
Cre01.g013200	circadian gene	peak_ZT09_trough_ZT21	AT5G39100,AT3G28155,AT4G05136,AT3G13435,AT5G44585,AT2G22941,AT1G02820,AT3G29305,AT2G40710,AT5G51451	ostta01g06170,ostta02g03260,ostta02g04970,ostta14g02440,ostta01g04020
Cre01.g013250	circadian gene	peak_ZT12_trough_ZT00	AT3G45740,AT1G73090	ostta11g01510,ostta09g01880,ostta12g02665
Cre01.g013300	circadian gene	peak_ZT09_trough_ZT15	AT5G36950,AT5G40200,AT2G47940,AT1G65630,AT1G65640,AT3G16540,AT3G16550,AT5G40560	ostta05g01930
Cre01.g013350	circadian gene	peak_ZT12_trough_ZT03	AT1G50440	ostta05g00990,ostta08g03660,ostta03g00310,ostta09g00655,ostta08g02740,ostta03g04010,ostta03g02290
Cre01.g013400	circadian gene	peak_ZT15_trough_ZT00	AT3G07180	ostta01g02630
Cre01.g013450	circadian gene	peak_ZT18_trough_ZT00	AT3G19990,AT1G48740	ostta09g01060
Cre01.g013500	circadian gene	peak_ZT12_trough_ZT03	AT5G65610,AT3G23860	ostta03g05660
Cre01.g013550	circadian gene	peak_ZT12_trough_ZT00	AT3G13300	ostta08g03850,ostta05g02050
Cre01.g013600	circadian gene	peak_ZT00_trough_ZT15	AT3G50370
Cre01.g013650	circadian gene	peak_ZT12_trough_ZT03	AT4G12750*,AT1G18950*,AT1G67780*,AT1G67270*,AT1G28420*,AT3G01460*,AT5G22760*,AT5G35210*,AT5G44180*,AT5G08630*
Cre01.g013700	circadian gene	peak_ZT12_trough_ZT00	AT5G67500	ostta11g01530,ostta03g02260,ostta19g00650
Cre01.g013750	circadian gene	peak_ZT12_trough_ZT21	AT5G28640,AT5G10750,AT3G48590,AT1G28660	ostta06g03410,ostta07g03920,ostta20g00160,ostta01g01210,ostta07g01300,ostta16g01295,ostta09g03520
Cre01.g013769	NON circadian gene		AT5G60650,AT5G47455,AT3G25220,AT3G05930,AT3G04170,AT1G34400,AT3G27030,ATCG00440,AT4G22460,AT1G54860,AT5G45040	ostta15g00970,ostta09g02550,ostta13g01660,ostta04g03980,ostta10g03020,ostta01g01085,ostta11g02660,ostta13g03000,ostta09g01220,ostta01g04240,ostta16g01950
Cre01.g013800	circadian gene	peak_ZT00_trough_ZT15	AT1G75560*,AT5G52380*	ostta08g04250,ostta15g01090
Cre01.g013801	NON circadian gene		AT4G32770,AT5G41660	ostta01g01855,ostta17g01140,ostta10g03460
Cre01.g013850	NON circadian gene		AT5G39570,AT3G12480,AT1G28520
Cre01.g013900	circadian gene	peak_ZT00_trough_ZT09	AT5G48120	ostta13g02640,ostta09g03800
Cre01.g014000	circadian gene	peak_ZT03_trough_ZT12	AT4G27990,AT2G41200,AT5G39010,AT2G27140,AT5G62040,AT4G03945,AT2G37220,AT1G47420,AT5G66450,AT2G07290	ostta03g05510,ostta08g03600,ostta01g02190,ostta05g04030,ostta12g01995,ostta18g00300,ostta07g04470,ostta08g03450
Cre01.g014050	circadian gene	peak_ZT00_trough_ZT12	AT2G20280,AT1G56090,AT1G10220	ostta03g02510*,ostta05g02390*
Cre01.g014100	circadian gene	peak_ZT00_trough_ZT12	AT2G26200*,AT2G26810*,AT4G14000*,AT4G35987*,AT1G63855*,AT1G08125*,AT1G73320*,AT1G79915*,AT3G50850*,AT5G44170*,AT5G01470*,AT5G27400*,AT5G49560*,AT5G27410*	ostta01g00470*,ostta01g01090*,ostta01g01810*,ostta01g06090*,ostta01g06210*,ostta02g02810*,ostta04g00180*,ostta04g02670*,ostta04g05540*,ostta06g00200*,ostta09g00610*,ostta09g02770*,ostta10g00570*,ostta13g02680*,ostta14g00730*,ostta16g02575*,ostta20g00020*
Cre01.g014150	circadian gene	peak_ZT12_trough_ZT00	AT1G15180,AT1G71140,AT1G15170,AT1G15150,AT2G34360,AT5G52450,AT1G61890,AT4G29140,AT1G71870,AT1G15160,AT5G19700,AT1G11670,AT1G64820,AT3G03620,AT4G21903,AT2G04080,AT4G25640,AT1G33090,AT2G04040,AT2G04050	ostta01g00580,ostta12g00180,ostta04g00780,ostta17g00170,ostta14g01770,ostta07g01210,ostta17g01340
Cre01.g014200	NON circadian gene			ostta11g00360
Cre01.g014250	circadian gene	peak_ZT18_trough_ZT03
Cre01.g014300	circadian gene	peak_ZT00_trough_ZT21	AT4G00630,AT2G42890
Cre01.g014350	NON circadian gene		AT3G52960,AT1G65980,AT1G65970,AT1G60740,AT3G06050,AT5G28463,AT3G15280	ostta12g00190,ostta09g00190,ostta06g01060,ostta06g03680,ostta10g00590
Cre01.g014400	NON circadian gene		AT4G05120,AT4G10380,AT3G54820,AT4G05130,AT2G26360,AT1G11370,AT1G64890,AT4G35100,AT5G65840,AT5G12860,AT4G18220,AT1G22850	ostta06g00410,ostta13g02070,ostta07g00655,ostta08g04050,ostta13g01020,ostta07g02090,ostta03g04020
Cre01.g014450	circadian gene	peak_ZT21_trough_ZT09
Cre01.g014500	circadian gene	peak_ZT00_trough_ZT09	AT2G48010*,AT2G17090*,AT2G39660*	ostta04g05040*,ostta05g02460*,ostta05g02430*,ostta05g03180*,ostta09g00800*,ostta11g00890*,ostta11g01250*,ostta11g02240*,ostta12g01250*,ostta14g02800*
Cre01.g014600	circadian gene	peak_ZT00_trough_ZT12	AT1G04440,AT2G27830	ostta02g03780
Cre01.g014650	NON circadian gene		AT3G06300,AT5G18900,AT3G28490,AT3G28480,AT4G25600,AT4G35820,AT2G17720,AT1G20270,AT5G66060,AT4G35810	ostta01g03330,ostta05g03400,ostta01g05080,ostta02g04790,ostta04g00125,ostta15g02235
Cre01.g014700	circadian gene	peak_ZT12_trough_ZT03	AT1G11920,AT1G32060,AT4G22080,AT4G22090,AT1G06560	ostta03g02680,ostta14g01000
Cre01.g014751	NON circadian gene		AT2G33000*,AT2G33010*,AT4G10790*,AT4G14250*,AT4G00752*,AT4G15410*,AT4G23040*,AT4G11740*,AT1G14570*,AT1G05040*,AT1G59550*,AT3G12760*	ostta05g02000,ostta11g01880,ostta01g03010,ostta08g03130,ostta11g00920
Cre01.g014800	circadian gene	peak_ZT03_trough_ZT09	AT1G65070,AT5G54090,AT5G35430	ostta10g02820,ostta05g03470
Cre01.g014850	circadian gene	peak_ZT09_trough_ZT21	AT3G12760,AT1G15860,AT5G59400,AT3G21150,AT3G15820	ostta03g01960,ostta15g01190,ostta13g02750
Cre01.g014900	NON circadian gene		AT3G53260,AT3G01650,AT1G22240	ostta09g00480
Cre01.g014950	NON circadian gene		AT2G39920	ostta05g02980,ostta17g01360,ostta04g00820
Cre01.g015000	circadian gene	peak_ZT03_trough_ZT21	AT3G57560,AT4G23090	ostta14g02470,ostta01g04420,ostta09g00700
Cre01.g015050	circadian gene	peak_ZT09_trough_ZT15
Cre01.g015100	NON circadian gene		AT5G27440,AT3G56360,AT1G24822,AT1G25097,AT1G71910	ostta16g00690,ostta13g02820
Cre01.g015103	NON circadian gene			ostta16g01630
Cre01.g015150	circadian gene	peak_ZT06_trough_ZT00	AT5G02970,AT1G22410,AT4G30940	ostta09g00480,ostta07g02300,ostta11g02890
Cre01.g015200	NON circadian gene			ostta03g03150*,ostta03g04770*
Cre01.g015250	circadian gene	peak_ZT12_trough_ZT03	AT5G63960,AT5G67100	ostta02g03430,ostta08g00710
Cre01.g015300	circadian gene	peak_ZT00_trough_ZT06	AT3G18020	ostta11g00130
Cre01.g015350	circadian gene	peak_ZT03_trough_ZT12	AT4G24050	ostta07g01740,ostta05g00530,ostta01g05890,ostta04g04430,ostta03g04720,ostta01g05930,ostta13g02190,ostta20g00760
Cre01.g015400	circadian gene	peak_ZT21_trough_ZT09	AT2G14910*	ostta06g01690*,ostta10g01320*
Cre01.g015451	NON circadian gene		AT2G41220	ostta04g03340
Cre01.g015500	NON circadian gene		AT4G34150,AT3G62780,AT1G09070,AT5G41390,AT1G07310,AT4G23470	ostta06g04210,ostta09g04230,ostta07g01860,ostta01g02230
Cre01.g015550	NON circadian gene		AT4G10750,AT3G48860	ostta09g04060,ostta14g02360
Cre01.g015600	NON circadian gene		AT1G64790	ostta07g02240,ostta06g02570,ostta01g06320,ostta12g01270
Cre01.g015650	NON circadian gene		AT2G27830,AT4G04080,ATMG00660,AT2G43090,AT1G56555,AT5G11260,AT2G32030,AT3G04170,AT3G23860,AT1G47740,AT1G27260,AT5G38910,AT3G28020,AT1G26530	ostta01g03210,ostta09g03080,ostta17g01770,ostta08g02520,ostta11g00590
Cre01.g015700	NON circadian gene		AT3G60910,AT3G17365,AT4G14104,AT2G45980	ostta04g02470,ostta01g05950,ostta19g00150,ostta08g00940
Cre01.g015750	circadian gene	peak_ZT12_trough_ZT00		ostta16g01530
Cre01.g015850	circadian gene	peak_ZT18_trough_ZT00	AT2G35950,AT2G16810,AT1G32520,AT5G10890,AT3G07500	ostta03g04830,ostta11g01610,ostta01g00350,ostta11g02600,ostta09g00570,ostta05g01150,ostta02g02067
Cre01.g015950	circadian gene	peak_ZT12_trough_ZT09	AT3G01920,AT5G60590,AT1G34010	ostta08g02870,ostta01g03680,ostta10g00210,ostta02g01880,ostta13g00330,ostta13g00410
Cre01.g016001	circadian gene	peak_ZT09_trough_ZT03		ostta16g01430
Cre01.g016050	circadian gene	peak_ZT09_trough_ZT15	AT1G80070,AT4G38780	ostta11g00220
Cre01.g016100	NON circadian gene		AT1G72200,AT1G12780,AT2G35000,AT5G43940,AT5G65860,AT2G01850,AT3G05940,AT2G18245,AT1G77780,AT5G59260
Cre01.g016150	circadian gene	peak_ZT03_trough_ZT12	AT3G19310
Cre01.g016200	circadian gene	peak_ZT00_trough_ZT06	AT5G65970*	ostta13g00450*
Cre01.g016250	NON circadian gene		AT2G47930	ostta02g01580
Cre01.g016300	circadian gene	peak_ZT00_trough_ZT09	AT4G11940	ostta04g05480,ostta04g03430,ostta07g01960
Cre01.g016350	circadian gene	peak_ZT21_trough_ZT09	AT5G20060,AT1G79820,AT4G32600,AT1G63530,AT3G55500,AT4G38660,AT1G19800,AT3G05545	ostta15g02550,ostta14g01180,ostta05g03370,ostta05g01880
Cre01.g016400	circadian gene	peak_ZT18_trough_ZT03
Cre01.g016450	circadian gene	peak_ZT09_trough_ZT18	AT2G19640*,AT2G24740*,AT2G18850*,AT2G05900*,AT2G44150*,AT2G33290*,AT2G17900*,AT2G31650*,AT2G35160*,AT2G22740*,AT2G23380*,AT2G23740*,AT4G02020*,AT4G15180*,AT4G30860*,AT4G20130*,AT4G27910*,AT4G13460*,AT1G26760*,AT1G02580*	ostta01g01940*,ostta03g00750*,ostta03g01090*,ostta03g04130*,ostta03g05800*,ostta03g05885*,ostta04g04410*,ostta05g03090*,ostta05g03780*,ostta06g00890*,ostta06g00930*,ostta06g04340*,ostta08g01220*,ostta08g02260*,ostta09g03170*,ostta11g00570*,ostta11g01290*,ostta11g02880*,ostta13g00890*,ostta13g03010*
Cre01.g016500	circadian gene	peak_ZT03_trough_ZT12	AT5G42880,AT4G33390	ostta15g00510,ostta06g03720,ostta03g00530,ostta10g01220,ostta15g02710,ostta02g05290,ostta05g01120,ostta08g03850,ostta13g01050,ostta03g01530,ostta07g03160,ostta01g05050,ostta03g01060,ostta18g01630,ostta20g00055,ostta20g00540,ostta15g00430
Cre01.g016514	circadian gene	peak_ZT03_trough_ZT12	AT3G54660	ostta04g04830,ostta11g02820,ostta02g00130
Cre01.g016528	circadian gene	peak_ZT00_trough_ZT12	AT5G53850	ostta09g02760*
Cre01.g016542	NON circadian gene		AT4G29150,AT5G05990,AT4G38400,AT5G04740,AT3G27290	ostta15g02620,ostta13g02360,ostta16g00515,ostta11g02600,ostta10g02740
Cre01.g016556	circadian gene	peak_ZT12_trough_ZT00	AT5G47080,AT2G44680,AT4G17640,AT3G60250	ostta02g01350
Cre01.g016570	circadian gene	peak_ZT12_trough_ZT03	AT3G13530,AT3G07980,AT1G50240	ostta17g01940
Cre01.g016600	NON circadian gene		AT1G44575,AT3G12345,AT1G32250,AT2G07719,ATMG00610,AT4G27990,AT5G47030,AT1G76100,AT5G45040,AT1G62190,AT5G43750,AT5G38900	ostta06g04600,ostta07g02190,ostta02g03150,ostta06g04360,ostta17g01770,ostta05g04850,ostta08g04000,ostta02g05360,ostta04g03470
Cre01.g016651	NON circadian gene		AT3G20470,AT2G05440,AT2G32690,AT1G04660,AT4G36230,AT2G05510,AT4G29020,AT1G27710,AT4G14301,AT4G29030,AT1G11850,AT4G38680,AT1G15840,AT1G02710,AT1G04800,AT4G30460,AT2G21660,AT4G39260,AT1G62240,AT2G30560	ostta01g05140,ostta10g01430
Cre01.g016700	circadian gene	peak_ZT06_trough_ZT21	AT1G51610	ostta07g00890,ostta11g02920,ostta05g01880,ostta12g03050,ostta07g02380
Cre01.g016750	NON circadian gene		AT1G76100	ostta06g04600,ostta18g01230,ostta07g02190,ostta02g03150,ostta02g05360,ostta04g03470,ostta17g01770
Cre01.g016800	circadian gene	peak_ZT12_trough_ZT03	AT2G45910*,AT2G23140*,AT2G45920*,AT2G35930*,AT2G28830*,AT2G19410*,AT4G21350*,AT4G25160*,AT4G36550*,AT1G60190*,AT1G01670*,AT1G67530*,AT1G56040*,AT1G15165*,AT1G20780*,AT1G01660*,AT1G68940*,AT1G01680*,AT1G66160*,AT1G49780*	ostta01g02690*,ostta05g00075*,ostta09g00020*,ostta09g00430*,ostta13g01125*,ostta14g01340*,ostta17g01730*
Cre01.g016850	circadian gene	peak_ZT00_trough_ZT12	AT2G47270	ostta06g03500,ostta08g00990
Cre01.g016900	circadian gene	peak_ZT03_trough_ZT21	AT2G27180,AT4G16162,AT2G19180,AT5G43490,AT1G27990	ostta15g02100,ostta04g04890,ostta03g05940,ostta06g01050,ostta07g00470,ostta03g01980
Cre01.g016950	circadian gene	peak_ZT12_trough_ZT06	AT3G59380	ostta10g02435,ostta14g00160,ostta12g01485,ostta16g01380
Cre01.g017050	NON circadian gene		AT5G46800,AT5G56450,AT1G25112,AT1G25180,AT1G25025,AT4G33945	ostta17g02150,ostta01g03495,ostta02g03560,ostta10g00530,ostta07g03520,ostta11g02550
Cre01.g017100	NON circadian gene		AT3G02030,AT5G41130,AT3G26820,AT5G41120,AT3G26840,AT1G54570,AT4G26970	ostta08g04310,ostta03g04050
Cre01.g017150	circadian gene	peak_ZT12_trough_ZT06
Cre01.g017200	circadian gene	peak_ZT09_trough_ZT00	AT5G48570	ostta02g02830,ostta07g03120
Cre01.g017250	NON circadian gene		AT4G26490,AT4G28390,AT3G08580,AT5G67430,AT3G21970,AT5G43960	ostta12g00065
Cre01.g017300	circadian gene	peak_ZT00_trough_ZT09	AT1G69700	ostta04g01290,ostta16g01130
Cre01.g017350	circadian gene	peak_ZT03_trough_ZT12	AT1G69800,AT3G26490,AT5G50520,AT5G50630,AT1G67930,AT4G12770	ostta03g04130,ostta07g04510,ostta11g01080,ostta16g00050,ostta09g00792,ostta15g00050,ostta14g01450,ostta04g00610,ostta05g00330,ostta07g01520,ostta13g00890,ostta09g01000
Cre01.g017400	circadian gene	peak_ZT12_trough_ZT00	AT3G51830,AT2G26730,AT5G01320	ostta11g03290,ostta01g00810,ostta08g00780
Cre01.g017450	circadian gene	peak_ZT12_trough_ZT03	AT1G67630	ostta11g01400
Cre01.g017500	circadian gene	peak_ZT00_trough_ZT06	AT1G43860,AT2G07215,AT2G42340,AT1G54840	ostta06g01480,ostta08g01990,ostta07g03690,ostta19g00580
Cre01.g017550	circadian gene	peak_ZT00_trough_ZT06	AT3G56370,AT4G20940,AT5G23400,AT4G36180,AT1G34420,AT1G72180,AT5G53890,AT1G17750,AT1G73080,AT5G56040,AT1G28440,AT4G13810,AT2G26330,AT5G01890,AT2G33020,AT1G34110,AT1G75640	ostta01g01370*,ostta01g02180*,ostta01g04650*,ostta06g01370*,ostta06g02820*,ostta06g03340*,ostta07g00940*,ostta11g03290*,ostta16g01640*
Cre01.g017600	circadian gene	peak_ZT12_trough_ZT03	AT5G11560*,AT5G35930*	ostta02g03890*,ostta03g03970*
Cre01.g017650	circadian gene	peak_ZT15_trough_ZT00	AT1G26220,AT5G63310,AT5G49010,AT4G39730,AT1G61250,AT1G48530,AT5G45450,AT1G30110,AT5G39160,AT5G39190,AT5G58250,AT2G11626	ostta10g00350,ostta01g00770,ostta19g00340,ostta16g01597,ostta02g03660,ostta16g01330,ostta12g02600,ostta04g04320,ostta04g03680,ostta03g00500,ostta02g01240
Cre01.g017701	NON circadian gene		ATMG00520*,ATMG01250*,AT4G20520*,AT1G74350*	ostta15g00700
Cre01.g017750	circadian gene	peak_ZT00_trough_ZT12
Cre01.g017850	circadian gene	peak_ZT09_trough_ZT21	AT5G59090,AT5G59120	ostta01g05640,ostta03g01030,ostta20g00540,ostta03g00300,ostta06g02480,ostta14g00830
Cre01.g017900	circadian gene	peak_ZT09_trough_ZT00	AT2G39950	ostta02g03890*,ostta03g03970*
Cre01.g017951	circadian gene	peak_ZT00_trough_ZT06	AT1G48480	ostta04g03850,ostta10g01900,ostta19g00020,ostta12g00780
Cre01.g018000	circadian gene	peak_ZT00_trough_ZT06	AT3G25940,AT1G01210,AT3G16980,AT4G07950,AT4G31351,AT2G17442,AT5G43525,AT1G04555,AT2G41415,AT4G37409,AT2G31730,AT4G00695,AT1G53480,AT3G18235,AT1G76955	ostta03g04840,ostta03g03960,ostta03g04960,ostta01g03010,ostta07g03250
Cre01.g018050	circadian gene	peak_ZT09_trough_ZT21	AT5G13390,AT5G07280,AT1G06590,AT2G40540,AT3G08850,AT1G30410	ostta13g01610,ostta05g00820
Cre01.g018075	circadian gene	peak_ZT15_trough_ZT00	AT1G28230,AT5G19930,AT2G18020,AT3G54820,AT2G26360,AT1G01420,AT2G25100,AT1G76460,AT2G45470,AT1G14230	ostta08g01320,ostta01g02040,ostta02g03950,ostta01g01410,ostta08g03460
Cre01.g018100	NON circadian gene		AT2G35680	ostta02g03957*,ostta04g05080*,ostta06g03530*,ostta11g02830*,ostta13g02840*,ostta15g00890*,ostta16g02200*,ostta17g01130*
Cre01.g018150	circadian gene	peak_ZT21_trough_ZT12	AT5G62460	ostta04g04930
Cre01.g018184	circadian gene	peak_ZT09_trough_ZT00	AT5G09270	ostta09g02640,ostta16g00010,ostta02g03030,ostta04g01380,ostta02g02180
Cre01.g018200	NON circadian gene		AT3G02140*,AT5G59830*
Cre01.g018350	circadian gene	peak_ZT00_trough_ZT09	AT1G19460,AT3G30200,AT4G14280	ostta02g02680
Cre01.g018400	circadian gene	peak_ZT00_trough_ZT09	AT5G16760,AT4G08170
Cre01.g018450	circadian gene	peak_ZT09_trough_ZT00	AT2G23370	ostta14g02490,ostta08g02610
Cre01.g018500	circadian gene	peak_ZT18_trough_ZT00	AT2G02770*,AT3G11470*	ostta08g01780*,ostta11g01280*
Cre01.g018550	circadian gene	peak_ZT00_trough_ZT15		ostta01g02770*,ostta05g03930*,ostta06g00050*,ostta11g01620*
Cre01.g018600	circadian gene	peak_ZT12_trough_ZT21	AT1G62000,AT1G34440,AT5G28919	ostta07g01860,ostta01g03520
Cre01.g018650	NON circadian gene
Cre01.g018700	circadian gene	peak_ZT12_trough_ZT00	AT5G11040,AT3G03720,AT5G42870	ostta03g05460,ostta09g01950,ostta02g00920
Cre01.g018750	circadian gene	peak_ZT21_trough_ZT00
Cre01.g018800	circadian gene	peak_ZT12_trough_ZT00	ATMG01170,ATCG00150,AT2G07741,ATMG00410
Cre01.g018850	NON circadian gene		AT2G41460*,AT2G37440*,AT2G32010*,AT2G31830*,AT2G01900*,AT2G48030*,AT4G36050*,AT4G18010*,AT1G11800*,AT1G71710*,AT1G31500*,AT1G65580*,AT1G73875*,AT1G05630*,AT1G34120*,AT1G47510*,AT1G05470*,AT1G31530*,AT3G58580*,AT3G48425*	ostta04g01870
Cre01.g018900	circadian gene	peak_ZT00_trough_ZT12	AT1G32340	ostta02g02130
Cre01.g018950	circadian gene	peak_ZT00_trough_ZT06	AT5G05920,AT3G09050,AT5G17460	ostta07g03700,ostta07g03635
Cre01.g019000	circadian gene	peak_ZT03_trough_ZT15	AT2G24390,AT3G28950,AT4G31310,AT3G28940,AT3G28930,AT5G39720,AT5G39730,AT1G65481,AT1G17490,AT2G07672,ATMG01050	ostta05g03430*
Cre01.g019051	circadian gene	peak_ZT09_trough_ZT06	AT2G26200*,AT2G26810*,AT4G14000*,AT4G35987*,AT1G63855*,AT1G08125*,AT1G73320*,AT1G79915*,AT3G50850*,AT5G44170*,AT5G01470*,AT5G27400*,AT5G49560*,AT5G27410*	ostta01g00470*,ostta01g01090*,ostta01g01810*,ostta01g06090*,ostta01g06210*,ostta02g02810*,ostta04g00180*,ostta04g02670*,ostta04g05540*,ostta06g00200*,ostta09g00610*,ostta09g02770*,ostta10g00570*,ostta13g02680*,ostta14g00730*,ostta16g02575*,ostta20g00020*
Cre01.g019100	circadian gene	peak_ZT09_trough_ZT00	AT1G79870,AT1G72190,AT4G28210	ostta17g00720,ostta03g01360,ostta10g01490,ostta14g01105,ostta01g04800,ostta08g02910,ostta11g01740
Cre01.g019150	circadian gene	peak_ZT12_trough_ZT03	AT3G53760,AT1G79090,AT1G10180	ostta04g01990
Cre01.g019200	circadian gene	peak_ZT00_trough_ZT06	AT5G20600	ostta14g00780
Cre01.g019250	circadian gene	peak_ZT12_trough_ZT00	AT1G17890	ostta18g01060
Cre01.g019300	NON circadian gene			ostta01g02770*,ostta05g03930*,ostta06g00050*,ostta11g01620*
Cre01.g019400	NON circadian gene		AT2G37435,AT3G25550,AT3G55170,AT1G14950,AT1G53670,AT5G04750,AT5G08180,AT3G09500,AT5G13470,AT1G61160,AT5G10140,AT5G27050	ostta03g05160,ostta16g01280,ostta09g02550,ostta11g00650,ostta05g00870
Cre01.g019450	circadian gene	peak_ZT12_trough_ZT00	AT1G50490	ostta09g00510,ostta06g01260,ostta05g02510,ostta14g00660,ostta04g04730,ostta14g02945,ostta07g00130,ostta14g00590,ostta05g04930,ostta04g04460,ostta05g02620
Cre01.g019500	circadian gene	peak_ZT00_trough_ZT12	AT2G21390*,AT2G47790*,AT2G32950*,AT2G01330*,AT2G46280*,AT2G18900*,AT2G40360*,AT2G01470*,AT2G37160*,AT2G46290*,AT2G34260*,AT2G47990*,AT2G30050*,AT2G47410*,AT2G46340*,AT2G05720*,AT2G16405*,AT2G16780*,AT2G19520*,AT2G40810*	ostta01g00460*,ostta01g02490*,ostta01g04190*,ostta01g05230*,ostta01g05280*,ostta01g05420*,ostta01g05470*,ostta01g05900*,ostta01g06420*,ostta02g00410*,ostta02g00650*,ostta02g02490*,ostta02g03450*,ostta02g05390*,ostta03g01670*,ostta03g01830*,ostta03g02210*,ostta03g03970*,ostta03g04140*,ostta03g04990*
Cre01.g019550	circadian gene	peak_ZT00_trough_ZT06	AT1G55540	ostta04g05510*,ostta08g01130*,ostta09g00350*,ostta20g00010*
Cre01.g019600	circadian gene	peak_ZT12_trough_ZT00	AT5G62140,AT1G54860,AT1G31160,AT3G33494,AT2G48130,AT2G35980,AT5G45970,AT2G35460,AT3G62210,AT1G16445,AT1G28360,AT1G55340,AT5G19250,AT4G33710	ostta06g01060,ostta10g00110,ostta03g00180,ostta05g02418,ostta11g00060,ostta08g01650,ostta15g01210
Cre01.g019650	circadian gene	peak_ZT09_trough_ZT00	AT5G26570
Cre01.g019700	circadian gene	peak_ZT12_trough_ZT03		ostta02g03650*,ostta04g03630*
Cre01.g019750	circadian gene	peak_ZT12_trough_ZT00	AT3G20780	ostta05g02940
Cre01.g019850	circadian gene	peak_ZT06_trough_ZT15	AT5G15250,AT1G06430	ostta14g01440,ostta01g04920,ostta17g00010,ostta09g02850,ostta10g01700,ostta10g03240,ostta08g02760,ostta10g01120,ostta01g05610,ostta16g00830,ostta17g01820,ostta01g03760,ostta03g01510
Cre01.g019900	circadian gene	peak_ZT12_trough_ZT00	AT2G47510,AT5G44280,AT2G16640	ostta06g00830,ostta06g02560,ostta16g00400,ostta18g01180
Cre01.g019950	circadian gene	peak_ZT21_trough_ZT09	AT2G20560,AT5G25530,AT4G28480,AT3G08910,AT5G01390,AT1G10350,AT3G47940,AT1G59725,AT2G20550,AT1G44160,AT3G62600,AT1G11040	ostta12g00410,ostta05g04460,ostta10g00230,ostta05g00280,ostta10g01420,ostta08g03500
Cre01.g020000	circadian gene	peak_ZT12_trough_ZT06
Cre01.g020050	circadian gene	peak_ZT12_trough_ZT06	AT5G66030,AT1G12150,AT2G19950,AT3G48860,AT3G11890,AT1G65010,AT3G16810,AT5G10940	ostta04g01840,ostta17g02280,ostta14g00480,ostta09g03500,ostta15g02710,ostta08g00900,ostta02g05320,ostta13g00690,ostta18g00780,ostta03g05770,ostta05g01610,ostta09g02080,ostta20g00230,ostta16g01640,ostta05g01210,ostta05g02100
Cre01.g020100	circadian gene	peak_ZT12_trough_ZT03
Cre01.g020141	NON circadian gene		AT3G43572,ATCG00700,AT1G53785,AT3G21338,AT5G24593,AT4G35837,AT1G67785,ATMG00720,AT4G35430,AT3G28440,AT3G58676,AT5G28821,AT5G37667,AT5G62080,AT3G52105,AT3G11745,AT5G08220,AT5G64541,AT4G38290	ostta08g00650
Cre01.g020182	NON circadian gene		AT4G25240
Cre01.g020223	circadian gene	peak_ZT06_trough_ZT21	AT2G47510,AT5G50950	ostta10g01370,ostta18g01320,ostta04g05260
Cre01.g020264	circadian gene	peak_ZT00_trough_ZT06	AT3G61710,AT1G53645	ostta04g04650
Cre01.g020305	circadian gene	peak_ZT12_trough_ZT00	AT3G28440,AT2G07363,AT1G67775,AT2G15029,AT1G76728,AT1G27565,AT4G11876,AT5G35066,AT3G07425,AT3G42385,AT1G42699,AT3G05080	ostta02g04920,ostta16g01795
Cre01.g020350	circadian gene	peak_ZT12_trough_ZT00	AT3G05800,AT1G07300,AT5G39470,AT4G16162,AT2G05400	ostta06g03120,ostta07g00110,ostta01g00350
Cre01.g020400	circadian gene	peak_ZT09_trough_ZT21	AT1G73720,AT4G05410,AT4G34460,AT4G33260,AT5G43920	ostta05g00380,ostta11g00820
Cre01.g020450	NON circadian gene		AT2G38905	ostta02g01300,ostta16g01660,ostta02g01480
Cre01.g020500	NON circadian gene		AT2G07701,ATMG01150,ATMG00430,AT5G15581,AT1G36920,AT2G07827,AT4G03635,AT4G04632,AT1G78895,AT4G08240,AT2G07669,AT1G49930,AT1G15900,AT3G62400,AT2G07785,AT2G07776,ATMG00530,AT5G48950,ATMG00680,AT2G02850	ostta12g00920,ostta06g03920,ostta19g00280,ostta05g03870,ostta03g01540,ostta10g02230,ostta06g04430,ostta09g00140,ostta04g03300
Cre01.g020575	circadian gene	peak_ZT12_trough_ZT03	AT5G20370,AT1G19380,AT4G29340,AT1G22790,AT4G12360,AT4G29350,AT4G14880,AT1G73550,AT5G67510,AT5G57685,AT1G66030,AT5G19030,AT1G53480,AT4G15770	ostta09g00340,ostta05g04350,ostta07g01720,ostta06g01770,ostta01g05300,ostta01g02895
Cre01.g020650	circadian gene	peak_ZT12_trough_ZT00
Cre01.g020701	circadian gene	peak_ZT21_trough_ZT03	AT3G20470,AT1G62240,AT5G07540,AT4G39260,AT5G61030	ostta10g01430,ostta03g01190,ostta05g03380
Cre01.g020750	circadian gene	peak_ZT00_trough_ZT12	AT5G04910,AT1G68840	ostta01g06460,ostta03g01010,ostta04g02520,ostta20g00280,ostta11g02310,ostta01g01290,ostta07g01300,ostta10g03310
Cre01.g020751	NON circadian gene		AT2G32275,AT1G74500,AT4G19270,AT3G10985,AT5G47455,AT2G21185,AT1G26945,AT1G14687,AT3G50250,AT3G09390,AT5G02380,AT2G15050,AT4G02482	ostta05g03970,ostta02g04310,ostta04g01440,ostta15g02080,ostta01g06180,ostta12g01160,ostta08g01490,ostta15g01105,ostta20g00460,ostta16g01870
Cre01.g020800	circadian gene	peak_ZT12_trough_ZT00	AT5G46730,AT2G36120,AT2G30560,AT1G04660,AT1G62240,AT1G74230,AT5G61030,AT1G15830,AT5G58470	ostta10g01430,ostta16g02650,ostta06g00310
Cre01.g020850	NON circadian gene			ostta01g02770*,ostta05g03930*,ostta06g00050*,ostta11g01620*
Cre01.g020887	circadian gene	peak_ZT21_trough_ZT00	AT4G28520,AT5G49900	ostta12g02310,ostta15g00020
Cre01.g020918	circadian gene	peak_ZT00_trough_ZT15	AT3G19170,AT1G49630	ostta13g00360,ostta06g03450
Cre01.g020950	circadian gene	peak_ZT00_trough_ZT06	AT2G37990,AT1G15830	ostta15g01610
Cre01.g021000	NON circadian gene		AT2G30330*	ostta05g04310*
Cre01.g021050	circadian gene	peak_ZT00_trough_ZT21	AT3G10110,AT1G18320	ostta05g02230
Cre01.g021100	NON circadian gene
Cre01.g021150	circadian gene	peak_ZT00_trough_ZT06	AT2G28450*,AT3G21300*	ostta03g02610,ostta01g01740
Cre01.g021200	NON circadian gene		AT2G39415*,AT2G18915*,AT2G25490*,AT4G02740*,AT4G33210*,AT4G18380*,AT4G08980*,AT4G00755*,AT4G02733*,AT4G05475*,AT4G07400*,AT4G05470*,AT4G05460*,AT4G15475*,AT4G05497*,AT4G05490*,AT4G23960*,AT1G47056*,AT1G21760*,AT1G22040*	ostta14g00220
Cre01.g021251	NON circadian gene		AT5G10920,AT5G50950,AT4G26850	ostta12g02970,ostta12g01640,ostta12g01485
Cre01.g021300	NON circadian gene		AT1G27950,AT1G05450,AT1G73890,AT1G03103,AT2G45470,AT2G03505,AT3G07720,AT3G60370	ostta03g00350
Cre01.g021350	circadian gene	peak_ZT06_trough_ZT12	AT3G18740,AT2G01300,AT3G50685,AT2G12170,AT5G03090,AT3G30430,AT5G42510,AT2G07713,AT2G30570,ATMG00540,AT2G19320,AT5G24314,AT4G07965,AT2G42870,AT1G65342,AT5G60400,AT5G11900	ostta05g03690,ostta03g02050,ostta05g04560,ostta16g00280,ostta05g02960,ostta01g05530,ostta07g03030,ostta02g04770,ostta03g02560,ostta11g00350,ostta10g01520,ostta03g04345,ostta01g03430,ostta08g01390,ostta04g03770,ostta11g01190,ostta14g01950
Cre01.g021400	NON circadian gene		AT2G44200,AT2G36420,AT4G12770,AT1G29560,AT2G01100	ostta08g02540,ostta03g05675,ostta12g02150,ostta09g00590
Cre01.g021450	NON circadian gene		AT4G37460	ostta05g04470
Cre01.g021500	circadian gene	peak_ZT12_trough_ZT00	AT3G15380,AT4G38640	ostta18g01300
Cre01.g021550	circadian gene	peak_ZT06_trough_ZT00	AT1G14850,AT4G34450,AT4G15890	ostta03g04700
Cre01.g021600	circadian gene	peak_ZT00_trough_ZT12	AT3G01540,AT5G62190	ostta12g00350,ostta17g02160,ostta04g05280,ostta10g00150,ostta13g02520,ostta08g03230,ostta08g00660,ostta09g01780,ostta03g02340,ostta08g03670,ostta04g02770,ostta07g01790,ostta12g00590,ostta13g02060,ostta09g00740,ostta05g02120,ostta12g03030,ostta06g01940,ostta10g00320,ostta07g03380
Cre01.g021650	NON circadian gene		AT3G55600,AT1G77230,AT5G60990,AT3G24010,AT5G17820,ATMG01190	ostta02g04490,ostta07g04480,ostta08g01890,ostta03g05400,ostta09g04080,ostta13g00430,ostta04g05340
Cre01.g021700	circadian gene	peak_ZT21_trough_ZT09		ostta01g02770*,ostta05g03930*,ostta06g00050*,ostta11g01620*
Cre01.g021750	NON circadian gene		AT1G29220,AT3G62070	ostta10g02170,ostta08g01590,ostta18g00410
Cre01.g021800	NON circadian gene		AT2G35240	ostta09g00340,ostta05g00540,ostta20g00310,ostta16g01810,ostta20g00055
Cre01.g021850	circadian gene	peak_ZT12_trough_ZT00	AT2G42520*	ostta09g03050
Cre01.g021900	circadian gene	peak_ZT09_trough_ZT00	AT5G35400,AT4G29060	ostta06g03420,ostta01g04370,ostta02g05390,ostta06g01040
Cre01.g021950	circadian gene	peak_ZT12_trough_ZT00		ostta02g00800
Cre01.g022000	circadian gene	peak_ZT12_trough_ZT06	AT3G27120,AT1G80350,AT2G45500,AT2G34560,AT5G52882,AT2G27600,AT3G19740,AT1G02890,AT1G50140,AT1G64110,AT1G09100,AT3G05530,AT5G20000,AT3G01610,AT4G28000,AT5G19990,AT1G45000,AT3G56690,AT1G62130	ostta15g01810,ostta10g00630,ostta01g03760,ostta17g01820,ostta02g03410,ostta03g01150,ostta10g02710,ostta02g04710
Cre01.g022050	NON circadian gene		AT5G06010,AT5G06760,AT5G41761,ATMG00050,AT5G47830,AT1G63320,AT1G10586
Cre01.g022100	circadian gene	peak_ZT00_trough_ZT03	AT4G12570*,AT4G38600*,AT1G55860*,AT1G70320*,AT3G53090*,AT3G17205*,AT5G02880*	ostta04g02210*,ostta05g01690*,ostta12g01060*,ostta13g02630*,ostta13g02950*,ostta15g01740*
Cre01.g022150	circadian gene	peak_ZT12_trough_ZT00	AT5G40640	ostta01g00440,ostta13g00480
Cre01.g022200	circadian gene	peak_ZT12_trough_ZT09	AT1G04260,AT5G16250,AT3G21215,AT3G11945,AT5G37820,AT4G10360,AT2G44740,AT5G19870,AT1G33100	ostta06g03800,ostta05g04300
Cre01.g022250	circadian gene	peak_ZT00_trough_ZT21	AT3G17465,AT2G43030,AT5G48020,AT1G54840,AT1G67170	ostta20g00300
Cre01.g022283	NON circadian gene		AT3G06780	ostta10g01300,ostta04g02230
Cre01.g022350	circadian gene	peak_ZT00_trough_ZT06	AT3G16840	ostta13g01240
Cre01.g022400	circadian gene	peak_ZT00_trough_ZT21
Cre01.g022450	NON circadian gene		AT2G36370*,AT2G30600*,AT2G46260*,AT4G01160*,AT3G61600*	ostta10g01130,ostta05g01390,ostta08g03395
Cre01.g022462	NON circadian gene		AT2G07701,ATMG01150,ATMG00430,AT1G03810,AT1G29520,AT2G29870,AT2G01400,AT1G08830,AT1G05070,AT1G07130,AT4G24640,AT4G21140,AT3G60570	ostta16g00370,ostta07g04570,ostta16g02630,ostta04g00410,ostta15g01690
Cre01.g022500	circadian gene	peak_ZT03_trough_ZT21	AT5G11670	ostta04g03550,ostta12g02650,ostta07g01040,ostta06g03750,ostta01g00040
Cre01.g022550	NON circadian gene		AT1G47810,AT5G18490,AT5G59270,AT1G30780
Cre01.g022600	NON circadian gene		AT1G08030,AT1G64140	ostta01g02790*,ostta11g00010*,ostta13g02660*,ostta17g01885*,ostta17g01970*,ostta17g01980*,ostta19g00410*
Cre01.g022650	NON circadian gene		AT5G64370,AT2G27450,AT3G44320,AT5G12040,AT4G08790,AT3G44300	ostta14g01820
Cre01.g022666	circadian gene	peak_ZT21_trough_ZT00	AT2G20480,AT5G60240,AT3G06360,AT5G24105,AT5G44585,AT2G47844,AT5G28821,AT2G37750,AT4G05494,AT4G16040,AT3G61640,AT3G63160,AT2G16592,AT1G34047,AT4G27652,AT3G18291	ostta04g03410,ostta07g01030,ostta14g00440,ostta08g03550
Cre01.g022681	circadian gene	peak_ZT18_trough_ZT00	AT2G38870,AT5G03580,AT1G61570,AT3G13660,AT5G07572,AT5G57887,AT4G37682,AT3G22231,AT4G09610,AT4G32090,AT5G10000,AT5G23290,AT5G43260,AT1G31772,AT4G24600,AT3G45030,AT5G62300,AT3G47370	ostta11g00240,ostta11g00250,ostta15g00160,ostta14g00185,ostta06g04270,ostta12g02410,ostta15g01620,ostta09g00380
Cre01.g022700	circadian gene	peak_ZT06_trough_ZT21
Cre01.g022750	NON circadian gene		AT2G26330*,AT2G32680*,AT2G23300*,AT2G25440*,AT2G33020*,AT2G24130*,AT2G33080*,AT2G27060*,AT2G25490*,AT2G33050*,AT4G23840*,AT4G08980*,AT4G28560*,AT4G03010*,AT4G35470*,AT4G07400*,AT4G24490*,AT4G03630*,AT4G20940*,AT4G13920*	ostta03g00740*,ostta03g03550*,ostta03g05210*,ostta04g02030*,ostta05g03620*,ostta06g03340*,ostta07g00890*,ostta09g00610*,ostta09g00870*,ostta10g02760*
Cre01.g022800	NON circadian gene		AT5G11550,AT3G45450,AT1G17460	ostta07g00920,ostta01g05020
Cre01.g022850	circadian gene	peak_ZT12_trough_ZT06
Cre01.g022900	circadian gene	peak_ZT12_trough_ZT00
Cre01.g022950	NON circadian gene		AT5G21010	ostta14g03010*,ostta16g01710*
Cre01.g023000	circadian gene	peak_ZT00_trough_ZT12	AT3G46980,AT4G00370,AT2G29650,AT2G38060,AT5G44370,AT5G20380,AT2G34350,AT1G74780	ostta13g01020,ostta11g02140,ostta03g00980,ostta10g02340,ostta05g04780,ostta05g01620,ostta07g04510,ostta11g01860,ostta13g02390,ostta01g02070
Cre01.g023050	NON circadian gene		AT1G62480,AT3G04990,AT5G14140,AT2G05400,AT3G07190	ostta20g00960,ostta08g03370,ostta12g01930
Cre01.g023100	NON circadian gene		AT5G01160	ostta15g00375
Cre01.g023150	circadian gene	peak_ZT12_trough_ZT03	AT2G07690,AT4G02060,AT5G46280,AT2G16440,AT1G44900,AT3G09660,AT5G44635,AT2G14050	ostta04g00450,ostta02g00690,ostta02g02010,ostta11g00910,ostta11g01760,ostta14g01050,ostta01g02580,ostta12g01020,ostta05g01680
Cre01.g023200	circadian gene	peak_ZT12_trough_ZT06	AT2G35660
Cre01.g023250	circadian gene	peak_ZT06_trough_ZT21	AT3G05120,AT1G43020
Cre01.g023300	circadian gene	peak_ZT09_trough_ZT00	AT3G20790
Cre01.g023350	circadian gene	peak_ZT03_trough_ZT00	AT1G67690*,AT5G65620*,AT5G51540*,AT5G10540*	ostta12g03160,ostta07g01770
Cre01.g023400	circadian gene	peak_ZT00_trough_ZT12	AT5G01460	ostta13g00490,ostta12g00620
Cre01.g023450	circadian gene	peak_ZT12_trough_ZT03
Cre01.g023500	circadian gene	peak_ZT00_trough_ZT12
Cre01.g023550	circadian gene	peak_ZT12_trough_ZT00	AT2G25730	ostta01g01370*,ostta03g02430*,ostta09g01480*,ostta11g01640*,ostta15g02800*
Cre01.g023600	NON circadian gene		AT2G37660*,AT2G23910*,AT2G34460*,AT2G20360*,AT4G30470*,AT4G31530*,AT4G18810*,AT1G32220*,AT1G16720*,AT1G72640*,AT3G18890*,AT3G46780*,AT5G15910*,AT5G02240*,AT5G18660*,AT5G10730*	ostta09g01690,ostta01g05720,ostta07g01390
Cre01.g023650	circadian gene	peak_ZT09_trough_ZT21	AT2G01170*	ostta15g00190*
Cre01.g023750	circadian gene	peak_ZT09_trough_ZT21
Cre01.g023773	NON circadian gene		AT1G59835,AT3G26110	ostta05g02400,ostta15g01075,ostta08g01300,ostta03g03470
Cre01.g023787	circadian gene	peak_ZT00_trough_ZT12	AT5G60790,AT3G54540,AT1G64550,AT3G17680,AT3G24093	ostta15g02450,ostta16g01145,ostta15g01730,ostta03g05140
Cre01.g023800	circadian gene	peak_ZT21_trough_ZT15
Cre01.g023850	circadian gene	peak_ZT00_trough_ZT15	AT3G03920,AT3G29575,AT2G45420,AT2G44790,AT3G06410	ostta07g01200,ostta01g04630,ostta04g04060,ostta14g02620,ostta10g02340,ostta01g03590,ostta10g02280,ostta02g04180,ostta12g02570
Cre01.g023900	circadian gene	peak_ZT18_trough_ZT09	AT4G16240,AT5G61412,AT4G15150,AT5G35290,AT3G42130,AT2G05380,AT4G08230,AT4G33610,AT1G66820,AT4G10330,AT2G19000,AT2G10020	ostta02g01725,ostta07g02000,ostta20g00690,ostta09g01010,ostta18g01340
Cre01.g023913	circadian gene	peak_ZT21_trough_ZT09	AT5G60400,AT1G52565,AT2G02050,AT3G03830,AT4G18400,AT5G38750,AT2G27535,AT3G05890,AT1G05065,AT1G36732,AT1G67785,AT5G57567,AT2G36255,AT3G49580,AT3G62988,AT5G53710,AT2G04025,AT5G61605,AT2G16592	ostta02g04905,ostta03g05220,ostta02g01710,ostta03g01790,ostta03g01635,ostta16g02677
Cre01.g023950	NON circadian gene			ostta14g00700
Cre01.g024000	circadian gene	peak_ZT18_trough_ZT09	AT5G64270	ostta02g03700,ostta10g02250,ostta04g00910
Cre01.g024050	circadian gene	peak_ZT21_trough_ZT00	AT4G39470,AT2G37035	ostta14g00490,ostta17g00440
Cre01.g024100	NON circadian gene		AT2G32600,AT3G59980,AT1G77160,AT3G28700,AT5G01670,AT1G33720,AT2G44580,AT1G32760,AT5G33898,AT1G69740,AT1G77145,AT4G17360	ostta04g03730,ostta15g00690,ostta09g03980,ostta12g00060,ostta15g01760
Cre01.g024150	circadian gene	peak_ZT00_trough_ZT06	AT1G16700,AT5G58330,AT5G10230,AT3G02450,AT1G77490,AT4G01037	ostta06g01670,ostta09g02380
Cre01.g024200	circadian gene	peak_ZT00_trough_ZT21	AT1G71800,AT1G53260,AT1G20880,AT2G18510,AT1G78260,AT1G22330,AT4G25500,AT4G34110,AT1G76460,AT1G07360	ostta01g05670,ostta02g05430,ostta11g03200
Cre01.g024250	NON circadian gene		AT2G43400*,AT2G22830*,AT4G37760*,AT1G56000*,AT1G58440*,AT1G63390*,AT1G55980*,AT3G04650*,AT5G24150*,AT5G63910*,AT5G24160*	ostta04g03310*,ostta05g00730*,ostta07g04720*,ostta11g01410*,ostta12g01900*,ostta18g00670*,ostta20g00830*
Cre01.g024251	circadian gene	peak_ZT00_trough_ZT09	AT2G47250,AT1G27900,AT3G62310,AT2G47680,AT5G10370,AT1G06670	ostta13g00810,ostta05g04080,ostta16g00250,ostta11g02350,ostta01g03100
Cre01.g024300	circadian gene	peak_ZT21_trough_ZT03	AT4G16144,AT1G48790	ostta03g01760
Cre01.g024350	circadian gene	peak_ZT09_trough_ZT21	AT2G01970,AT2G24170	ostta14g02720,ostta01g03320
Cre01.g024400	circadian gene	peak_ZT12_trough_ZT00	AT5G16280,AT2G48110,AT3G19870,AT4G01290	ostta18g01130
Cre01.g024500	circadian gene	peak_ZT12_trough_ZT03	AT1G64790	ostta02g03910
Cre01.g024550	circadian gene	peak_ZT00_trough_ZT03	AT1G14000,AT4G23230,AT4G31170,AT5G12000,AT2G24360,AT5G42440,AT4G23320,AT4G38470,AT3G58760	ostta09g00800,ostta05g02460,ostta05g03180,ostta05g02430,ostta12g01250,ostta11g01250,ostta07g01290,ostta14g02800
Cre01.g024601	NON circadian gene		AT4G14819,AT3G48180,AT1G19380,AT1G73350,AT5G25990,AT5G28610,AT3G50900,AT1G48200,AT2G33370,AT1G04480,AT3G04400,AT1G16950,AT2G04380,AT1G07830,AT2G44860	ostta02g04905,ostta06g00280,ostta02g04930,ostta01g06545,ostta16g00530,ostta04g01640,ostta18g01740,ostta14g02530,ostta06g02610,ostta07g02060
Cre01.g024650	circadian gene	peak_ZT21_trough_ZT03
Cre01.g024750	circadian gene	peak_ZT12_trough_ZT03
Cre01.g024800	circadian gene	peak_ZT12_trough_ZT00
Cre01.g024850	NON circadian gene		AT1G07985,AT2G36030,AT3G46150,AT3G11745,AT1G49930,AT4G06536,AT5G47870,AT3G53235	ostta18g00970,ostta09g04460
Cre01.g024900	NON circadian gene		AT1G72390	ostta01g01790*,ostta01g01950*,ostta01g02100*,ostta01g02825*,ostta01g03580*,ostta01g04840*,ostta01g05660*,ostta01g05670*,ostta02g00630*,ostta02g00980*,ostta02g01660*,ostta02g04000*,ostta03g00400*,ostta03g00860*,ostta03g02380*,ostta03g02410*,ostta03g03680*,ostta03g03940*,ostta03g04940*,ostta04g00030*
Cre01.g024950	circadian gene	peak_ZT12_trough_ZT00	AT1G70770	ostta10g02940,ostta04g00560
Cre01.g025000	NON circadian gene			ostta09g00570
Cre01.g025025	NON circadian gene		AT3G52620,AT2G03740,AT1G73940,AT5G65300,AT1G08580,AT1G62045	ostta01g03960*
Cre01.g025050	circadian gene	peak_ZT21_trough_ZT12	AT2G45050*	ostta02g03440*,ostta03g01100*,ostta05g02190*,ostta07g00720*,ostta07g03410*
Cre01.g025100	circadian gene	peak_ZT03_trough_ZT12	AT2G32150*,AT2G38740*,AT2G41250*,AT2G33255*,AT4G21470*,AT4G25840*,AT4G11570*,AT4G39970*,AT1G56500*,AT1G14310*,AT1G79790*,AT3G48420*,AT3G62040*,AT3G10970*,AT5G02230*,AT5G57440*	ostta13g00940,ostta18g01000,ostta01g02090
Cre01.g025150	circadian gene	peak_ZT03_trough_ZT12	AT5G39050	ostta16g01810,ostta20g00695,ostta14g02390,ostta10g00850,ostta03g03650,ostta20g00090,ostta01g02847,ostta08g00320,ostta09g02060
Cre01.g025200	circadian gene	peak_ZT00_trough_ZT12
Cre01.g025250	circadian gene	peak_ZT03_trough_ZT12	AT4G21470,AT5G11810	ostta01g06290,ostta01g05850,ostta04g00590
Cre01.g025300	circadian gene	peak_ZT12_trough_ZT00	AT2G28560,AT1G07745,AT5G20850,AT3G22880,AT2G45280	ostta09g03555,ostta08g01800,ostta11g01720,ostta03g05010,ostta12g02080
Cre01.g025350	circadian gene	peak_ZT12_trough_ZT00	AT3G27520,AT4G11100	ostta04g04990,ostta03g00990
Cre01.g025400	circadian gene	peak_ZT21_trough_ZT00
Cre01.g025450	NON circadian gene		AT5G27310,AT3G58840,AT3G49055,AT3G53350,AT5G61200,AT5G27330,AT2G37080	ostta01g05050,ostta02g01310
Cre01.g025500	circadian gene	peak_ZT09_trough_ZT21	AT5G37590	ostta01g01000*,ostta06g04520*,ostta07g02760*,ostta08g03260*,ostta12g02990*,ostta16g01650*
Cre01.g025551	circadian gene	peak_ZT00_trough_ZT15
Cre01.g025600	circadian gene	peak_ZT12_trough_ZT06	AT2G28380,AT2G34830	ostta07g02540
Cre01.g025650	NON circadian gene		AT5G19810,AT3G06750,AT2G43150,AT4G34150,AT4G20440,AT5G44500,AT2G28671,AT3G15000,AT3G20850,AT5G19800,AT5G35190,AT1G53260,AT3G13140,AT4G03120,AT5G26080,AT5G49280	ostta06g04210,ostta05g04170,ostta12g02600,ostta09g00410,ostta13g00560,ostta18g00430
Cre01.g025700	circadian gene	peak_ZT00_trough_ZT12		ostta19g00075,ostta03g04470
Cre01.g025726	NON circadian gene		AT3G09162,AT2G16200,AT2G38210,AT5G19729,AT2G34655,AT3G44140,AT3G14430,AT4G09587,AT1G76728,AT1G07885,AT5G11740,AT3G16851,AT5G19257,AT1G24390,AT3G15251,AT3G10439,AT2G27730,AT1G68238,AT3G46666	ostta15g02270,ostta07g01170,ostta06g01540,ostta18g00650,ostta15g00780,ostta08g01030,ostta03g05070,ostta08g01060,ostta04g02750,ostta08g00540,ostta15g01495
Cre01.g025750	circadian gene	peak_ZT12_trough_ZT00	AT1G70160	ostta04g02870*
Cre01.g025767	circadian gene	peak_ZT12_trough_ZT03
Cre01.g025808	NON circadian gene			ostta18g00080
Cre01.g025850	circadian gene	peak_ZT21_trough_ZT12	AT2G19800*,AT4G26260*,AT1G14520*,AT5G56640*
Cre01.g025900	circadian gene	peak_ZT12_trough_ZT03	AT5G16040,AT5G63860,AT5G48330	ostta04g01540,ostta16g01950,ostta03g05720,ostta18g00930,ostta05g01880,ostta06g02685,ostta01g06380,ostta16g01800,ostta11g02930
Cre01.g025950	circadian gene	peak_ZT00_trough_ZT15	AT2G37230*,AT2G22410*,AT2G28050*,AT2G33760*,AT2G16880*,AT2G17525*,AT2G21090*,AT2G19280*,AT2G03880*,AT2G20540*,AT2G34400*,AT2G32630*,AT2G41720*,AT2G40720*,AT2G45350*,AT2G39230*,AT2G17140*,AT2G26790*,AT2G42920*,AT2G30780*	ostta02g05030*,ostta05g03980*,ostta06g01100*,ostta13g02710*,ostta14g03080*,ostta17g00500*
Cre01.g025983	circadian gene	peak_ZT18_trough_ZT03	AT2G22660*,AT4G37900*,AT4G37682*,AT1G56230*
Cre01.g026016	circadian gene	peak_ZT00_trough_ZT09	AT4G08151,AT3G50123,AT3G10974,AT4G09649,AT3G18291,AT3G30840,AT2G02120,AT1G64195,AT5G04030,AT2G03936,AT5G40180,AT1G70782,AT1G23149,AT3G43623,AT3G08636,AT3G12012,AT4G38052,AT3G15251,AT5G02021	ostta03g00370,ostta16g00010
Cre01.g026050	circadian gene	peak_ZT21_trough_ZT09	AT1G17440,AT5G62090,AT1G15780
Cre01.g026100	circadian gene	peak_ZT15_trough_ZT06	AT1G04635,ATMG00770,AT3G50540,ATMG00760,AT3G60760,AT5G05950	ostta04g03790,ostta02g04640,ostta05g02400,ostta10g01930
Cre01.g026150	circadian gene	peak_ZT00_trough_ZT06	AT1G67690*,AT5G65620*,AT5G51540*,AT5G10540*	ostta03g05170*,ostta09g02980*,ostta10g00160*,ostta12g03160*
Cre01.g026200	NON circadian gene		AT1G75810	ostta13g02880,ostta11g01915,ostta01g04800,ostta05g01020,ostta06g03920,ostta01g04760,ostta05g04390,ostta10g01300,ostta14g01630
Cre01.g026250	circadian gene	peak_ZT09_trough_ZT18	AT5G08370
Cre01.g026300	circadian gene	peak_ZT06_trough_ZT15	AT2G25570*,AT1G73570*,AT1G70590*,AT1G18260*	ostta03g01590*,ostta08g02080*,ostta16g01990*
Cre01.g026350	NON circadian gene
Cre01.g026400	NON circadian gene		AT5G35730,AT2G32295	ostta15g01400
Cre01.g026450	circadian gene	peak_ZT12_trough_ZT21	AT4G31580,AT5G61030	ostta10g01430,ostta16g01355
Cre01.g026500	NON circadian gene		AT2G36670,AT5G22850,AT5G43100,AT3G51350,AT1G05840,AT1G08210,AT3G02740,AT3G51330,AT3G51340,AT3G25700,AT2G17760,AT3G50050,AT5G10080,AT1G65240,AT3G51360,AT5G02190,AT2G23945,AT1G09750,AT5G10760,AT5G36260
Cre01.g026550	NON circadian gene		AT3G11830,AT5G20890,AT3G20050,AT3G18190,AT5G26360,AT1G24510,AT3G03960,AT3G02530,AT5G16070,AT2G33210,AT3G23990,AT3G13470,AT5G56500,AT1G26230,AT3G13860	ostta15g00250,ostta08g02600,ostta03g03130,ostta06g01020,ostta13g02970,ostta03g01470,ostta03g03520,ostta13g02230,ostta10g00300,ostta05g03560,ostta07g02730
Cre01.g026600	circadian gene	peak_ZT12_trough_ZT21	AT1G78870,AT1G16890,AT2G16740,AT3G08690,AT5G53300,AT5G41700,AT5G56150,AT1G36340,AT3G08700,AT4G27960,AT5G25760,AT1G64230,AT5G62540,AT2G02760,AT1G14400,AT3G20060,AT1G50490,AT2G32790,AT5G50870,AT3G13550	ostta05g02510,ostta05g04930,ostta14g00660,ostta14g02945,ostta07g00130,ostta05g02620,ostta04g04730,ostta04g03260,ostta05g01850,ostta09g00510,ostta06g01260
Cre01.g026650	circadian gene	peak_ZT15_trough_ZT00	AT4G24930,AT1G66140	ostta17g01770,ostta09g02910,ostta08g04280
Cre01.g026700	NON circadian gene		AT1G55350
Cre01.g026750	circadian gene	peak_ZT12_trough_ZT18	AT4G00450
Cre01.g026800	circadian gene	peak_ZT12_trough_ZT00		ostta15g02540
Cre01.g026850	circadian gene	peak_ZT12_trough_ZT00	AT1G64790
Cre01.g026900	circadian gene	peak_ZT06_trough_ZT00	AT2G29720,AT3G24200	ostta03g00210,ostta03g00650,ostta16g00670
Cre01.g026950	circadian gene	peak_ZT21_trough_ZT00
Cre01.g027000	NON circadian gene		AT2G42740,AT4G18730,AT3G58700,AT5G45775,AT1G61090,AT3G56220	ostta03g04510,ostta14g02320,ostta09g03380
Cre01.g027050	circadian gene	peak_ZT12_trough_ZT00	AT1G06010,AT3G12510
Cre01.g027100	NON circadian gene		AT3G08980,AT1G29960,AT1G23465,AT5G47570,AT1G53530,AT4G22510,AT1G06200,AT2G07708,ATMG00500	ostta10g01620,ostta18g00770,ostta14g01695
Cre01.g027150	NON circadian gene		AT1G70070,AT2G06990,AT1G59760,AT3G46960,AT5G18980	ostta10g00080,ostta09g02930,ostta06g03010,ostta15g01220,ostta01g02930
Cre01.g027200	circadian gene	peak_ZT15_trough_ZT09	AT1G63800,AT5G41340,AT2G46030,AT1G14400,AT5G50870,AT2G02760,AT1G78870,AT5G62540,AT3G08700,AT5G41700,AT3G08690,AT1G16890,AT5G56150,AT1G36340,AT5G53300,AT2G16740,AT2G18600	ostta14g02945,ostta05g02620,ostta05g01850,ostta14g00660
Cre01.g027250	NON circadian gene		AT3G55610,ATCG00350	ostta18g01130
Cre01.g027300	NON circadian gene		AT2G32840,AT2G46270,AT1G67325	ostta04g05460,ostta05g01860
Cre01.g027350	circadian gene	peak_ZT00_trough_ZT06	AT4G17610	ostta01g02895*,ostta01g05840*,ostta04g00710*,ostta08g01530*,ostta09g00290*,ostta09g02180*,ostta09g03960*,ostta13g02140*,ostta15g02320*
Cre01.g027400	circadian gene	peak_ZT12_trough_ZT06	AT1G14650	ostta02g04670
Cre01.g027450	NON circadian gene		AT3G53220,AT1G76760,AT1G43560,AT1G45145,AT4G30740,AT4G12170,AT4G08867,AT4G37200,AT1G21695,AT5G47830	ostta05g04720,ostta01g00670
Cre01.g027500	circadian gene	peak_ZT03_trough_ZT12	AT5G05300,AT5G04000,AT3G43153,AT3G43870	ostta02g02450,ostta14g00610,ostta02g02600,ostta07g03300
Cre01.g027550	NON circadian gene		AT4G15110,AT1G31800,AT3G20935,AT4G37400,AT2G42250,AT5G67310,AT1G66540,AT1G33730,AT3G48320,AT3G48310,AT3G53130,AT3G20120,AT3G20960	ostta01g05550,ostta13g02440,ostta15g00680,ostta09g02540,ostta03g03620
Cre01.g027575	NON circadian gene		AT4G39300,AT5G28560,AT4G34600,AT4G28750,AT3G52520,AT2G28410,AT1G27550,AT5G60460,AT1G29070,AT2G19850,AT1G56220,AT1G05340,AT2G20260,AT4G28025	ostta12g02260,ostta12g02350,ostta01g00840,ostta17g00320,ostta08g01140,ostta04g00600,ostta01g06180,ostta03g04120,ostta02g03355,ostta04g05100,ostta05g03140
Cre01.g027600	circadian gene	peak_ZT00_trough_ZT09		ostta06g02780
Cre01.g027650	circadian gene	peak_ZT12_trough_ZT00
Cre01.g027700	circadian gene	peak_ZT00_trough_ZT09	AT1G21920,AT5G55910	ostta14g00460,ostta08g01660,ostta12g01030,ostta11g02510,ostta13g01815,ostta13g01910,ostta01g00740,ostta13g02240,ostta16g01390
Cre01.g027750	NON circadian gene		AT3G14480,AT4G13850	ostta17g00140,ostta07g02640,ostta03g01190,ostta17g00350,ostta11g01510,ostta09g03575,ostta02g05430
Cre01.g027764	NON circadian gene		AT4G29140,AT1G71870,AT1G58340,AT5G52450,AT1G73700,AT2G04080,AT1G15150,AT2G34360,AT4G21910,AT5G19700,AT4G23030,AT2G38510,AT2G04050,AT1G15170,AT2G04100,AT1G15180,AT1G71140,AT5G49130,AT5G52050,AT1G61890	ostta12g00180,ostta01g00580,ostta04g00780
Cre01.g027800	circadian gene	peak_ZT00_trough_ZT21	AT3G42050,AT5G50900,AT4G30900	ostta05g03960,ostta16g02260,ostta02g00600
Cre01.g027850	circadian gene	peak_ZT03_trough_ZT21	AT5G17170	ostta09g03550,ostta10g02400,ostta13g02750
Cre01.g027900	NON circadian gene		AT1G75700,AT2G36020,AT4G36720,AT1G19950,AT1G08530	ostta09g03235,ostta09g00150
Cre01.g027950	NON circadian gene		AT4G09940,AT1G64320,AT4G27500,AT1G03830,AT3G02200,AT2G37080,AT5G44330,AT5G42080,AT5G48520,AT3G02930,AT5G61190,AT2G34730,AT3G21810,AT3G51720,AT5G43400	ostta07g01850,ostta03g00290,ostta07g04580,ostta03g02840
Cre01.g028000	circadian gene	peak_ZT12_trough_ZT09	AT5G37380	ostta01g02070,ostta20g00480,ostta15g02740,ostta08g01850,ostta02g00170,ostta14g00410,ostta09g04180,ostta03g00410
Cre01.g028050	NON circadian gene			ostta19g00020
Cre01.g028101	circadian gene	peak_ZT21_trough_ZT00	AT2G43560,AT5G15802	ostta06g02760,ostta03g03080,ostta06g02750,ostta03g00730
Cre01.g028150	circadian gene	peak_ZT12_trough_ZT00	AT1G62780	ostta07g01575,ostta07g00540,ostta05g00700,ostta16g01080,ostta03g05970,ostta11g02000
Cre01.g028200	NON circadian gene		AT1G55150,AT5G62190,AT5G26742,AT3G22330,AT1G77030,AT5G63120,AT4G16630,AT5G14610,AT1G16280,AT4G15850,AT5G54910,AT4G34910,AT3G19760,AT1G51380,AT5G11200	ostta13g02520,ostta12g00350,ostta04g02770,ostta06g03890,ostta09g00740,ostta08g03670,ostta17g02160,ostta08g01340,ostta10g00320,ostta05g02120,ostta14g01810,ostta06g01940,ostta12g03030
Cre01.g028250	NON circadian gene		AT2G39420,AT2G39400,AT5G16120,AT3G55180,AT1G77420,AT1G52760,AT5G11650,AT2G39410,AT1G18360,AT3G62860,AT3G55190,AT1G70900	ostta17g01290,ostta05g02845,ostta11g02180
Cre01.g028300	NON circadian gene		AT1G06040,AT2G19810,AT1G75490,AT4G33490	ostta04g03400
Cre01.g028350	NON circadian gene		AT5G39830,AT3G27925,AT4G18370,AT5G27660	ostta05g02665,ostta03g00640,ostta01g05000,ostta13g01930,ostta06g02350,ostta05g02200
Cre01.g028400	circadian gene	peak_ZT06_trough_ZT00
Cre01.g028423	NON circadian gene		AT2G20340,AT4G28680,AT3G17760	ostta02g03460
Cre01.g028450	NON circadian gene		AT3G19630,AT2G39670,AT1G60230,AT1G13050,AT2G37070	ostta03g05080,ostta05g03550,ostta01g01420,ostta12g02230
Cre01.g028500	NON circadian gene		AT5G47720,AT4G34200,AT5G62530	ostta09g00980,ostta09g03440,ostta09g02060,ostta16g02350,ostta16g02070,ostta01g04620
Cre01.g028550	circadian gene	peak_ZT12_trough_ZT00	AT3G62940,AT5G16810,AT2G47440	ostta17g00280,ostta01g01630,ostta10g03100,ostta03g01420
Cre01.g028600	NON circadian gene		AT1G07450,AT2G47120,AT2G30670,AT5G10840	ostta01g02220,ostta08g04230,ostta07g03880,ostta02g04240,ostta03g04635
Cre01.g028650	NON circadian gene
Cre01.g028713	circadian gene	peak_ZT03_trough_ZT15	AT1G51920	ostta19g00260,ostta16g00890,ostta12g01350,ostta14g00715,ostta12g00730,ostta08g03910
Cre01.g028777	NON circadian gene		AT2G45412,AT5G24660,AT3G27425,AT5G43518,AT4G14810,AT4G39917,AT2G20921,AT5G41761,AT4G08351	ostta09g00670,ostta04g03240
Cre01.g028850	circadian gene	peak_ZT15_trough_ZT09	AT5G66040	ostta19g00450
Cre01.g028900	NON circadian gene		AT5G62040,AT2G01610,AT2G01850,AT2G33590,AT5G48020,AT5G44210,AT4G11930,AT3G12880,AT2G33310,AT1G64720,AT5G47970,AT5G51250	ostta07g00335,ostta03g03510,ostta07g01020,ostta09g03750,ostta03g03670,ostta06g00180
Cre01.g028950	circadian gene	peak_ZT15_trough_ZT00	AT1G62220,AT1G16950,AT1G34400,AT1G62060,AT5G11280	ostta01g00550*,ostta01g03450*,ostta02g03080*,ostta02g03480*,ostta03g02370*,ostta03g04950*,ostta05g04850*,ostta06g03840*,ostta07g00230*,ostta10g00990*,ostta10g02470*,ostta12g03180*,ostta13g00300*,ostta14g00010*,ostta14g02475*,ostta15g00090*,ostta18g00550*
Cre01.g029000	circadian gene	peak_ZT00_trough_ZT03	AT1G32583,AT2G35200	ostta03g05820,ostta06g00400,ostta10g00560,ostta10g01200
Cre01.g029050	circadian gene	peak_ZT12_trough_ZT06	AT1G61150	ostta01g02950,ostta08g00910,ostta18g00870,ostta09g00720,ostta14g01345,ostta14g01860,ostta15g00810
Cre01.g029100	circadian gene	peak_ZT12_trough_ZT03	AT3G12530,AT1G05430,AT3G12190,AT1G10522,AT1G08180	ostta02g00490,ostta01g01260
Cre01.g029150	circadian gene	peak_ZT12_trough_ZT06	AT2G17990,AT3G10880	ostta03g02430
Cre01.g029200	circadian gene	peak_ZT12_trough_ZT03	AT4G22970	ostta02g00970
Cre01.g029250	circadian gene	peak_ZT21_trough_ZT03	AT4G32960,AT5G40710,AT2G33250,AT5G61050	ostta07g00850
Cre01.g029300	circadian gene	peak_ZT06_trough_ZT21	AT3G55440,AT2G21170	ostta09g00120,ostta11g02030
Cre01.g029350	circadian gene	peak_ZT12_trough_ZT00		ostta12g01020,ostta13g01810
Cre01.g029400	NON circadian gene		AT2G46440*,AT2G28260*,AT2G46430*,AT2G25600*,AT2G24610*,AT2G46450*,AT2G26650*,AT2G23980*,AT4G18290*,AT4G01010*,AT4G03560*,AT4G32500*,AT4G30560*,AT4G32650*,AT4G30360*,AT4G22200*,AT1G01340*,AT1G15990*,AT1G19780*,AT3G17700*	ostta01g00070*,ostta01g00440*,ostta01g01340*,ostta01g06640*,ostta04g02830*,ostta05g04450*,ostta06g02060*,ostta09g03670*,ostta09g03700*,ostta11g00850*,ostta13g00250*,ostta13g00480*,ostta13g00620*,ostta16g02130*,ostta18g00690*,ostta18g00710*,ostta18g01080*
Cre01.g029450	circadian gene	peak_ZT09_trough_ZT18	AT3G28730,AT1G63240	ostta14g01160
Cre01.g029500	circadian gene	peak_ZT00_trough_ZT12	AT2G18170*,AT2G26330*,AT2G28250*,AT2G19190*,AT2G38910*,AT2G45910*,AT2G28960*,AT2G15300*,AT2G46700*,AT2G41860*,AT2G13790*,AT2G13800*,AT2G33580*,AT2G01210*,AT2G28970*,AT2G43790*,AT2G30940*,AT2G16750*,AT2G34290*,AT2G01950*	ostta01g01780*,ostta01g02180*,ostta01g02850*,ostta01g04270*,ostta01g05030*,ostta01g05490*,ostta01g05680*,ostta02g00460*,ostta02g02910*,ostta02g03370*,ostta02g03420*,ostta02g03720*,ostta02g03780*,ostta02g03890*,ostta03g01180*,ostta03g02200*,ostta03g03410*,ostta03g04140*,ostta03g04700*,ostta03g05420*
Cre01.g029550	circadian gene	peak_ZT18_trough_ZT03
Cre01.g029600	NON circadian gene		AT5G55240
Cre01.g029650	circadian gene	peak_ZT12_trough_ZT00	AT2G17790	ostta07g03330,ostta15g01150
Cre01.g029700	circadian gene	peak_ZT12_trough_ZT06	AT5G20935,AT2G29290,AT1G07450	ostta03g00560,ostta02g02800
Cre01.g029750	NON circadian gene		AT5G45510,AT5G45520	ostta09g04130
Cre01.g029800	circadian gene	peak_ZT12_trough_ZT06	AT5G25270,AT2G38410,AT2G29510,AT5G65540,AT2G41900,AT5G39770	ostta07g02110,ostta13g02340
Cre01.g029850	NON circadian gene		AT1G30640,AT4G14350,AT3G23310,AT2G20470,AT1G03920,AT5G09890,AT4G33080,AT2G19400,AT3G08730,AT3G08720,AT3G27580,AT5G04510,AT3G10540,AT1G53700,AT3G12690,AT2G34650,AT3G14370,AT1G79250,AT1G16440	ostta09g00810,ostta07g02725,ostta10g01050,ostta03g02200,ostta09g04190
Cre01.g029900	circadian gene	peak_ZT21_trough_ZT09	AT3G16340	ostta07g00120,ostta05g03500,ostta09g02210
Cre01.g029950	circadian gene	peak_ZT00_trough_ZT12	AT1G17290	ostta06g01730
Cre01.g030000	NON circadian gene		AT4G32551
Cre01.g030050	circadian gene	peak_ZT03_trough_ZT09	AT1G29070,AT5G64800,AT5G15802,AT5G11630,AT5G23760,AT2G23670,AT1G50691,AT1G19020	ostta05g03820,ostta04g02230,ostta17g00230,ostta13g00750,ostta09g01010,ostta06g01920,ostta04g04190,ostta06g03130,ostta05g04790,ostta04g02680
Cre01.g030100	circadian gene	peak_ZT09_trough_ZT21	AT2G41970*,AT5G20935*	ostta04g05040*,ostta05g02460*,ostta05g02430*,ostta05g03180*,ostta09g00800*,ostta11g00890*,ostta11g01250*,ostta11g02240*,ostta12g01250*,ostta14g02800*
Cre01.g030150	circadian gene	peak_ZT09_trough_ZT03	AT2G40550	ostta01g02610
Cre01.g030200	circadian gene	peak_ZT12_trough_ZT03	AT1G34750,AT1G07430	ostta05g03040,ostta09g03780,ostta13g02450,ostta02g02330
Cre01.g030250	circadian gene	peak_ZT03_trough_ZT12	AT3G02870	ostta12g01880,ostta03g01040,ostta10g02490,ostta15g02070,ostta05g04730,ostta05g02610,ostta07g02790
Cre01.g030300	NON circadian gene		AT4G24460,AT5G12170,AT5G19380	ostta03g02260
Cre01.g030350	circadian gene	peak_ZT15_trough_ZT06	AT3G01170,AT2G05940	ostta17g02180,ostta08g02030,ostta01g00770,ostta08g00500,ostta14g02320,ostta03g04910,ostta04g02940,ostta05g03990
Cre01.g030400	circadian gene	peak_ZT12_trough_ZT03	AT5G64270	ostta04g05110
Cre01.g030450	NON circadian gene		AT3G49600	ostta01g01490*,ostta01g02990*,ostta02g03250*,ostta04g01930*,ostta04g04330*,ostta10g01340*,ostta11g00020*,ostta11g01450*,ostta11g01990*,ostta13g00020*,ostta17g01500*
Cre01.g030500	circadian gene	peak_ZT21_trough_ZT09		ostta01g02770*,ostta05g03930*,ostta06g00050*,ostta11g01620*
Cre01.g030550	circadian gene	peak_ZT00_trough_ZT21	AT1G04850,AT5G48690,AT3G58840,AT1G55480,AT3G26580	ostta06g04320,ostta06g00400,ostta04g01020,ostta03g01530,ostta14g01640
Cre01.g030600	circadian gene	peak_ZT18_trough_ZT06	AT1G79570,AT1G04700,AT1G16270,AT3G24715	ostta04g05040*,ostta05g02460*,ostta05g02430*,ostta05g03180*,ostta09g00800*,ostta11g00890*,ostta11g01250*,ostta11g02240*,ostta12g01250*,ostta14g02800*
Cre01.g030650	circadian gene	peak_ZT03_trough_ZT15	AT5G24850,AT3G15620	ostta01g06470,ostta08g01155
Cre01.g030700	circadian gene	peak_ZT00_trough_ZT12	AT1G16270,AT5G57610	ostta04g05040*,ostta05g02460*,ostta05g02430*,ostta05g03180*,ostta09g00800*,ostta11g00890*,ostta11g01250*,ostta11g02240*,ostta12g01250*,ostta14g02800*
Cre01.g030750	circadian gene	peak_ZT21_trough_ZT12
Cre01.g030800	circadian gene	peak_ZT09_trough_ZT18	AT1G29150	ostta01g03340,ostta02g04020,ostta16g00740
Cre01.g030850	circadian gene	peak_ZT09_trough_ZT21	AT1G47250,AT1G16470,AT2G27020	ostta01g05005,ostta06g00190,ostta02g00110,ostta10g01180,ostta10g03135,ostta06g00350,ostta02g01460,ostta01g01250,ostta16g02245,ostta07g04690,ostta05g02780
Cre01.g030900	circadian gene	peak_ZT03_trough_ZT18	AT2G17650	ostta01g06140,ostta16g00040
Cre01.g030950	NON circadian gene		AT4G34412,AT4G24700,AT3G20450,AT5G16160	ostta09g00890,ostta11g01850,ostta04g00950,ostta14g02610,ostta15g01310
Cre01.g030968	NON circadian gene		AT1G27752,AT5G62600,AT5G43670
Cre01.g030986	NON circadian gene		AT2G25052,AT3G09975,AT2G28507,AT3G61829,AT4G13395,AT5G65166,AT3G21352,AT1G52618,AT4G34881,AT5G41774,AT2G36571,AT3G42475,AT4G19829,AT2G34585,AT4G35263,AT1G51402,AT1G19070,AT4G25692,AT4G31441,AT4G35589	ostta05g00690,ostta19g00220,ostta07g02410
Cre01.g031004	circadian gene	peak_ZT18_trough_ZT03	AT5G22450
Cre01.g031050	circadian gene	peak_ZT00_trough_ZT18	AT4G08350,AT2G34210,AT5G04290	ostta06g03350
Cre01.g031100	circadian gene	peak_ZT03_trough_ZT12	AT1G55480,AT5G17170,AT1G67280,AT1G22220,AT3G46950,AT1G19660,AT5G16960,AT4G03050,AT2G16720	ostta02g04430,ostta08g01680
Cre01.g031200	circadian gene	peak_ZT00_trough_ZT21	AT2G43640,AT5G09445,AT4G26040,AT4G12735,AT5G52545,AT2G22088	ostta04g03090,ostta04g03020
Cre01.g031250	circadian gene	peak_ZT00_trough_ZT15	AT1G30845,AT1G54950,AT2G16620,AT2G20940,AT1G28375,AT3G44755,AT1G72580,AT2G07835,AT2G05620,AT3G43280,AT2G23348,AT4G04953	ostta07g00330,ostta01g06550
Cre01.g031300	NON circadian gene		AT2G18170*,AT2G26330*,AT2G28250*,AT2G19190*,AT2G38910*,AT2G45910*,AT2G28960*,AT2G15300*,AT2G46700*,AT2G41860*,AT2G13790*,AT2G13800*,AT2G33580*,AT2G01210*,AT2G28970*,AT2G43790*,AT2G30940*,AT2G16750*,AT2G34290*,AT2G01950*	ostta01g01780*,ostta01g02180*,ostta01g02850*,ostta01g04270*,ostta01g05030*,ostta01g05490*,ostta01g05680*,ostta02g00460*,ostta02g02910*,ostta02g03370*,ostta02g03420*,ostta02g03720*,ostta02g03780*,ostta02g03890*,ostta03g01180*,ostta03g02200*,ostta03g03410*,ostta03g04140*,ostta03g04700*,ostta03g05420*
Cre01.g031350	circadian gene	peak_ZT09_trough_ZT00
Cre01.g031400	NON circadian gene		AT4G27657,AT2G43865,AT2G31335,AT2G27970,AT3G15395,AT3G05193,AT2G18270,AT2G36053,AT2G04675,AT2G16955,AT5G12043,AT5G55056,AT4G02541,AT4G38781,AT1G28815,AT1G55152,AT3G22942	ostta05g01890,ostta02g01710,ostta09g01540,ostta01g05540
Cre01.g031450	circadian gene	peak_ZT12_trough_ZT00	AT4G27000,AT1G48620
Cre01.g031500	circadian gene	peak_ZT06_trough_ZT00	AT4G39830,AT5G21100,AT5G21105,AT2G29130,AT3G09220,AT5G03260,AT2G30210,AT5G01190,AT5G60020,AT5G01050,AT2G38080,AT1G21850,AT5G01040,AT5G07130,AT5G58910,AT5G05390,AT2G40370,AT3G13390,AT5G09360,AT2G46570
Cre01.g031550	circadian gene	peak_ZT21_trough_ZT00
Cre01.g031600	NON circadian gene		AT4G29850,AT2G19350,AT3G29170,AT5G14410,AT2G09838,AT4G35025,AT2G31090,AT1G36622,AT2G07795
Cre01.g031650	NON circadian gene		AT2G22900*,AT4G02500*,AT4G37690*,AT4G38310*,AT1G18690*,AT1G74380*,AT3G62720*,AT5G07720*	ostta19g00630
Cre01.g031700	circadian gene	peak_ZT15_trough_ZT00	AT3G24160	ostta18g00020
Cre01.g031726	NON circadian gene		AT3G13435,AT5G43410,AT1G76560,AT5G08220,AT1G53690,AT5G15802,AT2G23340,AT5G51780,AT4G21926,AT2G14610,AT2G04034,AT4G14342	ostta06g02400,ostta07g02940,ostta03g03920,ostta15g00100,ostta02g03790,ostta15g02360
Cre01.g031750	circadian gene	peak_ZT00_trough_ZT06	AT5G41190	ostta06g04000
Cre01.g031800	NON circadian gene
Cre01.g031850	NON circadian gene		AT3G26115,AT1G48420	ostta09g02010
Cre01.g031875	NON circadian gene		AT2G41905,AT2G46330,AT5G47700,AT1G18773,AT1G01100,AT3G30840,AT5G47229	ostta12g00390,ostta11g00240,ostta11g00250,ostta04g04700,ostta05g02810
Cre01.g031900	circadian gene	peak_ZT06_trough_ZT12	AT1G22770	ostta02g04830,ostta15g00040
Cre01.g031951	circadian gene	peak_ZT03_trough_ZT09
Cre01.g032000	NON circadian gene		AT2G07728,AT3G26060,AT3G55440,AT3G10700,AT1G64200,AT3G50450,AT5G38470,AT2G26590,AT1G08315,AT3G53800,AT5G58250,AT5G54540,AT5G58400,AT5G47420,AT3G08560	ostta09g02370,ostta12g01200,ostta05g00830,ostta04g05190,ostta09g03000,ostta05g04520,ostta11g02960,ostta03g04640,ostta02g04130
Cre01.g032050	NON circadian gene		AT1G14360,AT2G02810,AT5G59740,AT3G46180,AT1G12600,AT4G23010,AT5G08090	ostta01g06500,ostta07g01670,ostta17g02008,ostta05g04770,ostta11g00720,ostta02g01310
Cre01.g032100	circadian gene	peak_ZT06_trough_ZT00	AT1G27840,AT5G11550,AT1G19750	ostta15g02280,ostta13g02750,ostta08g04280,ostta05g03240
Cre01.g032139	circadian gene	peak_ZT09_trough_ZT00	AT1G73120,AT3G47675,AT5G65580,AT5G52965,AT5G14290,AT4G22230,AT1G08390,AT3G19508,AT1G23290,AT1G76750	ostta03g01850,ostta08g02530,ostta02g01590
Cre01.g032150	circadian gene	peak_ZT12_trough_ZT00	AT1G64610	ostta01g00460*,ostta01g02490*,ostta01g04190*,ostta01g05230*,ostta01g05280*,ostta01g05420*,ostta01g05470*,ostta01g05900*,ostta01g06420*,ostta02g00410*,ostta02g00650*,ostta02g02490*,ostta02g03450*,ostta02g05390*,ostta03g01670*,ostta03g01830*,ostta03g02210*,ostta03g03970*,ostta03g04140*,ostta03g04990*
Cre01.g032200	NON circadian gene
Cre01.g032250	circadian gene	peak_ZT12_trough_ZT06	AT4G02720,AT5G39570	ostta11g01240,ostta17g01180
Cre01.g032300	circadian gene	peak_ZT03_trough_ZT21	AT3G13570	ostta15g00800,ostta05g01640,ostta09g01120,ostta14g00960,ostta04g00340
Cre01.g032350	circadian gene	peak_ZT15_trough_ZT03	AT4G06676	ostta14g01665
Cre01.g032400	circadian gene	peak_ZT09_trough_ZT00		ostta05g03940
Cre01.g032450	circadian gene	peak_ZT09_trough_ZT21
Cre01.g032500	circadian gene	peak_ZT00_trough_ZT12	AT5G03160,AT4G12400	ostta09g04080,ostta05g04580,ostta10g03180,ostta01g00660,ostta11g01050
Cre01.g032550	circadian gene	peak_ZT12_trough_ZT03		ostta01g05440
Cre01.g032600	circadian gene	peak_ZT09_trough_ZT21	AT5G25265,AT5G13500,AT2G25260	ostta17g00520,ostta12g01120,ostta09g01110
Cre01.g032650	circadian gene	peak_ZT21_trough_ZT03	AT1G12230	ostta17g01280,ostta17g00025
Cre01.g032700	circadian gene	peak_ZT12_trough_ZT21	AT5G27290	ostta02g00840
Cre01.g032750	circadian gene	peak_ZT00_trough_ZT12	AT5G28060,AT2G21320,AT3G01170	ostta11g01960,ostta04g04710,ostta10g01590,ostta15g02640,ostta17g00070,ostta01g02970,ostta04g04230,ostta04g04265,ostta07g02190,ostta15g02590,ostta06g01670,ostta17g00160,ostta13g01730
Cre01.g032800	NON circadian gene		AT1G16010,AT2G03620
Cre01.g032850	NON circadian gene		AT2G19210*,AT2G20300*,AT2G39110*,AT2G17170*,AT2G30730*,AT2G31800*,AT2G43230*,AT2G05940*,AT2G41970*,AT2G46850*,AT2G39180*,AT2G20850*,AT2G48010*,AT2G18470*,AT2G39660*,AT2G04300*,AT2G47060*,AT2G17090*,AT2G41820*,AT2G39360*	ostta04g05040*,ostta05g02460*,ostta05g02430*,ostta05g03180*,ostta09g00800*,ostta11g00890*,ostta11g01250*,ostta11g02240*,ostta12g01250*,ostta14g02800*
Cre01.g032900	circadian gene	peak_ZT21_trough_ZT09	AT4G05530,AT3G53580,AT4G17565,AT3G58300,AT2G28230,AT2G40490,AT1G43770,AT1G79360,AT3G51700	ostta07g01020,ostta16g02180,ostta09g03740,ostta04g05250,ostta03g01220,ostta07g00060,ostta06g00710
Cre01.g032950	circadian gene	peak_ZT12_trough_ZT06	AT3G28500,AT5G55893,AT3G20450,AT2G07640,AT1G55265,AT2G24090,AT5G04000,AT2G44920,AT3G15450	ostta04g04450,ostta20g00270
Cre01.g033000	circadian gene	peak_ZT21_trough_ZT09
Cre01.g033050	NON circadian gene		AT1G43580,AT5G01920,AT1G80760,AT2G37940,AT3G55740,AT1G71870,AT1G25380,AT5G56680,AT4G38250,AT3G61250,AT3G57220,AT5G16740,AT1G80310,AT5G42760,AT3G02710	ostta13g02390,ostta17g02140,ostta06g02600,ostta05g01630,ostta07g00450,ostta01g02180,ostta03g02260,ostta13g01580,ostta09g04150,ostta11g02760,ostta08g04190,ostta05g01820
Cre01.g033071	NON circadian gene		AT2G41905,AT3G57690,AT3G13845,AT3G13520,AT5G11740,AT4G26320,AT5G56795,AT1G30757,AT5G40730,AT5G56540,AT3G01329,AT1G51823,AT3G48344,ATCG00210,AT2G01023,AT4G35519,AT5G46417,AT3G13686,AT1G61920,AT2G27540	ostta12g00550,ostta04g03130,ostta05g02440,ostta02g01630,ostta15g00160,ostta07g03930,ostta03g02970,ostta07g01630,ostta08g03220,ostta08g02710,ostta11g02630,ostta14g02250,ostta08g02020,ostta11g00030
Cre01.g033091	circadian gene	peak_ZT21_trough_ZT03	AT3G04480*	ostta09g03340*
Cre01.g033150	circadian gene	peak_ZT06_trough_ZT12	AT4G10680,AT1G19970,AT1G60450,AT5G39330,AT2G38025,AT5G63160,AT1G78450,AT2G07715,AT5G41980,AT5G06140,AT4G18425	ostta18g00110,ostta16g01530,ostta10g00580,ostta01g00485,ostta20g00490,ostta06g03940
Cre01.g033200	NON circadian gene		AT5G24930,AT3G05900,AT1G42550,AT5G38840	ostta05g04570
Cre01.g033250	circadian gene	peak_ZT03_trough_ZT12
Cre01.g033300	circadian gene	peak_ZT15_trough_ZT06	AT3G62730,AT1G47980	ostta13g02210
Cre01.g033350	circadian gene	peak_ZT00_trough_ZT21	AT3G66658,AT1G79440,AT1G74920,AT3G48170,AT1G23800,AT3G48000,AT3G24503,AT2G14170,AT1G44170,AT4G34240,AT2G24270,AT1G54100,AT4G36250	ostta09g01100,ostta10g02190,ostta08g00440,ostta01g04230,ostta06g01990,ostta03g05910
Cre01.g033400	circadian gene	peak_ZT03_trough_ZT21	AT3G46560,AT1G58245,AT5G38760	ostta14g02080,ostta14g02250,ostta16g02677
Cre01.g033450	NON circadian gene		AT5G17050,AT5G13930,AT3G19500,AT2G03800,AT3G20000,AT2G41750,AT5G44480	ostta17g01540,ostta09g00880,ostta10g03250,ostta04g04370,ostta12g01330,ostta03g05670,ostta05g02290,ostta14g02620
Cre01.g033500	NON circadian gene		AT4G16760,AT5G45800,AT1G73570,AT1G78950	ostta06g00410,ostta01g06360
Cre01.g033516	circadian gene	peak_ZT03_trough_ZT00	AT3G54970	ostta04g04750*,ostta08g02240*,ostta14g01610*
Cre01.g033532	NON circadian gene		AT4G37295,AT3G63052,AT3G62400,AT5G35069,AT2G09838,AT4G07408,AT4G09550,AT5G41420,AT2G23110,ATCG00065,ATCG00905,ATCG01230,AT1G68430,AT3G15630,AT3G29560,AT1G37007,AT3G46430	ostta15g02270,ostta17g00230,ostta02g02180,ostta02g00400,ostta15g02000,ostta12g02220,ostta11g01200,ostta15g00970,ostta14g02300,ostta04g05100
Cre01.g033550	circadian gene	peak_ZT09_trough_ZT21	AT2G47470	ostta04g03080,ostta06g01210,ostta04g00365
Cre01.g033700	NON circadian gene		AT2G34090	ostta10g02220*
Cre01.g033750	NON circadian gene		AT4G38880,AT1G06270,AT4G37860,AT5G19260,AT3G08670,AT1G56345,AT5G19470,AT3G60220,AT1G69690,AT3G23980	ostta07g00510,ostta07g01770,ostta14g00570,ostta07g02120
Cre01.g033763	NON circadian gene		AT3G17270,AT5G03345,AT5G03030,AT1G30260,AT3G08000,AT4G09450,AT2G35585	ostta09g01960,ostta06g02630,ostta05g01420,ostta04g01470,ostta07g04710,ostta08g02280,ostta03g05715,ostta07g02170,ostta12g01730,ostta20g00570,ostta02g03810,ostta05g01100,ostta14g00760,ostta01g04590,ostta08g03550
Cre01.g033832	circadian gene	peak_ZT00_trough_ZT06	AT3G01540	ostta05g03210,ostta09g01780,ostta12g00590,ostta17g02160,ostta12g00350,ostta08g03230,ostta04g02770,ostta10g00320,ostta03g02340,ostta10g00150,ostta07g01790,ostta13g02060,ostta11g02640,ostta07g02350,ostta08g00660,ostta13g01240,ostta06g03890,ostta06g01940
Cre01.g033900	circadian gene	peak_ZT00_trough_ZT06	AT2G33810*,AT1G53560*	ostta17g00610*
Cre01.g033950	circadian gene	peak_ZT06_trough_ZT00	AT1G64140
Cre01.g034000	circadian gene	peak_ZT00_trough_ZT21	AT5G53480,AT3G08947,AT3G08943,AT2G16950	ostta02g04080,ostta14g01740
Cre01.g034050	circadian gene	peak_ZT00_trough_ZT12	AT1G77670,AT5G36160,AT2G24850,AT2G22250,AT1G80360,AT4G23600,AT1G72330,AT5G53970,AT4G23590,AT4G28410,AT2G13810	ostta06g02600,ostta16g00710,ostta11g01700,ostta03g02830,ostta01g04490,ostta03g00830,ostta08g02660
Cre01.g034100	circadian gene	peak_ZT09_trough_ZT00	AT2G41790,AT1G06900,AT3G57470	ostta04g00870*
Cre01.g034150	circadian gene	peak_ZT21_trough_ZT09
Cre01.g034200	NON circadian gene
Cre01.g034250	NON circadian gene		AT1G79660	ostta01g03690,ostta10g02230,ostta07g01930,ostta18g00180
Cre01.g034300	circadian gene	peak_ZT00_trough_ZT06		ostta03g05700*
Cre01.g034325	NON circadian gene		AT4G28397,AT4G34790,AT4G33310,AT1G74500,AT1G10586,AT1G55990,AT1G53030,AT5G66658,AT4G08140,AT3G23040,AT4G10457,AT3G57785,AT1G60660,AT5G49300,AT2G43460,AT1G34042,AT3G59540	ostta04g01630,ostta03g00887,ostta08g01260,ostta03g04120,ostta16g02580
Cre01.g034350	NON circadian gene		AT2G18328*,AT2G02060*,AT2G36890*,AT2G38090*,AT2G47620*,AT2G46410*,AT2G03500*,AT2G32460*,AT2G36960*,AT2G13960*,AT2G20400*,AT2G42660*,AT2G31180*,AT2G25180*,AT2G30420*,AT2G40260*,AT2G16720*,AT2G23290*,AT2G26950*,AT2G42150*	ostta01g06050*,ostta02g03300*,ostta02g04817*,ostta03g00840*,ostta03g02140*,ostta03g02980*,ostta04g04770*,ostta05g01280*,ostta05g01770*,ostta06g01220*,ostta06g01950*,ostta06g02340*,ostta09g00450*,ostta11g03070*,ostta12g01420*,ostta12g02780*,ostta13g01520*,ostta15g00690*,ostta15g01430*,ostta15g01730*
Cre01.g034380	circadian gene	peak_ZT00_trough_ZT06	AT5G60980,AT1G55040,AT3G13600	ostta10g00730,ostta06g03890,ostta14g01040
Cre01.g034400	circadian gene	peak_ZT00_trough_ZT21	AT5G24400,AT1G13700,AT3G49360,AT5G24420,AT5G24410	ostta16g01690,ostta17g01010
Cre01.g034451	circadian gene	peak_ZT00_trough_ZT21	AT4G04210,AT4G22150,AT4G15410,AT3G21660	ostta09g03840,ostta19g00150,ostta16g01680,ostta06g01320
Cre01.g034500	circadian gene	peak_ZT12_trough_ZT00		ostta02g04200
Cre01.g034550	circadian gene	peak_ZT12_trough_ZT00	AT1G54770,AT2G29490,AT5G46930,AT3G14510,AT3G24810,ATMG00140,AT2G20805,AT5G39600,AT1G55060,AT3G26800,AT4G19003,AT5G39100,AT3G62560,AT2G29440,AT4G05050,AT4G02080,AT1G36100,AT4G22300	ostta09g02550,ostta09g01260,ostta01g04170
Cre01.g034600	circadian gene	peak_ZT12_trough_ZT03	AT3G09080	ostta01g00460*,ostta01g02490*,ostta01g04190*,ostta01g05230*,ostta01g05280*,ostta01g05420*,ostta01g05470*,ostta01g05900*,ostta01g06420*,ostta02g00410*,ostta02g00650*,ostta02g02490*,ostta02g03450*,ostta02g05390*,ostta03g01670*,ostta03g01830*,ostta03g02210*,ostta03g03970*,ostta03g04140*,ostta03g04990*
Cre01.g034650	circadian gene	peak_ZT09_trough_ZT18	AT1G06590	ostta06g04290
Cre01.g034700	NON circadian gene		AT1G51080*
Cre01.g034750	circadian gene	peak_ZT12_trough_ZT00	AT4G30940,AT3G23660,AT1G17220	ostta05g01010,ostta14g00190,ostta10g00650
Cre01.g034800	circadian gene	peak_ZT21_trough_ZT06	AT3G49790,AT1G10150,AT3G26750,AT1G73590
Cre01.g034850	circadian gene	peak_ZT12_trough_ZT03
Cre01.g034875	NON circadian gene		AT5G28560,AT3G50751,AT1G58235,AT3G19030,AT1G47395,AT5G35300,AT3G09162,AT4G31196,AT5G29231,AT1G75810,AT1G17147,AT2G22805	ostta04g02730,ostta14g01560,ostta01g05480,ostta19g00260,ostta01g06260,ostta08g00170,ostta08g01170,ostta08g00620,ostta12g00420,ostta15g00200,ostta10g03520,ostta05g02870
Cre01.g034900	NON circadian gene		AT1G74740,AT1G18890,AT1G53510,AT5G14720,AT3G53930,AT4G10730,AT1G54960,AT1G09000,AT1G70430,AT2G37840	ostta02g03420,ostta10g01020,ostta06g01620
Cre01.g034950	circadian gene	peak_ZT00_trough_ZT12	AT3G54540,AT1G64550,AT5G60790,AT5G64840,AT5G09930,AT5G39040,AT3G13640	ostta15g02450,ostta15g01730,ostta07g01150,ostta03g05140,ostta05g02390,ostta08g00850,ostta09g03190,ostta04g00880,ostta07g01700,ostta06g03620,ostta15g00640,ostta02g05070
Cre01.g035000	circadian gene	peak_ZT00_trough_ZT06	AT4G18905,AT4G35370,AT4G18900,AT2G19520,AT4G21130,AT5G50230,AT4G29730,AT5G27945	ostta05g00450,ostta03g01670,ostta01g05230,ostta06g00670,ostta18g00890
Cre01.g035050	circadian gene	peak_ZT15_trough_ZT00	AT2G48130,AT4G24370,AT4G37240,AT5G14010,AT5G06250,AT5G62770,AT5G48890,AT3G62030	ostta06g02330,ostta10g02255,ostta18g00600,ostta03g06020
Cre01.g035100	NON circadian gene		AT2G37690*,AT2G05140*	ostta01g02110,ostta02g04590
Cre01.g035150	circadian gene	peak_ZT00_trough_ZT12	AT2G32930*,AT2G47850*,AT2G24830*,AT2G28450*,AT2G33835*,AT2G35430*,AT2G25900*,AT2G40140*,AT2G16485*,AT2G41900*,AT4G25440*,AT4G29190*,AT1G68200*,AT1G29570*,AT1G03790*,AT1G66810*,AT1G29600*,AT1G32360*,AT1G01350*,AT1G04990*	ostta02g03890*,ostta03g02750*,ostta03g03660*,ostta03g04660*,ostta04g03500*,ostta04g05420*,ostta05g01330*,ostta06g03980*,ostta12g01620*,ostta12g02210*,ostta16g02650*,ostta16g01180*,ostta18g00170*
Cre01.g035200	NON circadian gene		AT3G51390	ostta10g01230
Cre01.g035250	circadian gene	peak_ZT12_trough_ZT03	AT3G30230,AT3G26400,AT2G26570	ostta01g05740,ostta01g01390,ostta09g01660,ostta01g03580
Cre01.g035300	NON circadian gene		AT2G27450,AT3G44310,AT3G44320,AT3G44300,AT5G22300,AT4G08790	ostta12g00640,ostta04g03760,ostta13g02210
Cre01.g035350	circadian gene	peak_ZT12_trough_ZT00	AT3G45770,AT3G15090,AT4G13010,AT4G21580,AT5G38000,AT5G51970,AT5G09995,AT3G56460,AT1G65560,AT3G03080	ostta03g01370,ostta17g00300,ostta15g02550,ostta05g01170,ostta13g02750
Cre01.g035400	circadian gene	peak_ZT06_trough_ZT15	AT1G57820*	ostta03g04990*,ostta12g00570*
Cre01.g035450	circadian gene	peak_ZT00_trough_ZT03	AT4G14730,AT4G02690,AT1G03070,AT4G15470,AT3G63310,AT5G15360,AT5G11640,AT2G24945,AT4G03600,AT2G05400
Cre01.g035500	circadian gene	peak_ZT21_trough_ZT06	AT1G60490,AT5G64070	ostta03g01890
Cre01.g035550	circadian gene	peak_ZT12_trough_ZT03	AT5G40760,AT1G01790,AT4G15980
Cre01.g035600	NON circadian gene		AT2G17000*,AT2G17010*,AT4G00290*,AT1G58200*,AT1G78610*,AT1G53470*,AT3G14810*,AT5G10490*,AT5G19520*,AT5G12080*	ostta04g00230*,ostta07g02600*,ostta14g00230*
Cre01.g035650	NON circadian gene		AT1G11990,AT4G12770,AT5G63490,AT1G16780,AT3G59820,AT4G03430	ostta15g02570,ostta07g04330,ostta20g00480
Cre01.g035700	circadian gene	peak_ZT03_trough_ZT00	AT5G14270	ostta06g01310
Cre01.g035750	circadian gene	peak_ZT21_trough_ZT00	AT3G63180	ostta04g00230*,ostta07g02600*,ostta14g00230*
Cre01.g035800	circadian gene	peak_ZT09_trough_ZT00		ostta11g02575
Cre01.g035850	NON circadian gene		AT4G32640,AT3G44340,AT3G07100	ostta11g02460,ostta12g02440
Cre01.g035900	NON circadian gene		AT1G50030,AT3G54280
Cre01.g035950	circadian gene	peak_ZT06_trough_ZT12	AT4G08620*,AT4G02700*,AT1G22150*,AT1G78000*,AT1G77990*,AT1G23090*,AT3G51895*,AT3G12520*,AT3G15990*,AT5G10180*,AT5G19600*,AT5G13550*	ostta09g00770*
Cre01.g036000	circadian gene	peak_ZT21_trough_ZT09	AT2G18170*,AT2G26330*,AT2G28250*,AT2G19190*,AT2G38910*,AT2G45910*,AT2G28960*,AT2G15300*,AT2G46700*,AT2G41860*,AT2G13790*,AT2G13800*,AT2G33580*,AT2G01210*,AT2G28970*,AT2G43790*,AT2G30940*,AT2G16750*,AT2G34290*,AT2G01950*	ostta01g01780*,ostta01g02180*,ostta01g02850*,ostta01g04270*,ostta01g05030*,ostta01g05490*,ostta01g05680*,ostta02g00460*,ostta02g02910*,ostta02g03370*,ostta02g03420*,ostta02g03720*,ostta02g03780*,ostta02g03890*,ostta03g01180*,ostta03g02200*,ostta03g03410*,ostta03g04140*,ostta03g04700*,ostta03g05420*
Cre01.g036050	circadian gene	peak_ZT12_trough_ZT00	AT4G09140,AT4G02460	ostta13g02280,ostta06g03990
Cre01.g036100	circadian gene	peak_ZT12_trough_ZT03	AT1G08060	ostta01g00460*,ostta01g02490*,ostta01g04190*,ostta01g05230*,ostta01g05280*,ostta01g05420*,ostta01g05470*,ostta01g05900*,ostta01g06420*,ostta02g00410*,ostta02g00650*,ostta02g02490*,ostta02g03450*,ostta02g05390*,ostta03g01670*,ostta03g01830*,ostta03g02210*,ostta03g03970*,ostta03g04140*,ostta03g04990*
Cre01.g036150	circadian gene	peak_ZT21_trough_ZT09		ostta01g04620
Cre01.g036200	circadian gene	peak_ZT18_trough_ZT09	AT4G16580	ostta04g00850
Cre01.g036250	circadian gene	peak_ZT21_trough_ZT09	AT2G18170*,AT2G26330*,AT2G28250*,AT2G19190*,AT2G38910*,AT2G45910*,AT2G28960*,AT2G15300*,AT2G46700*,AT2G41860*,AT2G13790*,AT2G13800*,AT2G33580*,AT2G01210*,AT2G28970*,AT2G43790*,AT2G30940*,AT2G16750*,AT2G34290*,AT2G01950*	ostta01g01780*,ostta01g02180*,ostta01g02850*,ostta01g04270*,ostta01g05030*,ostta01g05490*,ostta01g05680*,ostta02g00460*,ostta02g02910*,ostta02g03370*,ostta02g03420*,ostta02g03720*,ostta02g03780*,ostta02g03890*,ostta03g01180*,ostta03g02200*,ostta03g03410*,ostta03g04140*,ostta03g04700*,ostta03g05420*
Cre01.g036300	circadian gene	peak_ZT00_trough_ZT12	AT4G24560*	ostta09g02830*,ostta13g00430*,ostta13g00710*
Cre01.g036350	circadian gene	peak_ZT03_trough_ZT15	AT3G57330,AT1G27770,AT2G41560,AT3G21180,AT4G37640,AT2G22950,AT5G57110,AT3G63380,AT4G29900,AT3G22910,AT1G07670,AT1G07810,AT5G53010,AT1G10130,AT4G00900	ostta09g02130,ostta16g02015,ostta03g04900
Cre01.g036400	NON circadian gene		AT5G65205,AT5G10050,AT1G10310,AT3G55290,AT1G63380,AT1G62610,AT3G55310,AT3G46170,AT2G17845	ostta06g04360,ostta01g04020,ostta13g00610,ostta05g03000
Cre01.g036451	circadian gene	peak_ZT09_trough_ZT03	AT5G11680,AT1G73090,AT2G37460	ostta07g01300,ostta01g03060,ostta02g01670
Cre01.g036500	circadian gene	peak_ZT12_trough_ZT03	AT5G02850,AT1G78980,AT5G05160	ostta18g01100,ostta18g01190,ostta02g02830
Cre01.g036550	circadian gene	peak_ZT09_trough_ZT00	AT1G62880,AT1G12340,AT1G12390,AT4G12090,AT3G12180,AT5G61495,AT1G06923,AT2G06010,AT1G15010,AT3G48630	ostta20g00650,ostta04g05300
Cre01.g036600	circadian gene	peak_ZT00_trough_ZT06	AT5G67240,AT5G05540	ostta08g01820
Cre01.g036650	NON circadian gene		AT1G53165,AT3G29390	ostta01g01780*,ostta01g02180*,ostta01g02850*,ostta01g04270*,ostta01g05030*,ostta01g05490*,ostta01g05680*,ostta02g00460*,ostta02g02910*,ostta02g03370*,ostta02g03420*,ostta02g03720*,ostta02g03780*,ostta02g03890*,ostta03g01180*,ostta03g02200*,ostta03g03410*,ostta03g04140*,ostta03g04700*,ostta03g05420*
Cre01.g036700	NON circadian gene		AT1G09000,AT3G53930,AT1G79640,AT5G14720,AT2G37840,AT1G70430	ostta01g01780*,ostta01g02180*,ostta01g02850*,ostta01g04270*,ostta01g05030*,ostta01g05490*,ostta01g05680*,ostta02g00460*,ostta02g02910*,ostta02g03370*,ostta02g03420*,ostta02g03720*,ostta02g03780*,ostta02g03890*,ostta03g01180*,ostta03g02200*,ostta03g03410*,ostta03g04140*,ostta03g04700*,ostta03g05420*
Cre01.g036750	circadian gene	peak_ZT09_trough_ZT00	AT3G13440,AT3G25950,AT3G07860,AT4G00695,AT3G07640,AT1G49610	ostta11g02960
Cre01.g036800	NON circadian gene		AT1G01950,AT1G55550,AT3G49650,AT1G12430,AT3G54870,AT1G21730,AT3G44050,AT1G59540,AT4G38950,AT3G45850,AT2G28620,AT5G02370,AT3G12020,AT3G23670,AT5G47820,AT4G24170,AT2G21380,AT4G39050,AT2G21300	ostta08g03970,ostta04g00460,ostta08g01900,ostta07g03080
Cre01.g036850	NON circadian gene		AT5G38710,AT3G30775,AT1G55480	ostta04g02910
Cre01.g036900	circadian gene	peak_ZT21_trough_ZT09	AT3G55950	ostta01g01780*,ostta01g02180*,ostta01g02850*,ostta01g04270*,ostta01g05030*,ostta01g05490*,ostta01g05680*,ostta02g00460*,ostta02g02910*,ostta02g03370*,ostta02g03420*,ostta02g03720*,ostta02g03780*,ostta02g03890*,ostta03g01180*,ostta03g02200*,ostta03g03410*,ostta03g04140*,ostta03g04700*,ostta03g05420*
Cre01.g036950	circadian gene	peak_ZT06_trough_ZT21
Cre01.g037000	NON circadian gene		AT3G10410,AT3G45010,AT5G22980,AT2G33530,AT4G30810,AT1G28110,AT3G52000,AT1G15000,AT3G10450,AT5G42230,AT1G43780,AT5G36180,AT1G73270,AT3G17180,AT3G07990,AT3G12240,AT2G22970,AT3G12230,AT5G42240,AT2G35780	ostta18g00370,ostta12g01260,ostta04g02460
Cre01.g037050	NON circadian gene		AT1G08580,AT1G75335,AT1G54410,AT3G42390,AT5G09876,AT3G29140,AT3G51750	ostta06g02580,ostta06g04470
Cre01.g037100	circadian gene	peak_ZT00_trough_ZT06	AT1G76040,AT1G35670,AT5G23580,AT4G04740,AT1G50700,AT3G10540	ostta06g03740,ostta09g03490,ostta02g03420,ostta04g00680,ostta10g03490
Cre01.g037150	circadian gene	peak_ZT00_trough_ZT15	AT4G35440*,AT1G55620*,AT3G27170*,AT5G49890*,AT5G33280*,AT5G26240*,AT5G40890*	ostta02g04890*,ostta03g05780*,ostta04g04090*,ostta09g03770*
Cre01.g037200	NON circadian gene		AT2G23670,AT1G31270,AT3G09680,AT4G01150,AT4G16500,AT4G34190,AT5G02960,AT4G15930,AT5G47570,AT2G27730,AT4G18422,AT1G30250,AT2G46820,AT4G35025,AT1G15930,AT5G67490,AT3G46940	ostta01g05330,ostta03g03310,ostta05g03970,ostta04g01510,ostta12g00550,ostta10g02290,ostta01g00910,ostta09g03380,ostta07g02610,ostta01g04670,ostta02g02320,ostta15g01790,ostta03g03920,ostta05g00940,ostta04g00310,ostta15g01990,ostta03g05040
Cre01.g037250	circadian gene	peak_ZT15_trough_ZT09	AT2G43795,AT1G65346,AT3G20340,AT1G44790,AT4G01735,AT5G61640,AT4G36240,AT1G69120	ostta14g01190,ostta11g00500,ostta02g01320,ostta07g02660
Cre01.g037300	circadian gene	peak_ZT18_trough_ZT03	AT3G49120,AT1G31070,AT3G43160,AT3G32980,AT5G12330	ostta07g01750,ostta09g00910,ostta03g05010,ostta09g01630,ostta01g00340,ostta11g02860,ostta11g01930
Cre01.g037350	NON circadian gene		AT2G30720,AT5G48370,AT3G19920,AT5G38390,AT3G44720,AT1G75090,AT2G33250,AT1G20120,AT4G08920	ostta05g04750,ostta03g00150
Cre01.g037400	NON circadian gene		AT3G63400,AT2G15790,AT2G16860,AT4G33060,AT1G53720,AT4G32420,AT5G44785	ostta06g02120,ostta15g00405,ostta12g02320
Cre01.g037450	circadian gene	peak_ZT21_trough_ZT00		ostta06g02700
Cre01.g037476	NON circadian gene		AT5G33390,AT4G11870,AT2G12280,AT5G02380,AT5G60680,AT3G09390,AT5G59030,AT5G07040,AT4G33310,AT1G51430,AT4G11845,AT3G43682	ostta12g01510,ostta08g03960,ostta19g00160
Cre01.g037500	NON circadian gene		AT2G36835,AT5G64310	ostta04g00320,ostta08g04130,ostta04g03820
Cre01.g037550	circadian gene	peak_ZT12_trough_ZT03
Cre01.g037600	NON circadian gene		AT3G24880
Cre01.g037650	circadian gene	peak_ZT09_trough_ZT21	AT3G21150,AT5G15360,AT3G19920	ostta15g00770,ostta09g01670,ostta09g01630,ostta04g02960,ostta11g00190
Cre01.g037700	circadian gene	peak_ZT00_trough_ZT12	AT2G46210,AT3G11170,AT5G05580	ostta13g01550,ostta01g00790,ostta12g02740,ostta05g02030,ostta15g01140,ostta10g02580,ostta13g01040,ostta02g05510,ostta05g00100,ostta10g02120
Cre01.g037751	circadian gene	peak_ZT12_trough_ZT00
Cre01.g037800	circadian gene	peak_ZT12_trough_ZT21	AT2G18990,AT3G25580,AT3G50960,AT5G66410,AT4G26160	ostta07g00290,ostta03g00280
Cre01.g037850	circadian gene	peak_ZT03_trough_ZT12	AT1G52670,AT3G15690,AT5G16390,AT3G56130,AT5G15530	ostta02g04115,ostta09g03320,ostta16g01310
Cre01.g037900	NON circadian gene		AT1G06200,AT4G28330	ostta10g01480,ostta07g02100
Cre01.g037950	NON circadian gene		AT2G04740*,AT2G17390*,AT2G03430*,AT2G24600*,AT2G40140*,AT4G35450*,AT1G11740*,AT3G55980*,AT5G54610*,AT5G61980*,AT5G13530*,AT5G14230*,AT5G13300*	ostta01g06680
Cre01.g038000	NON circadian gene		AT3G59410
Cre01.g038050	circadian gene	peak_ZT06_trough_ZT15		ostta17g01230*
Cre01.g038100	circadian gene	peak_ZT00_trough_ZT12	AT3G61320,AT2G45870,AT1G73750	ostta16g02430,ostta15g02490
Cre01.g038151	circadian gene	peak_ZT12_trough_ZT03	AT1G05910,AT3G15120,AT5G53440	ostta13g00030,ostta08g03100
Cre01.g038200	NON circadian gene		AT1G78360,AT5G42510,AT1G02360,AT4G20680,AT1G22220,AT4G36430	ostta12g01480
Cre01.g038250	NON circadian gene		AT1G43710,AT5G61210,AT2G02000,AT2G02010,AT3G17760	ostta02g02240
Cre01.g038300	circadian gene	peak_ZT12_trough_ZT00	AT1G08530,ATMG01180,AT3G06180,AT1G15370,AT1G32583,AT3G07150	ostta02g03510,ostta15g02455,ostta15g00960
Cre01.g038350	circadian gene	peak_ZT12_trough_ZT21	AT2G23370,AT1G04710,AT5G06390,AT2G43480,AT5G38710	ostta11g00490,ostta05g00910,ostta10g02780,ostta14g01750,ostta13g01570,ostta01g02730,ostta01g00740,ostta09g01600,ostta03g05000
Cre01.g038376	NON circadian gene		AT2G16668,AT5G44572,AT1G16950,AT2G22805,AT5G35732,AT2G15340,AT4G37295,AT2G39520,AT2G04795,AT3G60318,AT5G24165,AT1G65484,AT2G32890,AT1G47690,AT1G47700,AT4G06639,AT1G78410	ostta20g00690,ostta02g03730,ostta04g02730,ostta07g02940,ostta01g05270,ostta15g00045,ostta08g03150,ostta04g04170
Cre01.g038400	circadian gene	peak_ZT09_trough_ZT21	AT1G56340,AT1G09210,AT5G61790,AT5G07340	ostta03g03460,ostta12g01120
Cre01.g038450	NON circadian gene
Cre01.g038500	circadian gene	peak_ZT03_trough_ZT12	AT1G31800,AT4G15110,AT3G14650,AT5G24910,AT1G67110,AT5G24900,AT5G38450,AT3G14620,AT2G46950,AT3G53130,AT2G45560,AT3G14640,AT5G57220,AT3G14690,AT2G46660,AT3G14680,AT4G25620	ostta03g03620,ostta15g00680,ostta01g05550,ostta09g02540,ostta07g00380
Cre01.g038550	circadian gene	peak_ZT06_trough_ZT12	AT5G01220,AT4G19460,AT3G01180	ostta02g00860*,ostta15g01110*,ostta17g01410*
Cre01.g038600	circadian gene	peak_ZT00_trough_ZT12	AT4G30950	ostta17g01930,ostta02g05510
Cre01.g038650	circadian gene	peak_ZT12_trough_ZT03	AT3G13570,AT1G55310,AT5G18810,AT3G55460,AT5G64200,AT2G37340,AT3G53500,AT1G23860,AT4G02430,AT4G31580,AT1G60650,AT2G24590,AT1G09140,AT5G04280,AT3G26420,AT1G07350,AT1G16610,AT5G52040,AT2G43370	ostta05g03480,ostta04g03500,ostta20g00900,ostta10g02025,ostta16g01180,ostta05g04630,ostta07g03790,ostta04g02220,ostta17g00275
Cre01.g038700	circadian gene	peak_ZT09_trough_ZT18	AT5G26240,AT5G33280,AT5G40890,AT5G49890,AT3G27170	ostta09g03770,ostta03g05780
Cre01.g038750	circadian gene	peak_ZT12_trough_ZT00	AT1G13280	ostta07g01130,ostta04g05170,ostta01g05950,ostta03g03710,ostta06g01250,ostta16g01920,ostta10g02130
Cre01.g038800	NON circadian gene		AT3G04090,AT5G18290,AT4G35100,AT3G56950,AT5G60660,AT2G37170,AT3G54820,AT2G25810,AT2G16850,AT3G11060
Cre01.g038850	circadian gene	peak_ZT00_trough_ZT12
Cre01.g038900	NON circadian gene		AT2G39420,AT2G39410,AT2G39400,AT3G55190,AT3G55180,AT1G18360,AT5G11650,AT1G73480,AT2G34530,AT1G52760	ostta17g01290,ostta05g00290,ostta16g01295
Cre01.g038950	circadian gene	peak_ZT12_trough_ZT21	AT1G05720,AT1G51430	ostta10g01410,ostta12g01540
Cre01.g039000	NON circadian gene			ostta09g04440,ostta14g01500,ostta02g04300,ostta17g00330,ostta18g00340
Cre01.g039050	circadian gene	peak_ZT06_trough_ZT12
Cre01.g039101	NON circadian gene			ostta14g00120
Cre01.g039150	circadian gene	peak_ZT03_trough_ZT12	AT2G47840,AT5G55710,AT3G10930	ostta08g04000,ostta08g02200,ostta09g00490,ostta09g04300
Cre01.g039200	NON circadian gene		AT1G68250,AT5G54067,AT2G35480	ostta10g03070*
Cre01.g039250	NON circadian gene		AT2G41840,AT1G58983,AT1G58380,AT1G59359,AT1G58684,AT3G57490,AT2G33800	ostta17g01350,ostta10g02210,ostta15g00930,ostta08g02860,ostta04g02170
Cre01.g039300	circadian gene	peak_ZT00_trough_ZT09	AT1G49760,AT4G34110,AT1G22760,AT2G23350,AT1G71770,AT2G36660,AT3G16380,AT1G34140	ostta07g03820,ostta10g02930
Cre01.g039350	circadian gene	peak_ZT00_trough_ZT18	AT4G24520,AT4G30210,AT3G02280	ostta01g04620,ostta11g02090,ostta16g00180,ostta17g00030
Cre01.g039400	circadian gene	peak_ZT00_trough_ZT18	AT4G34310,AT2G29970	ostta01g02150*,ostta04g02720*,ostta05g02260*,ostta08g03210*,ostta09g01250*,ostta09g01460*,ostta14g02840*
Cre01.g039450	circadian gene	peak_ZT12_trough_ZT03	AT4G28210	ostta09g02440,ostta12g00660
Cre01.g039500	circadian gene	peak_ZT15_trough_ZT00	AT1G62020	ostta01g00460*,ostta01g02490*,ostta01g04190*,ostta01g05230*,ostta01g05280*,ostta01g05420*,ostta01g05470*,ostta01g05900*,ostta01g06420*,ostta02g00410*,ostta02g00650*,ostta02g02490*,ostta02g03450*,ostta02g05390*,ostta03g01670*,ostta03g01830*,ostta03g02210*,ostta03g03970*,ostta03g04140*,ostta03g04990*
Cre01.g039550	circadian gene	peak_ZT00_trough_ZT21	AT2G42130*,AT2G46910*,AT2G35490*,AT4G22240*,AT4G04020*,AT4G00030*,AT1G51110*,AT3G58010*,AT3G26080*,AT3G26070*,AT3G23400*,AT5G19940*,AT5G09820*,AT5G53450*	ostta02g04700*,ostta03g01440*,ostta07g04730*,ostta09g04030*,ostta10g03500*,ostta13g00170*,ostta13g02220*,ostta16g01255*,ostta17g02390*
Cre01.g039600	circadian gene	peak_ZT09_trough_ZT18	AT1G79190
Cre01.g039626	NON circadian gene		AT2G47480,AT4G00220,AT1G73560,AT2G16740,AT1G74890,AT1G74410,AT3G47300,AT3G07390,AT2G19420	ostta10g00560
Cre01.g039650	NON circadian gene		AT5G14660,AT3G01230,AT1G42080,ATMG01010,AT2G36835,ATMG00760	ostta03g05750,ostta01g04240,ostta15g02040
Cre01.g039702	circadian gene	peak_ZT21_trough_ZT03	AT5G36940,AT3G47820,AT1G31830,AT5G24750,AT3G45430,AT3G45390,AT5G04530,AT1G18900
Cre01.g039750	NON circadian gene		AT5G14660,AT1G15390,AT2G07728,AT1G54980,AT5G37290	ostta03g05750,ostta02g05200,ostta03g04460,ostta01g04240,ostta11g02810,ostta07g00660
Cre01.g039800	circadian gene	peak_ZT21_trough_ZT00	AT1G43850,AT5G04560
Cre01.g039850	circadian gene	peak_ZT21_trough_ZT00
Cre01.g039900	circadian gene	peak_ZT00_trough_ZT06	AT1G52160,AT3G16260	ostta17g02120,ostta16g01290
Cre01.g039950	circadian gene	peak_ZT03_trough_ZT12	AT5G14120
Cre01.g040000	circadian gene	peak_ZT15_trough_ZT09	AT3G49910,AT5G67510,AT4G06639,AT1G26290,AT1G08580,AT2G20500,AT2G48090,AT5G43490,AT3G56910	ostta12g01010,ostta07g04760,ostta15g01075,ostta16g01840,ostta03g05940
Cre01.g040050	circadian gene	peak_ZT00_trough_ZT09	AT1G02880,AT2G44750	ostta16g01270
Cre01.g040100	circadian gene	peak_ZT00_trough_ZT09	AT1G16520	ostta09g02840
Cre01.g040150	NON circadian gene		AT3G04910,AT5G58350,AT5G41990,AT1G49160,AT3G51630,AT3G18750,AT3G48260,AT5G28080,AT1G64630,AT3G22420,AT2G37840,AT1G79640,AT3G13530,AT3G07980	ostta08g00160
Cre01.g040200	NON circadian gene		AT5G41990,AT3G04910,AT3G18750,AT3G48260,AT3G51630,AT1G49160,AT1G64630,AT5G28080,AT5G58350,AT3G22420,AT3G15220,AT5G55560,AT3G04810,AT1G79640,AT1G54960,AT3G12200	ostta08g00160,ostta17g01940
Cre01.g040250	NON circadian gene		AT1G65280	ostta01g04520,ostta05g03660,ostta10g02370,ostta16g02700,ostta19g00180
Cre01.g040300	circadian gene	peak_ZT03_trough_ZT12	AT3G61990,AT1G56180	ostta03g05470
Cre01.g040350	circadian gene	peak_ZT03_trough_ZT12	AT1G65070	ostta05g03470
Cre01.g040379	circadian gene	peak_ZT00_trough_ZT15	AT5G35970,AT5G37150,AT5G47010,AT2G19120,AT4G30100,AT2G03270,AT5G37140,AT4G15570,AT5G52090,AT5G37030,AT4G05540,AT5G37160	ostta13g01390,ostta13g00150,ostta07g00390,ostta09g02800,ostta08g03070,ostta11g00430,ostta13g02330,ostta10g02830,ostta02g02480,ostta08g04260,ostta04g01900
Cre01.g040400	circadian gene	peak_ZT12_trough_ZT00	AT2G24020,AT4G31730,AT2G17442,AT5G37520,AT5G25090,AT4G09670,AT1G44920,AT2G38740	ostta05g02780,ostta02g01850
Cre01.g040450	circadian gene	peak_ZT00_trough_ZT12	AT1G80100	ostta07g00820,ostta08g04240
Cre01.g040476	NON circadian gene		AT3G61962,AT4G04953,AT2G19040,AT4G25707,AT2G19020,AT2G31271,AT4G14251,AT3G21351,AT1G32290,AT2G45126,AT3G28918,AT5G61228,AT5G20460,AT1G22067,AT2G43780,AT5G67600,AT5G27967,AT4G14615,AT5G02550
Cre01.g040500	circadian gene	peak_ZT00_trough_ZT12	AT3G45630	ostta11g03200*
Cre01.g040517	NON circadian gene		AT1G09520,AT1G08370	ostta15g00210,ostta15g02720,ostta06g03410,ostta05g00740,ostta18g00280,ostta17g00067,ostta05g04730,ostta11g02800,ostta04g02570,ostta06g04310
Cre01.g040533	NON circadian gene		AT4G35783,AT1G72020,AT2G15010,AT4G21926,AT4G37682,AT1G65352,AT2G30430,AT5G61220,AT5G53205,AT3G51915,AT4G17453,AT4G34272	ostta02g03730
Cre01.g040550	circadian gene	peak_ZT15_trough_ZT06	AT1G31750	ostta12g02480
Cre01.g040600	circadian gene	peak_ZT21_trough_ZT09	AT2G26890,AT1G36180	ostta05g02840,ostta05g02100,ostta10g02360,ostta17g00670
Cre01.g040650	circadian gene	peak_ZT18_trough_ZT00
Cre01.g040701	NON circadian gene		AT4G24070,AT2G15930,AT2G38465,AT2G12557,AT1G14450,AT2G05803,AT3G06019,AT5G02120,AT3G47833,AT2G01175,AT2G18970,AT2G36815,AT2G02510,AT5G51960,AT5G02811,AT2G25510,AT3G54085	ostta18g00440,ostta04g01590,ostta04g04400,ostta12g02940,ostta18g01120,ostta14g02250,ostta15g02190,ostta04g03860,ostta15g01990,ostta02g00230,ostta12g01370,ostta08g02030,ostta08g01980
Cre01.g040750	NON circadian gene		AT4G29600,AT2G25910,AT2G44750,AT2G32740
Cre01.g040801	NON circadian gene		AT3G33494,AT1G20900,AT4G36020,AT4G37260,AT3G22160,AT3G43580,AT2G21990	ostta07g01500,ostta16g00940,ostta07g03790,ostta05g04300,ostta13g02080,ostta17g00690,ostta01g03990
Cre01.g040850	NON circadian gene
Cre01.g040900	circadian gene	peak_ZT12_trough_ZT00	AT2G42310,AT1G70470,AT5G40500,AT2G02050,AT1G25472,AT2G42870,AT4G39250,AT2G23690,AT3G22275,AT1G53633,AT1G10960,AT1G23530	ostta11g00210
Cre01.g040950	NON circadian gene			ostta04g02000
Cre01.g041000	circadian gene	peak_ZT00_trough_ZT21	AT3G06610,AT3G51380,AT3G57320,AT3G51920,AT5G51940,AT5G52547,AT2G27740,AT2G04630,AT3G09980,AT1G22450,AT4G37090,AT2G01400,AT2G11462,AT1G25310	ostta10g03050,ostta03g05160,ostta06g02260,ostta06g03332,ostta18g00720,ostta03g05270,ostta03g00850,ostta01g04800,ostta15g01735,ostta10g01650,ostta10g03530,ostta03g03820,ostta05g00320,ostta09g02000,ostta08g03640
Cre01.g041050	circadian gene	peak_ZT06_trough_ZT21	AT3G10600,AT5G04770,AT2G34960,AT4G21120,AT1G17120,AT5G36940,AT1G58030,AT1G05940	ostta15g00190
Cre01.g041100	circadian gene	peak_ZT00_trough_ZT18	AT3G21820	ostta15g00020,ostta15g02230
Cre01.g041150	circadian gene	peak_ZT21_trough_ZT00
Cre01.g041200	circadian gene	peak_ZT21_trough_ZT09
Cre01.g041256	circadian gene	peak_ZT06_trough_ZT15	AT4G32010,AT5G28350,AT3G61480,AT2G21390,AT4G18640,AT5G25910,AT5G63420	ostta17g01730
Cre01.g041300	NON circadian gene		AT5G02410
Cre01.g041351	circadian gene	peak_ZT09_trough_ZT21	AT5G08320,AT1G69935	ostta06g03425,ostta12g01140
Cre01.g041400	circadian gene	peak_ZT21_trough_ZT09	AT5G45170,AT5G08530,AT1G78960,AT1G48970,AT5G62260,AT5G67360	ostta03g01160,ostta07g02730,ostta03g02830,ostta16g00220
Cre01.g041426	NON circadian gene		AT2G41233,AT4G30097,AT1G69320,AT3G61111,AT3G27590	ostta03g05260
Cre01.g041450	NON circadian gene		AT4G32950,AT1G48040,AT2G25620,AT4G31750,AT5G57050,AT3G06270,AT3G11410,AT1G03590,AT5G36250,AT5G10740,AT5G59220,AT3G05640,AT2G29380,AT1G67820,AT4G26080,AT1G79630	ostta09g03780
Cre01.g041500	NON circadian gene		AT2G46020	ostta05g01830,ostta07g01950,ostta05g04100
Cre01.g041550	NON circadian gene		AT3G24660,AT5G28680,AT4G25160,AT5G56890,AT3G04690	ostta04g05040
Cre01.g041583	NON circadian gene		AT2G18000*,AT5G45600*	ostta17g01660*
Cre01.g041650	circadian gene	peak_ZT21_trough_ZT00	AT1G56423	ostta17g02180,ostta15g01500,ostta05g02170
Cre01.g041667	NON circadian gene		AT1G19950,AT1G28360,AT4G32490,AT3G16350	ostta14g02350,ostta07g02740,ostta14g01750,ostta12g02570
Cre01.g041700	NON circadian gene		AT1G53030,AT5G53410,AT5G36722,AT5G36810,AT5G61220,AT2G13272,AT1G43310,AT4G14723,AT3G49100,AT4G38092,AT4G01335,AT4G34600,AT5G18600,AT1G35242	ostta05g00320,ostta15g01940
Cre01.g041752	circadian gene	peak_ZT12_trough_ZT00	AT5G23170,AT1G16350,AT5G13840,AT3G14910,AT1G66910,AT4G27610,AT3G12550,AT4G04320	ostta09g00650,ostta12g02850,ostta11g00270
Cre01.g041800	circadian gene	peak_ZT15_trough_ZT03	AT2G04040,AT1G74910,AT1G21890,AT1G15500,AT3G20810,AT1G08210,ATCG00480	ostta11g01080,ostta09g01140,ostta03g01860,ostta11g00020
Cre01.g041850	NON circadian gene			ostta09g00440*
Cre01.g041855	NON circadian gene		AT3G17160,AT4G10080	ostta04g00870*,ostta05g03270*,ostta06g03450*,ostta09g00170*,ostta14g02260*,ostta20g00140*
Cre01.g041900	circadian gene	peak_ZT09_trough_ZT21	AT5G51170*	ostta16g01120*
Cre01.g041950	circadian gene	peak_ZT00_trough_ZT15		ostta06g03910
Cre01.g042000	circadian gene	peak_ZT12_trough_ZT00
Cre01.g042050	NON circadian gene		AT1G53670,AT4G04800,AT4G21860,AT4G21830,AT4G21850,AT4G04840,AT4G04830,AT4G21840,AT4G04810	ostta13g01380,ostta01g05060,ostta10g02260,ostta02g04770,ostta08g00950,ostta15g01530
Cre01.g042100	circadian gene	peak_ZT15_trough_ZT06
Cre01.g042150	circadian gene	peak_ZT15_trough_ZT00	AT2G36305,AT3G06960	ostta09g02460,ostta03g00910
Cre01.g042200	NON circadian gene		AT5G02160,AT5G58990,AT3G63160,AT3G44785,AT4G22440,AT5G62080,AT4G04030,AT2G43780,AT5G14320,AT1G71740,AT2G40765,AT2G32785,AT1G01725,AT1G63060,AT3G56710	ostta03g00850,ostta04g04150,ostta01g01200,ostta03g02310,ostta12g00420,ostta09g03450,ostta17g02310,ostta01g05650,ostta10g00280,ostta12g01300,ostta13g02470,ostta05g00430,ostta06g01640,ostta03g03370
Cre01.g042250	circadian gene	peak_ZT21_trough_ZT00	AT4G16340
Cre01.g042300	circadian gene	peak_ZT21_trough_ZT12
Cre01.g042352	NON circadian gene
Cre01.g042402	NON circadian gene		AT4G38490,AT1G02590,AT5G02160,AT4G22517,AT5G43970,AT3G22235,AT3G22240	ostta01g00370,ostta13g02910,ostta04g03860,ostta06g01740,ostta18g01120,ostta04g01440,ostta02g04310,ostta15g00290,ostta13g00960,ostta04g04130,ostta09g00340,ostta09g03310,ostta10g02620,ostta03g03720
Cre01.g042450	circadian gene	peak_ZT00_trough_ZT15
Cre01.g042502	circadian gene	peak_ZT03_trough_ZT21
Cre01.g042550	circadian gene	peak_ZT09_trough_ZT21	AT5G11560	ostta13g00390,ostta06g00070
Cre01.g042600	NON circadian gene		AT2G16505,AT3G43720,AT1G09030
Cre01.g042650	NON circadian gene		AT3G14760,AT2G31141,AT3G43110,AT1G36100,AT1G57680	ostta03g01300*,ostta04g01750*,ostta06g04560*,ostta09g01170*,ostta11g03160*
Cre01.g042700	circadian gene	peak_ZT12_trough_ZT21	AT1G21750
Cre01.g042750	NON circadian gene		AT2G05710,AT4G26970,AT4G35830	ostta03g02820
Cre01.g042800	NON circadian gene		AT5G18660,AT2G20360,AT1G32220,AT2G37660	ostta15g01850,ostta11g00450,ostta08g00340,ostta08g03290
Cre01.g042850	NON circadian gene		AT3G48890,AT2G19850,AT2G17972	ostta05g03850
Cre01.g042900	circadian gene	peak_ZT00_trough_ZT06	AT2G47420	ostta08g02930
Cre01.g042950	NON circadian gene		AT1G36980,AT5G17950,AT1G64850,AT1G21323,AT3G43910	ostta05g00140
Cre01.g043000	circadian gene	peak_ZT00_trough_ZT06	AT2G39670,AT1G60230,AT3G08670	ostta01g01420,ostta05g03550,ostta12g02230
Cre01.g043050	circadian gene	peak_ZT03_trough_ZT12	AT1G22850	ostta07g01660,ostta03g01770,ostta04g00930
Cre01.g043100	circadian gene	peak_ZT09_trough_ZT00	AT1G21065,AT3G51510,AT5G66290,AT1G80060,AT5G64540,AT1G78890	ostta01g05520,ostta06g00440
Cre01.g043150	circadian gene	peak_ZT21_trough_ZT00	AT3G59280,AT5G14330,AT1G75390,AT1G79390,AT2G22800,AT2G26340,AT1G69588,AT5G50470,AT3G50350,AT5G47370,AT5G08080	ostta10g01990,ostta06g03830,ostta11g00340,ostta03g04345,ostta12g01110
Cre01.g043200	circadian gene	peak_ZT06_trough_ZT00	AT3G50685,AT5G01870,AT1G03700,AT2G24762,AT3G23200,AT4G22460,AT2G36895,AT5G05950,AT2G31980,AT1G29440,AT4G03540,AT2G47770	ostta14g01090,ostta02g02320,ostta16g01700,ostta05g01000,ostta05g04415,ostta01g04730,ostta08g03340,ostta20g00570,ostta06g03300,ostta01g01085,ostta05g02510,ostta09g00850,ostta08g00450,ostta20g00940,ostta05g02990,ostta05g01890,ostta01g04585,ostta14g00900,ostta14g01710
Cre01.g043250	circadian gene	peak_ZT18_trough_ZT00		ostta06g00080*,ostta06g02410*
Cre01.g043300	circadian gene	peak_ZT15_trough_ZT00	AT3G24030,AT4G38220,AT4G38670,AT1G54780,AT5G55610,AT5G30490,AT3G28100,AT3G43520,AT5G04850,AT1G01180,AT4G39970	ostta09g01220,ostta09g01760,ostta10g00990,ostta03g00920,ostta17g01670,ostta01g04720
Cre01.g043350	circadian gene	peak_ZT06_trough_ZT12	AT1G44446	ostta12g01390,ostta07g02450
Cre01.g043400	NON circadian gene		AT5G59210,AT4G32190,AT1G24560,AT3G60350,AT1G52410,AT2G41470,AT1G03830,AT5G51430,AT4G11420,AT2G46250,AT1G61690	ostta14g01630,ostta12g01840,ostta16g00900,ostta03g05770,ostta01g04700,ostta03g04650,ostta03g04980
Cre01.g043450	NON circadian gene		AT1G78370	ostta09g03450,ostta14g00560,ostta12g00600,ostta08g00755,ostta13g01320,ostta15g01170,ostta16g00410,ostta01g02460,ostta17g00750
Cre01.g043500	circadian gene	peak_ZT00_trough_ZT06	AT4G35910	ostta16g01980
Cre01.g043550	circadian gene	peak_ZT00_trough_ZT06	AT1G27370*	ostta17g00610*
Cre01.g043600	circadian gene	peak_ZT00_trough_ZT03	AT1G61040,AT3G03060	ostta04g02890,ostta01g06465,ostta10g00400,ostta09g01880,ostta03g02870,ostta01g02200,ostta07g04070
Cre01.g043650	circadian gene	peak_ZT12_trough_ZT00		ostta09g02330
Cre01.g043700	circadian gene	peak_ZT09_trough_ZT21	AT4G37190	ostta05g03810,ostta02g03920,ostta03g01460
Cre01.g043750	NON circadian gene		AT2G17440,AT5G18340,AT2G46915,AT5G53480,AT3G53760,AT4G08760,AT1G62930	ostta12g03200
Cre01.g043800	circadian gene	peak_ZT12_trough_ZT00	ATMG01190,AT5G39680
Cre01.g043817	circadian gene	peak_ZT21_trough_ZT12	AT1G75690	ostta09g00080,ostta12g02350,ostta01g03550,ostta03g04345,ostta20g00900,ostta09g00300,ostta15g02905,ostta03g01400,ostta20g00650,ostta03g02310
Cre01.g043850	circadian gene	peak_ZT00_trough_ZT09	AT2G48010*,AT2G17090*	ostta04g05040*,ostta05g02460*,ostta05g02430*,ostta05g03180*,ostta09g00800*,ostta11g00890*,ostta11g01250*,ostta11g02240*,ostta12g01250*,ostta14g02800*
Cre01.g043901	NON circadian gene		AT1G05205,AT5G42110,AT1G34041,AT3G46901,AT5G35069,AT5G03120,AT3G44735,AT2G33509,AT1G43790,AT2G47844,AT1G28307,AT3G04854,AT4G25433,AT4G35430,ATCG00630,AT2G01023,AT2G35795,AT1G65483	ostta02g04840,ostta03g05350,ostta15g02190,ostta04g04150,ostta01g01910,ostta05g00620,ostta07g01030,ostta01g01190,ostta01g00700,ostta05g00980,ostta04g05100,ostta04g05090,ostta11g02380,ostta04g03060,ostta07g00990,ostta12g01370
Cre01.g043950	circadian gene	peak_ZT18_trough_ZT00
Cre01.g044000	circadian gene	peak_ZT12_trough_ZT21	AT5G37055,AT1G75190,AT5G40930,AT3G58850,AT1G61090,AT1G45248,AT5G43750	ostta05g03110,ostta02g03510,ostta04g05100,ostta09g03250,ostta04g03590,ostta01g01870,ostta06g02140
Cre01.g044050	NON circadian gene		AT4G26710,AT5G55290,AT2G36053,AT5G54531,AT3G17155,AT3G29431,AT2G28755,AT4G27930,AT5G08505,AT2G30925,AT2G22802	ostta07g02690,ostta02g04920
Cre01.g044100	circadian gene	peak_ZT21_trough_ZT09	AT3G62240	ostta02g04570*,ostta03g03180*
Cre01.g044150	circadian gene	peak_ZT12_trough_ZT00	AT2G21070	ostta12g02050,ostta06g04080
Cre01.g044200	circadian gene	peak_ZT12_trough_ZT06	AT1G53950,AT2G37500,AT5G05670,AT2G41310	ostta11g03080,ostta06g04450,ostta16g01510,ostta01g03590,ostta09g02830
Cre01.g044250	circadian gene	peak_ZT00_trough_ZT15	AT4G33000*	ostta16g01630
Cre01.g044276	NON circadian gene		AT1G63700	ostta07g04440
Cre01.g044300	circadian gene	peak_ZT18_trough_ZT00		ostta06g00080*,ostta06g02410*
Cre01.g044350	circadian gene	peak_ZT21_trough_ZT00
Cre01.g044400	NON circadian gene		AT2G36130	ostta11g01325,ostta07g02160,ostta01g05900,ostta11g01920,ostta14g00130,ostta13g00190,ostta11g00740,ostta16g02380,ostta13g02290,ostta16g01120
Cre01.g044450	circadian gene	peak_ZT00_trough_ZT06	AT2G29050*,AT2G33810*,AT1G69170*	ostta01g04000*,ostta03g02680*,ostta05g02140*,ostta07g03810*,ostta11g02660*
Cre01.g044550	circadian gene	peak_ZT03_trough_ZT00	AT5G52547,AT1G10588,AT1G55175,AT5G25000,AT5G62575,AT5G50345,AT5G37474,AT3G07425,AT1G62510,AT5G51720,AT5G38330,AT3G03430,AT3G56490,AT5G46890,AT5G02120,AT4G22460,AT3G53910	ostta11g02000,ostta02g02475,ostta03g05660
Cre01.g044600	circadian gene	peak_ZT12_trough_ZT00	AT2G20990*,AT1G05500*,AT1G20080*,AT3G61050*,AT5G11100*,AT5G04220*	ostta02g01060*,ostta13g01900*,ostta16g01300*
Cre01.g044650	circadian gene	peak_ZT18_trough_ZT00	AT5G04220,AT1G12380	ostta13g01900*,ostta16g01300*
Cre01.g044700	circadian gene	peak_ZT03_trough_ZT21	AT2G29450*,AT2G29440*,AT2G29480*,AT2G29470*,AT2G29460*,AT1G19550*,AT1G19570*,AT1G77290*,AT1G75270*,AT3G55040*,AT5G16710*,AT5G02780*,AT5G02790*	ostta01g00130,ostta08g02480
Cre01.g044750	NON circadian gene		AT1G76470,AT4G28550,AT2G04020,AT3G16150,AT2G25080,AT3G52340,AT3G03730,AT5G53050,AT1G05850,AT2G12646,AT1G61870,AT5G52030,AT5G23660,AT5G66055,AT3G56330	ostta17g01030,ostta09g02970
Cre01.g044800	NON circadian gene			ostta02g04170,ostta14g01100
Cre01.g044850	circadian gene	peak_ZT09_trough_ZT00	AT5G23110	ostta01g05510*,ostta05g00310*,ostta06g04510*,ostta09g02650*,ostta10g02990*,ostta14g00800*,ostta17g00580*
Cre01.g044900	circadian gene	peak_ZT21_trough_ZT06	AT5G39050,AT5G39090,AT1G74810,AT3G62060	ostta16g01590,ostta03g00930,ostta11g02020
Cre01.g044950	NON circadian gene		AT3G26570
Cre01.g045000	circadian gene	peak_ZT06_trough_ZT00	AT4G25790,AT5G57625,AT1G55080,AT4G31470
Cre01.g045050	NON circadian gene		AT1G53520	ostta10g03150,ostta03g05880,ostta05g03710
Cre01.g045100	circadian gene	peak_ZT09_trough_ZT00	AT1G70190	ostta16g01255,ostta02g05410
Cre01.g045150	circadian gene	peak_ZT12_trough_ZT00	AT1G13780,AT3G27300,AT4G27480,AT5G11610,AT3G47080,AT5G39970	ostta09g00810,ostta05g01940
Cre01.g045200	circadian gene	peak_ZT15_trough_ZT00	AT1G28375
Cre01.g045350	circadian gene	peak_ZT12_trough_ZT00	AT1G21410	ostta05g02750,ostta06g01270
Cre01.g045400	NON circadian gene			ostta03g06000*,ostta04g05590*,ostta16g02730*
Cre01.g045426	NON circadian gene		AT5G13917,AT5G61228,AT5G53205,AT5G43150,AT5G17870,AT5G67490	ostta07g01030,ostta07g02560
Cre01.g045450	circadian gene	peak_ZT12_trough_ZT00	AT5G60540,AT4G21560,AT4G35480,AT5G11500,AT1G11690,AT5G53960,AT1G21245,AT2G38380,AT1G80190,AT5G10230,AT1G58110,AT1G05385,AT5G65840,AT4G19400,AT4G26410,AT1G56423,AT5G11760,AT2G04690	ostta03g00730,ostta11g00300,ostta16g02535,ostta07g00240,ostta11g00450,ostta01g03180,ostta05g02190,ostta14g01880,ostta17g00910,ostta04g01780,ostta16g00190
Cre01.g045500	circadian gene	peak_ZT21_trough_ZT09
Cre01.g045550	circadian gene	peak_ZT03_trough_ZT00	AT1G61800,AT2G29050,AT3G17611	ostta15g01770,ostta05g01630,ostta03g00620,ostta03g01710,ostta01g06630,ostta04g02450,ostta16g00060
Cre01.g045600	circadian gene	peak_ZT06_trough_ZT15	AT1G71530	ostta06g00940,ostta15g01200,ostta05g01650,ostta05g03390
Cre01.g045601	circadian gene	peak_ZT18_trough_ZT00
Cre01.g045640	NON circadian gene		AT5G43910,AT4G28706,AT5G16810	ostta02g05130,ostta16g01970,ostta04g01210
Cre01.g045650	circadian gene	peak_ZT21_trough_ZT03	AT2G24860,AT2G24395,AT5G46320,AT4G11760,AT3G44020,AT4G28025,AT3G26070,AT1G43665,AT5G35740,AT1G15100,AT1G16705,AT3G47070,AT3G25870,AT5G38317,AT1G62370,AT3G17668,AT3G03272	ostta04g02990,ostta09g02900,ostta14g01950,ostta02g03260,ostta03g03420,ostta04g03240,ostta13g00240,ostta18g00040
Cre01.g045700	circadian gene	peak_ZT12_trough_ZT03	AT2G38390*,AT2G38380*,AT2G24800*,AT2G37130*,AT2G34060*,AT2G18150*,AT2G18980*,AT2G18140*,AT2G41480*,AT2G22420*,AT2G39040*,AT2G35380*,AT2G43480*,AT4G25980*,AT4G31760*,AT4G32320*,AT4G08390*,AT4G08770*,AT4G33870*,AT4G26010*	ostta01g03640*,ostta08g00190*,ostta09g00500*,ostta09g01590*
Cre01.g045752	circadian gene	peak_ZT21_trough_ZT00	AT5G39640,AT2G24780,AT4G21105,AT4G20006,AT1G53541,AT3G18291,AT3G42473,AT2G02026,AT3G50022,AT5G40080,AT2G11778,AT2G43371,AT5G18800,AT2G05270,AT4G34588,AT3G04732	ostta07g03650,ostta03g02490,ostta04g02430
Cre01.g045800	NON circadian gene		AT3G49240	ostta07g00400,ostta01g05460,ostta07g03960
Cre01.g045825	NON circadian gene		AT5G02240	ostta20g00070,ostta04g03600,ostta07g03020,ostta01g02500,ostta15g01735,ostta17g01250,ostta08g03570,ostta02g04530,ostta09g03950,ostta04g00810,ostta10g01400,ostta08g02910,ostta10g02650,ostta05g01900,ostta04g02960,ostta04g04370
Cre01.g045850	circadian gene	peak_ZT15_trough_ZT00		ostta16g01630
Cre01.g045902	circadian gene	peak_ZT03_trough_ZT12	AT3G24430,AT4G19540	ostta17g01360,ostta01g04550,ostta01g01710
Cre01.g045903	circadian gene	peak_ZT12_trough_ZT00	AT2G19450	ostta08g03750
Cre01.g045950	circadian gene	peak_ZT12_trough_ZT00	AT1G72020	ostta03g05110,ostta05g04240,ostta07g02460,ostta14g01635,ostta03g05840,ostta07g04310,ostta06g01420,ostta06g03120,ostta14g01020,ostta05g04790
Cre01.g046052	circadian gene	peak_ZT21_trough_ZT09	AT2G19210*,AT2G20300*,AT2G39110*,AT2G17170*,AT2G30730*,AT2G31800*,AT2G43230*,AT2G05940*,AT2G41970*,AT2G46850*,AT2G39180*,AT2G20850*,AT2G48010*,AT2G18470*,AT2G39660*,AT2G04300*,AT2G47060*,AT2G17090*,AT2G41820*,AT2G39360*	ostta04g05040*,ostta05g02460*,ostta05g02430*,ostta05g03180*,ostta09g00800*,ostta11g00890*,ostta11g01250*,ostta11g02240*,ostta12g01250*,ostta14g02800*
Cre01.g046150	NON circadian gene		AT1G09300,AT4G29490	ostta01g03500,ostta11g02190
Cre01.g046237	circadian gene	peak_ZT00_trough_ZT15	AT1G61140,AT3G20010,AT1G11100,AT1G50410
Cre01.g046250	NON circadian gene		AT5G07350,AT3G01310,AT5G15070	ostta09g00940,ostta01g01150,ostta03g02170,ostta11g02640
Cre01.g046324	NON circadian gene
Cre01.g046450	NON circadian gene		AT1G49750,AT3G10720,AT5G04970,AT2G16405,AT1G04430,AT5G10080,AT4G11830
Cre01.g046500	NON circadian gene		AT1G49750
Cre01.g046501	NON circadian gene		AT1G49750
Cre01.g046502	NON circadian gene		AT3G10720,AT1G49750,AT5G04970,AT2G16405,AT5G10080,AT4G11830,AT1G04430
Cre01.g046600	NON circadian gene		AT4G28130,AT1G51610	ostta12g03190
Cre01.g046650	NON circadian gene		AT5G11700
Cre01.g046652	NON circadian gene		AT3G59980,AT2G40660,AT5G25210	ostta02g03810,ostta09g02620,ostta03g02420,ostta01g00860,ostta10g03090
Cre01.g046800	circadian gene	peak_ZT21_trough_ZT09	AT1G32000,AT1G17744,AT4G16162,AT4G15248,AT2G34000,AT4G07932,AT1G72175,AT1G46768,AT5G48500,AT4G28360,AT5G61920,AT1G75460	ostta08g00610,ostta08g00430,ostta11g01090,ostta14g01590,ostta06g03130,ostta11g00190,ostta05g03100,ostta12g00600,ostta02g02700,ostta16g01950
Cre01.g046850	circadian gene	peak_ZT12_trough_ZT21	AT5G50870,AT2G16740,AT1G16890,AT1G78870,AT5G41700,AT3G08690,AT5G53300,AT5G56150,AT1G64230,AT3G08700,AT4G27960,AT5G25760,AT1G36340,AT1G63800,AT2G46030,AT5G41340,AT5G05080,AT1G50490,AT5G62540,AT3G20060	ostta05g02620,ostta14g00660,ostta05g04930,ostta05g02510,ostta14g02945,ostta05g01850,ostta06g01260,ostta09g00510,ostta07g00130,ostta03g03990,ostta04g03260,ostta04g04730
Cre01.g046950	NON circadian gene		AT5G67600,AT2G23120,AT2G41420,AT4G11760,AT5G48485,AT4G27580,AT2G05635,AT1G26450,AT3G29690	ostta17g00260,ostta05g01640,ostta17g00160
Cre01.g047001	circadian gene	peak_ZT12_trough_ZT06	AT2G44175,AT5G03500,AT1G02350,AT2G41440,AT5G03220,AT3G53820,AT4G16141,AT4G02790,AT1G35850,AT3G01400,AT1G21360,AT5G24500	ostta09g00780,ostta07g03360,ostta08g00760,ostta18g00760,ostta17g00830
Cre01.g047050	NON circadian gene		AT3G07450,AT5G57310,AT5G26620,AT5G06210,AT2G31980,AT1G24148,AT1G48830,AT1G63950,AT2G21690	ostta01g05330,ostta01g01190,ostta07g00610,ostta03g02275,ostta12g01740,ostta18g01410,ostta06g01160,ostta20g00150,ostta05g04350,ostta07g02220,ostta05g04760
Cre01.g047100	NON circadian gene		AT5G19700,AT2G23093,AT1G71140,AT2G23060,AT4G04760,AT1G51310,AT3G46850	ostta04g04010
Cre01.g047200	NON circadian gene		AT1G49750
Cre01.g047218	NON circadian gene		AT2G46220*,AT2G46100*,AT1G16320*,AT1G65230*,AT1G79510*,AT3G04890*,AT5G20140*	ostta05g02150*,ostta06g00320*,ostta11g02790*,ostta17g01020*
Cre01.g047229	circadian gene	peak_ZT03_trough_ZT15	AT5G06830	ostta03g05460
Cre01.g047265	circadian gene	peak_ZT09_trough_ZT15	AT2G27380,AT3G19020
Cre01.g047300	circadian gene	peak_ZT12_trough_ZT06	AT1G01730,AT1G05190,AT4G18430,AT1G15000,AT3G30775,AT2G46270,AT4G32540,AT2G41060,AT3G03480,AT3G16310,AT2G39980,AT4G08460	ostta07g02640,ostta05g00880,ostta06g00210
Cre01.g047350	circadian gene	peak_ZT12_trough_ZT03
Cre01.g047400	circadian gene	peak_ZT21_trough_ZT03		ostta12g02140
Cre01.g047450	circadian gene	peak_ZT15_trough_ZT00	AT2G07820,AT2G38025,AT1G68585,AT5G01910	ostta05g03405,ostta03g03470,ostta12g01570,ostta17g01310,ostta09g01810,ostta04g02320
Cre01.g047500	circadian gene	peak_ZT15_trough_ZT00	AT1G34420,AT1G61800,AT1G06470	ostta11g03290
Cre01.g047550	circadian gene	peak_ZT09_trough_ZT21	AT2G44610,AT5G10260,AT2G22290,AT4G39890,AT5G64990,AT4G19640,AT5G45130,AT3G07410,AT1G52280,AT3G16100,AT3G54840,AT3G18820,AT5G03520,AT4G17530,AT5G47200,AT3G11730,AT3G09910,AT4G17160,AT2G21880,AT1G49300	ostta07g02700,ostta08g02570,ostta06g02160,ostta07g00740,ostta04g01810,ostta07g00770,ostta05g01960,ostta05g02280,ostta02g01490,ostta09g03950,ostta06g02990,ostta13g01170
Cre01.g047600	circadian gene	peak_ZT12_trough_ZT00	AT4G05530	ostta01g02220,ostta08g04230,ostta16g01100,ostta02g04240,ostta05g03950,ostta04g03820,ostta07g01960
Cre01.g047650	circadian gene	peak_ZT15_trough_ZT00	AT5G01720,AT3G07550,AT4G15475,AT2G25490,AT1G21410,AT4G24390,AT5G27920,AT5G49980,AT1G77000,AT1G55590	ostta02g03950,ostta04g03820,ostta09g00870,ostta07g02910
Cre01.g047700	circadian gene	peak_ZT09_trough_ZT21	AT4G34870	ostta10g02750,ostta06g02120,ostta17g01750,ostta09g01380,ostta03g04330,ostta12g01070,ostta15g00405,ostta17g01330,ostta13g00330,ostta03g05400,ostta03g03340
Cre01.g047750	circadian gene	peak_ZT15_trough_ZT09	AT2G34480,AT3G14600,AT1G29965,AT1G29970,AT1G54240,AT2G13430,AT3G55570,AT1G32260	ostta07g00170
Cre01.g047800	circadian gene	peak_ZT03_trough_ZT09	AT2G38270,AT3G54900,AT3G15660	ostta01g04330,ostta15g01930,ostta09g02110,ostta03g04345,ostta01g04860
Cre01.g047850	NON circadian gene		AT1G77670,AT1G80360,AT1G57680,AT1G48460,AT4G28420,AT1G72330,AT5G22120,AT5G07670	ostta06g02600,ostta18g01750,ostta11g01700,ostta20g00520
Cre01.g047900	circadian gene	peak_ZT12_trough_ZT06	AT5G18580,AT2G36730,AT2G32070,AT4G37550,AT5G51690,AT4G24710,AT3G13830,AT3G53270,AT4G37630,AT2G28860,AT2G29830,AT1G27540,AT3G17710,AT4G01840	ostta07g02880
Cre01.g047950	circadian gene	peak_ZT12_trough_ZT00	AT1G09630	ostta04g01810,ostta02g01490,ostta08g02570,ostta07g02700,ostta05g01960,ostta07g00740,ostta06g02990,ostta07g00770,ostta05g02280,ostta02g00190
Cre01.g048000	circadian gene	peak_ZT12_trough_ZT00		ostta01g04790,ostta01g05440,ostta18g01130
Cre01.g048050	NON circadian gene		AT1G12350,AT5G02080	ostta01g00390,ostta15g02440
Cre01.g048100	circadian gene	peak_ZT09_trough_ZT00
Cre01.g048102	circadian gene	peak_ZT03_trough_ZT15
Cre01.g048150	circadian gene	peak_ZT00_trough_ZT12	ATMG00910,AT1G23530	ostta07g04360,ostta08g02730
Cre01.g048200	NON circadian gene		AT2G19120*,AT2G38770*,AT2G03270*,AT4G15570*,AT4G05540*,AT4G30100*,AT1G65780*,AT1G05460*,AT1G08840*,AT1G16800*,AT1G65810*,AT5G52090*,AT5G37030*,AT5G47010*,AT5G37150*,AT5G37140*,AT5G37160*,AT5G35970*	ostta02g02480*,ostta02g04230*,ostta04g01900*,ostta05g00640*,ostta07g00390*,ostta08g03070*,ostta08g04260*,ostta09g02800*,ostta10g00340*,ostta10g02830*,ostta11g00430*,ostta13g00150*,ostta13g01390*,ostta13g02330*
Cre01.g048250	NON circadian gene		AT5G57230,AT5G56920,AT1G54230	ostta03g01620
Cre01.g048300	circadian gene	peak_ZT09_trough_ZT18	AT5G02030	ostta04g00910,ostta10g03000
Cre01.g048350	NON circadian gene		AT4G28320,AT5G66460,AT5G01930,AT1G02310,AT3G10890,AT2G20680,AT3G10900	ostta20g00100,ostta06g03960
Cre01.g048400	circadian gene	peak_ZT12_trough_ZT03		ostta11g00560*
Cre01.g048450	NON circadian gene			ostta10g02060*
Cre01.g048501	NON circadian gene		AT3G12440	ostta14g03010*,ostta16g01710*
Cre01.g048550	circadian gene	peak_ZT03_trough_ZT18	AT3G06660,AT4G03080,AT5G06839,AT2G43490,AT5G24870
Cre01.g048600	circadian gene	peak_ZT03_trough_ZT00	AT1G77460	ostta10g02250,ostta06g00020
Cre01.g048650	circadian gene	peak_ZT00_trough_ZT09	AT1G18350,AT1G73500,AT2G45490,AT1G32320,AT5G60550,AT4G29810,AT3G21220,AT4G24740,AT3G45790,AT3G45670,AT3G46140,AT3G53570,AT3G45240,AT4G32660,AT3G06230	ostta10g01050,ostta02g02910,ostta20g00090,ostta04g03880,ostta09g00810
Cre01.g048701	NON circadian gene
Cre01.g048750	NON circadian gene		AT5G47830	ostta09g00760,ostta03g04110,ostta18g00090
Cre01.g048800	circadian gene	peak_ZT06_trough_ZT21	AT3G25805,AT2G01580,AT5G09995	ostta12g01480,ostta08g02920
Cre01.g048850	NON circadian gene		AT1G15830
Cre01.g048900	NON circadian gene		AT3G01770*	ostta01g02920*,ostta01g04070*,ostta03g04250*,ostta05g04570*,ostta06g04230*,ostta07g00530*,ostta07g03620*,ostta08g01940*,ostta09g04350*,ostta10g00270*,ostta12g02360*,ostta13g00030*
Cre01.g048950	NON circadian gene		AT3G54470	ostta03g01160,ostta03g03440
Cre01.g049000	NON circadian gene		AT5G51110,AT1G29810,AT2G07505,AT3G28170,AT5G39240,AT1G07860	ostta17g02110,ostta10g03350,ostta06g04550
Cre01.g049050	NON circadian gene		AT3G27050,AT4G20030,AT3G23805,AT1G18210,AT4G35450,AT1G20590,AT5G47670,AT1G23530
Cre01.g049100	circadian gene	peak_ZT21_trough_ZT09	AT2G42010*,AT2G40116*,AT2G21010*,AT2G01540*,AT2G45760*,AT2G21040*,AT2G22125*,AT2G33320*,AT2G40815*,AT2G20990*,AT2G13350*,AT4G13550*,AT4G25970*,AT4G34150*,AT4G21160*,AT4G38530*,AT4G15740*,AT4G00700*,AT4G11830*,AT4G35790*	ostta01g05960*,ostta01g06070*,ostta04g00500*,ostta06g04210*,ostta08g01290*,ostta13g01900*,ostta14g01380*,ostta15g00070*,ostta16g01300*,ostta16g02570*
Cre01.g049117	NON circadian gene		AT4G33660,AT3G24710,AT5G02550,AT2G31090,AT4G32378,AT3G05425,AT5G28781,AT3G21338,AT3G44006,AT3G22235	ostta07g01030
Cre01.g049132	circadian gene	peak_ZT00_trough_ZT12	AT2G25130	ostta01g02780
Cre01.g049200	NON circadian gene		AT1G50060*,AT5G66590*
Cre01.g049250	NON circadian gene		AT2G04410,AT5G27760,AT1G28335,AT3G07590,AT4G35655,AT3G18282,AT5G36657,AT2G07835,ATMG01040,AT3G26860	ostta01g03140,ostta10g00620,ostta02g03260,ostta01g00210,ostta01g05760,ostta04g04130,ostta01g03360,ostta17g00990,ostta04g03020,ostta02g00320
Cre01.g049300	circadian gene	peak_ZT15_trough_ZT00	AT4G24680,AT4G37190	ostta07g03350,ostta02g04330
Cre01.g049350	circadian gene	peak_ZT03_trough_ZT12	AT1G17870	ostta11g00700,ostta09g02590,ostta02g04500,ostta06g01270,ostta02g01610
Cre01.g049400	NON circadian gene		AT2G47350*,AT4G28820*,AT1G56460*,AT1G04945*,AT3G02065*,AT3G06660*,AT5G37055*,AT5G63830*	ostta05g00660,ostta04g02760
Cre01.g049450	circadian gene	peak_ZT09_trough_ZT21	AT3G51610,AT4G27990,AT3G08940,AT4G17870,AT4G00080,AT1G14345,AT4G30170,AT5G61750,AT1G74820,AT2G18980,AT1G33830,AT2G48070,AT1G54250,AT3G56110,AT2G16005,AT4G07820,AT4G27540,AT3G07430	ostta05g03860,ostta03g01980,ostta01g06210
Cre01.g049500	NON circadian gene		ATMG00160,AT3G52830,AT2G19146,AT2G42955,AT4G30630,AT1G35255,AT1G57613,AT3G43880,AT3G03828	ostta15g00575
Cre01.g049550	NON circadian gene		AT2G45000,AT1G10390,AT3G60350,AT4G11790,AT5G49890	ostta01g03630
Cre01.g049600	NON circadian gene		AT3G44720,AT5G18200	ostta17g00165,ostta05g01170,ostta01g04250,ostta20g00120
Cre01.g049650	circadian gene	peak_ZT00_trough_ZT15	AT2G21380*,AT2G36200*,AT2G21300*,AT2G28620*,AT2G22610*,AT2G47500*,AT2G37420*,AT4G05190*,AT4G27180*,AT4G24170*,AT4G21270*,AT4G14150*,AT4G38950*,AT4G14330*,AT4G39050*,AT1G73860*,AT1G01950*,AT1G21730*,AT1G18410*,AT1G12430*	ostta04g00460*,ostta04g03110*,ostta04g04480*,ostta05g03570*,ostta07g03080*,ostta08g00900*,ostta08g01900*,ostta08g02900*,ostta08g03970*,ostta09g02260*,ostta10g00680*,ostta10g02410*,ostta11g02010*,ostta11g00410*,ostta18g01040*
Cre01.g049750	NON circadian gene		AT5G59500	ostta07g00410
Cre01.g049826	NON circadian gene
Cre01.g049900	circadian gene	peak_ZT00_trough_ZT21	AT3G45450,AT3G02840,AT4G16270,AT4G29210,AT1G05260,AT5G06780	ostta17g01280,ostta10g00720,ostta03g03800,ostta16g02670,ostta17g00650,ostta01g03530,ostta18g01790
Cre01.g049950	circadian gene	peak_ZT21_trough_ZT06	AT2G39850*,AT2G05920*,AT2G19170*,AT2G04160*,AT4G34980*,AT4G21630*,AT4G30020*,AT4G10540*,AT4G20430*,AT4G10520*,AT4G20850*,AT4G10530*,AT4G21323*,AT4G21640*,AT4G21650*,AT4G00230*,AT4G26330*,AT4G10550*,AT4G15040*,AT4G10510*	ostta11g02690*,ostta16g02710*
Cre01.g050000	circadian gene	peak_ZT06_trough_ZT00	AT2G32380,AT1G05210,AT1G05220,AT2G07719,ATMG00610,ATMG00860	ostta09g04070,ostta18g00850
Cre01.g050050	circadian gene	peak_ZT00_trough_ZT06	AT5G65860	ostta04g02060,ostta05g00890
Cre01.g050100	circadian gene	peak_ZT00_trough_ZT09	AT3G14390,AT5G11880,AT3G54310	ostta18g01010,ostta04g03960
Cre01.g050150	circadian gene	peak_ZT09_trough_ZT00	AT2G06050	ostta07g02490
Cre01.g050200	NON circadian gene		AT4G29760	ostta03g06000*,ostta04g05590*,ostta16g02730*
Cre01.g050300	NON circadian gene		AT1G67760,AT4G22570,AT4G26210,AT5G24593,AT1G33055,AT3G63360,AT1G05785,AT4G12440,AT2G07669,AT2G39851,AT4G29480,AT1G43666,AT5G25640,AT4G12380,AT4G39925,AT4G34790,AT1G36240	ostta16g02610
Cre01.g050316	NON circadian gene		AT5G35066,AT3G60328,AT2G35208,AT3G55573,AT2G10020,AT2G23321,AT3G14362,AT5G47890,AT2G27228,AT4G24420,AT1G53887,AT3G30769,AT1G48912,AT4G28460,AT1G80890,AT2G01023,AT3G15909,AT3G58540,AT2G07521	ostta16g00890,ostta07g04180,ostta15g01940,ostta03g00370,ostta07g03650,ostta02g00680,ostta02g00990
Cre01.g050350	circadian gene	peak_ZT18_trough_ZT00	AT3G58460,AT3G59520,AT3G17611	ostta07g03810,ostta08g00750
Cre01.g050400	circadian gene	peak_ZT09_trough_ZT21	AT5G63100,AT2G41260,AT5G55510	ostta18g00570,ostta06g04250
Cre01.g050451	NON circadian gene		AT1G77550*	ostta07g03240*
Cre01.g050500	circadian gene	peak_ZT00_trough_ZT09	AT5G65560,AT3G07290,AT4G31850,AT2G18940	ostta01g05180*,ostta02g05030*,ostta04g00570*,ostta05g01010*,ostta06g01100*,ostta09g00760*,ostta12g00370*,ostta13g02895*,ostta17g00500*
Cre01.g050550	circadian gene	peak_ZT12_trough_ZT00	AT5G51720,AT1G02391,AT3G15630,AT3G03150,AT2G20070,AT1G51400,AT3G21055,AT1G35614,AT3G32100,AT5G36900,AT1G64107,AT1G51000	ostta04g01510,ostta02g00990,ostta17g02180,ostta18g01730,ostta08g03910
Cre01.g050600	NON circadian gene		AT4G09980,AT4G10760	ostta11g01180*
Cre01.g050608	NON circadian gene
Cre01.g050616	NON circadian gene		AT5G20290,AT1G04000,AT1G66480,AT2G07827,AT5G59240,AT3G50260,AT4G16566,AT1G53480,AT1G04985,AT3G27140,AT4G02230,AT1G74410,AT5G48500,AT4G13540,AT5G48170	ostta05g04630,ostta14g02310,ostta07g02190,ostta07g00750,ostta02g04530,ostta11g01480,ostta09g03790,ostta12g00020,ostta07g00940,ostta18g00970
Cre01.g050624	NON circadian gene		AT3G13845,AT5G50361,AT5G54531,AT3G23040,AT4G16146,AT2G05803,AT1G51400,AT4G33640,AT2G18930,AT3G21055,AT2G24683,AT4G11760,AT2G31850,AT2G43640	ostta11g01390,ostta19g00220,ostta13g02910
Cre01.g050650	circadian gene	peak_ZT18_trough_ZT00	AT5G07570,AT4G24200
Cre01.g050700	NON circadian gene		AT1G68780,AT1G51710,AT1G27570	ostta04g01880,ostta05g01440,ostta07g01260
Cre01.g050750	NON circadian gene
Cre01.g050800	circadian gene	peak_ZT12_trough_ZT03	AT4G32190,AT5G66030,AT2G19950,AT5G42880,AT1G65010,AT3G15950,AT5G51430,AT5G12370,AT2G44950,AT5G52410,AT3G18480,AT1G22770,AT5G41790	ostta04g01840,ostta02g05320,ostta14g00480,ostta01g01350,ostta13g00690,ostta05g01210,ostta20g00230,ostta18g01630,ostta08g00900,ostta06g03540,ostta08g02900,ostta09g03500,ostta04g00960,ostta04g00580,ostta03g04980,ostta15g02400,ostta09g03760,ostta17g00630
Cre01.g050850	circadian gene	peak_ZT09_trough_ZT00	AT4G03080	ostta10g01210
Cre01.g050900	NON circadian gene		AT2G39630*,AT1G20575*	ostta03g01620,ostta12g02750
Cre01.g050950	circadian gene	peak_ZT03_trough_ZT12	AT2G29720*,AT2G35660*,AT4G38540*,AT4G15760*,AT1G24340*,AT3G24200*,AT5G11330*,AT5G24155*,AT5G05320*,AT5G67030*	ostta01g00780*,ostta02g02500*,ostta03g00650*,ostta05g02980*,ostta10g00780*,ostta11g02280*,ostta15g02250*,ostta16g00670*
Cre01.g051000	circadian gene	peak_ZT00_trough_ZT06	AT4G29510,AT2G19670,AT3G12270	ostta13g00260,ostta01g06600,ostta03g05460
Cre01.g051050	circadian gene	peak_ZT15_trough_ZT09	AT3G51620	ostta05g00780
Cre01.g051100	circadian gene	peak_ZT00_trough_ZT15	AT1G77180,AT4G12770	ostta02g01160*
Cre01.g051137	NON circadian gene		AT2G23171,AT2G22241,AT4G16840,AT3G01950,AT5G42235,AT5G42504,AT2G32885,AT1G07500,AT4G16000,AT1G20405,AT2G40510,AT1G22767,AT3G56340,AT3G27590,AT2G40590,AT1G53282	ostta08g04150,ostta01g00430,ostta18g01590,ostta09g03730,ostta03g01635,ostta01g01620
Cre01.g051174	circadian gene	peak_ZT00_trough_ZT12	AT2G42380*,AT2G16770*,AT2G12900*,AT2G13150*,AT2G12940*,AT4G35040*,AT1G22070*,AT1G42990*,AT3G51960*,AT3G49760*,AT5G08141*,AT5G49450*	ostta06g02300*,ostta15g01060*
Cre01.g051211	NON circadian gene		AT5G16680	ostta01g00580*,ostta04g00780*,ostta04g00900*,ostta05g00850*,ostta05g04880*,ostta07g01210*,ostta12g00180*,ostta17g00170*,ostta17g01340*,ostta18g01420*
Cre01.g051250	circadian gene	peak_ZT12_trough_ZT00	AT3G56800,AT1G34420,AT4G26090	ostta01g03910,ostta05g02930,ostta18g00720,ostta08g03820,ostta16g00920,ostta12g01690
Cre01.g051300	NON circadian gene
Cre01.g051350	circadian gene	peak_ZT21_trough_ZT00	AT2G07360	ostta06g04280
Cre01.g051400	circadian gene	peak_ZT09_trough_ZT18	AT3G25040,AT1G29330,AT1G75760,AT2G21190,AT1G19970,AT4G38790,AT3G25160,AT3G13420,AT2G33175	ostta02g01920,ostta05g00390,ostta17g00810
Cre01.g051450	circadian gene	peak_ZT12_trough_ZT06	AT3G20450	ostta09g01470*
Cre01.g051466	NON circadian gene		AT2G36885,AT5G24170,AT4G14440,AT1G56200,AT1G76610,AT2G41120,AT5G52190,AT5G16660,AT5G59030,AT4G37200,AT1G70470,AT2G25080	ostta08g03515,ostta10g02255,ostta11g01455
Cre01.g051482	NON circadian gene		AT2G04410,AT5G57567,AT5G02811,AT1G10652,AT5G40645,AT1G68765,AT3G42380,AT3G22436,AT2G40765,AT5G14560,AT1G68500,AT1G13930	ostta09g01500,ostta02g01720,ostta06g03700,ostta04g01470,ostta07g03885,ostta07g02610,ostta07g00750,ostta17g01460,ostta04g05440,ostta10g02920,ostta11g00030
Cre01.g051500	circadian gene	peak_ZT03_trough_ZT21	AT4G22510,AT5G61880,AT4G36420,AT4G35295,AT1G21500,AT5G50175,AT4G01150,AT4G33145,AT2G42540,AT2G33450,AT1G34047,AT1G71450,AT5G51210	ostta02g04750,ostta06g01050,ostta18g01730,ostta01g01295,ostta06g00730,ostta09g01010,ostta08g03340,ostta08g01140,ostta14g00185,ostta06g00260,ostta05g03820,ostta15g01390,ostta01g03140,ostta07g02150,ostta09g04400,ostta07g01205
Cre01.g051550	NON circadian gene		AT1G06670,AT4G01020,AT5G10370,AT2G01130,AT2G30800	ostta13g00810,ostta02g04090
Cre01.g051625	circadian gene	peak_ZT12_trough_ZT00	AT3G15020	ostta06g04520,ostta01g06190,ostta03g02830
Cre01.g051700	circadian gene	peak_ZT21_trough_ZT09	AT1G04790	ostta01g01480*,ostta04g03050*,ostta04g04160*,ostta04g05140*,ostta06g01850*,ostta06g04040*,ostta09g03120*,ostta10g01450*,ostta10g01720*,ostta10g02440*,ostta10g02890*,ostta10g03150*,ostta12g01460*,ostta11g00420*,ostta12g02620*,ostta13g01990*,ostta13g02730*,ostta13g03080*,ostta14g02345*,ostta15g01870*
Cre01.g051750	circadian gene	peak_ZT18_trough_ZT09
Cre01.g051800	circadian gene	peak_ZT06_trough_ZT00	AT2G24850	ostta16g00710,ostta11g01700,ostta06g02600,ostta01g04490,ostta08g02660,ostta02g00530,ostta03g02830
Cre01.g051850	circadian gene	peak_ZT12_trough_ZT03
Cre01.g051875	NON circadian gene		AT2G28790,AT1G74970,AT5G06770,AT2G19990,AT5G57520,AT5G38060,AT3G44780	ostta09g03235,ostta14g00960,ostta04g02950,ostta05g04000,ostta11g00620,ostta17g01040,ostta20g00380
Cre01.g051900	NON circadian gene		AT5G13440,AT5G13430	ostta13g03020
Cre01.g051950	circadian gene	peak_ZT09_trough_ZT18	AT5G43100,AT3G50050
Cre01.g052000	NON circadian gene		AT1G26520,AT1G15730,AT4G22290,AT3G59910,AT5G20450	ostta13g01440,ostta07g03130,ostta06g02290,ostta02g04860,ostta07g02210,ostta03g05000
Cre01.g052050	NON circadian gene		AT5G51220,AT3G43910,AT5G65250,AT5G45420	ostta01g04830,ostta05g04480
Cre01.g052100	circadian gene	peak_ZT00_trough_ZT09	AT2G42870	ostta07g04450,ostta04g05560,ostta01g00300,ostta06g01980,ostta03g00720
Cre01.g052150	NON circadian gene		AT2G31800*,AT2G25600*,AT2G31820*,AT2G01680*,AT2G47450*,AT2G24600*,AT2G28840*,AT2G41370*,AT2G14255*,AT2G26650*,AT2G41900*,AT2G43850*,AT4G03450*,AT4G14390*,AT4G03500*,AT4G10720*,AT4G16150*,AT4G03460*,AT4G03440*,AT4G05040*	ostta10g02500
Cre01.g052200	NON circadian gene		AT5G38720,AT3G44750,AT4G32560	ostta16g00100,ostta08g02980,ostta10g03570
Cre01.g052250	circadian gene	peak_ZT06_trough_ZT21	AT1G50320,AT1G43560,AT4G03520,AT1G76760,AT3G15360,AT5G39950,AT2G42530,AT1G03680,AT2G15570,AT3G51030,AT1G19730,AT1G43810,AT1G69880,AT5G42980,AT3G06730	ostta05g02180,ostta05g00940,ostta10g01310,ostta11g00070,ostta04g02710,ostta03g00680,ostta08g00600,ostta10g02600,ostta08g00510,ostta10g03365
Cre01.g052300	circadian gene	peak_ZT09_trough_ZT21	AT5G22220,AT4G12770	ostta09g02840
Cre01.g052350	circadian gene	peak_ZT00_trough_ZT21	AT1G16740,ATCG00660,AT1G04070,AT5G18065,AT2G27250,AT2G39160,AT3G53820,AT3G43432,AT4G05632,AT5G06190,AT1G29270,AT4G35295,AT2G07691,AT2G07708,ATMG00500,ATMG01310	ostta14g02300,ostta05g03690,ostta08g02000
Cre01.g052400	circadian gene	peak_ZT00_trough_ZT12	AT5G36120,AT4G04030,AT4G27990,AT4G25050,AT5G14910,AT5G21920	ostta08g00450,ostta10g02260
Cre01.g052450	NON circadian gene
Cre01.g052500	circadian gene	peak_ZT09_trough_ZT00
Cre01.g052550	circadian gene	peak_ZT00_trough_ZT12	AT3G02890	ostta09g02830*,ostta13g00430*,ostta13g00710*
Cre01.g052601	circadian gene	peak_ZT00_trough_ZT06		ostta03g00890,ostta08g03430,ostta10g02390
Cre01.g052650	circadian gene	peak_ZT18_trough_ZT00	AT3G01310,AT5G15070	ostta03g03030
Cre01.g052750	NON circadian gene
Cre01.g052800	circadian gene	peak_ZT00_trough_ZT09	AT3G44200	ostta01g01780*,ostta01g02180*,ostta01g02850*,ostta01g04270*,ostta01g05030*,ostta01g05490*,ostta01g05680*,ostta02g00460*,ostta02g02910*,ostta02g03370*,ostta02g03420*,ostta02g03720*,ostta02g03780*,ostta02g03890*,ostta03g01180*,ostta03g02200*,ostta03g03410*,ostta03g04140*,ostta03g04700*,ostta03g05420*
Cre01.g052850	circadian gene	peak_ZT00_trough_ZT21	AT2G18170*,AT2G26330*,AT2G28250*,AT2G19190*,AT2G38910*,AT2G45910*,AT2G28960*,AT2G15300*,AT2G46700*,AT2G41860*,AT2G13790*,AT2G13800*,AT2G33580*,AT2G01210*,AT2G28970*,AT2G43790*,AT2G30940*,AT2G16750*,AT2G34290*,AT2G01950*	ostta01g01780*,ostta01g02180*,ostta01g02850*,ostta01g04270*,ostta01g05030*,ostta01g05490*,ostta01g05680*,ostta02g00460*,ostta02g02910*,ostta02g03370*,ostta02g03420*,ostta02g03720*,ostta02g03780*,ostta02g03890*,ostta03g01180*,ostta03g02200*,ostta03g03410*,ostta03g04140*,ostta03g04700*,ostta03g05420*
Cre01.g052950	NON circadian gene		AT2G23350,AT5G13530,AT4G38600	ostta13g00810
Cre01.g053000	circadian gene	peak_ZT03_trough_ZT09	AT5G40610
Cre01.g053050	NON circadian gene		AT1G34400,AT1G49150	ostta06g02790
Cre01.g053100	NON circadian gene		AT3G05980,AT1G49010,AT4G14130	ostta14g01330,ostta07g03050,ostta03g01900
Cre01.g053150	circadian gene	peak_ZT12_trough_ZT06	AT5G40610
Cre01.g053200	circadian gene	peak_ZT12_trough_ZT00	AT5G15170
Cre01.g053250	circadian gene	peak_ZT12_trough_ZT03	AT1G79350	ostta03g05450,ostta16g00020
Cre01.g053288	NON circadian gene		AT2G01410,AT3G29080,AT5G11960	ostta07g03480,ostta14g00680
Cre01.g053300	NON circadian gene		AT5G08170	ostta14g01150
Cre01.g053350	circadian gene	peak_ZT03_trough_ZT00	AT4G12770	ostta15g00510,ostta13g02480,ostta05g02080,ostta06g00850,ostta05g04430,ostta14g02810,ostta07g01850
Cre01.g053360	NON circadian gene		AT2G26330*,AT2G32680*,AT2G23300*,AT2G25440*,AT2G33020*,AT2G24130*,AT2G33080*,AT2G27060*,AT2G25490*,AT2G33050*,AT4G23840*,AT4G08980*,AT4G28560*,AT4G03010*,AT4G35470*,AT4G07400*,AT4G24490*,AT4G03630*,AT4G20940*,AT4G13920*	ostta03g00740*,ostta03g03550*,ostta03g05210*,ostta04g02030*,ostta05g03620*,ostta06g03340*,ostta07g00890*,ostta09g00610*,ostta09g00870*,ostta10g02760*
Cre01.g053450	circadian gene	peak_ZT00_trough_ZT12		ostta01g02770*,ostta05g03930*,ostta06g00050*,ostta11g01620*
Cre01.g053500	circadian gene	peak_ZT15_trough_ZT00	AT5G12210,AT3G12070,AT2G39550,AT5G40280,AT5G35770	ostta11g00110,ostta02g03570
Cre01.g053550	circadian gene	peak_ZT12_trough_ZT06	AT1G77460,AT1G14850,AT3G04740,AT1G74600,AT1G50030,AT2G25660	ostta13g00810,ostta04g01960,ostta14g00410,ostta10g02250,ostta03g05780,ostta17g02170,ostta02g03910,ostta08g00800
Cre01.g053600	circadian gene	peak_ZT06_trough_ZT21	AT2G42530,AT3G52520,AT5G02770,AT1G08480	ostta12g01920,ostta02g00510,ostta15g02040
Cre01.g053700	circadian gene	peak_ZT09_trough_ZT00	AT4G30560*	ostta13g00480*,ostta13g00620*
Cre01.g053750	circadian gene	peak_ZT09_trough_ZT21	AT3G29010,AT1G09510,AT2G46880,AT1G50000,AT1G52460,AT3G60820,AT1G07010,AT4G18230,AT1G55880,AT5G37610,AT3G29575,AT1G14150,AT3G58730,AT1G27450,AT3G29050,AT3G63190	ostta09g04110,ostta03g00070,ostta15g01620,ostta08g04020,ostta05g02570,ostta07g04200,ostta10g00030,ostta16g00800
Cre01.g053800	circadian gene	peak_ZT12_trough_ZT06	AT1G72010,AT5G49200,AT4G33090
Cre01.g053850	circadian gene	peak_ZT00_trough_ZT15	AT2G32950,AT5G64550	ostta01g00460*,ostta01g02490*,ostta01g04190*,ostta01g05230*,ostta01g05280*,ostta01g05420*,ostta01g05470*,ostta01g05900*,ostta01g06420*,ostta02g00410*,ostta02g00650*,ostta02g02490*,ostta02g03450*,ostta02g05390*,ostta03g01670*,ostta03g01830*,ostta03g02210*,ostta03g03970*,ostta03g04140*,ostta03g04990*
Cre01.g053900	circadian gene	peak_ZT12_trough_ZT00	AT5G41100,AT2G42620	ostta01g02670
Cre01.g053950	circadian gene	peak_ZT00_trough_ZT12	AT3G18230	ostta20g00290
Cre01.g054000	circadian gene	peak_ZT00_trough_ZT06	AT1G63980	ostta01g03480*,ostta07g00210*,ostta07g01430*,ostta08g02880*,ostta14g02220*,ostta15g00760*
Cre01.g054050	circadian gene	peak_ZT00_trough_ZT12	AT2G23670,AT1G66890,AT4G30050,AT3G06590	ostta11g01895,ostta09g04370,ostta18g00770,ostta02g01580,ostta15g01190,ostta04g01740,ostta02g05410,ostta07g00660
Cre01.g054100	NON circadian gene		AT3G15410,AT1G73066,AT2G34930,AT4G20940,AT5G23400,AT1G17250,AT5G61480,AT3G28890,AT1G17750,AT2G33080,AT4G36180,AT5G66330,AT3G53240,AT2G32680,AT2G07706,AT2G24130,AT2G42620	ostta01g04650,ostta01g01370
Cre01.g054150	circadian gene	peak_ZT03_trough_ZT12	AT2G41680,AT2G17420,AT4G35460	ostta18g00200
Cre01.g054200	circadian gene	peak_ZT00_trough_ZT03	AT3G56910,AT1G19510,AT3G21890	ostta07g02560,ostta03g03220,ostta02g03680,ostta01g03880,ostta05g03460,ostta01g03150,ostta10g02600,ostta05g03850,ostta10g03185
Cre01.g054250	circadian gene	peak_ZT12_trough_ZT00	AT3G26210	ostta15g00680,ostta09g02540,ostta01g05550
Cre01.g054300	NON circadian gene
Cre01.g054350	circadian gene	peak_ZT00_trough_ZT12	AT5G11160	ostta03g00850,ostta06g03425,ostta05g01020,ostta04g04670,ostta07g01020,ostta12g01180,ostta09g00140,ostta07g03430,ostta18g01730,ostta05g03460,ostta01g06170,ostta09g03080,ostta05g00650
Cre01.g054400	circadian gene	peak_ZT03_trough_ZT00	AT1G27950,AT1G52180,AT3G55390,AT3G04000,AT3G18690,AT5G33330,AT3G44570,AT2G32520,AT2G31980,AT1G16590,AT3G21360,AT4G07390,AT1G23730	ostta15g00850,ostta12g02410,ostta10g03160,ostta11g01730,ostta04g04780,ostta13g03020,ostta05g04490
Cre01.g054433	NON circadian gene		AT3G03380,AT2G47300
Cre01.g054500	circadian gene	peak_ZT12_trough_ZT00
Cre01.g054550	circadian gene	peak_ZT09_trough_ZT00	AT1G01510,AT3G03770,AT3G24560,AT5G45300,AT4G30100,AT4G20080,AT5G49960	ostta06g00500,ostta04g03530
Cre01.g054600	circadian gene	peak_ZT12_trough_ZT00	AT2G28890,AT4G02680,AT5G64270,AT4G30100,AT1G70070	ostta13g02030,ostta18g00550
Cre01.g054650	NON circadian gene		AT5G42620,AT3G24320	ostta18g01540
Cre01.g054700	circadian gene	peak_ZT15_trough_ZT00	AT1G55000,AT2G41380,AT1G20550,AT5G50470,AT2G33550,AT5G06180,AT3G19120,AT5G24120,AT3G07310	ostta04g00590,ostta08g02440,ostta01g03460,ostta11g00750,ostta07g00385,ostta12g02200,ostta14g00460,ostta12g02100,ostta17g00840
Cre01.g054750	circadian gene	peak_ZT12_trough_ZT09	AT3G08670	ostta01g01780*,ostta01g02180*,ostta01g02850*,ostta01g04270*,ostta01g05030*,ostta01g05490*,ostta01g05680*,ostta02g00460*,ostta02g02910*,ostta02g03370*,ostta02g03420*,ostta02g03720*,ostta02g03780*,ostta02g03890*,ostta03g01180*,ostta03g02200*,ostta03g03410*,ostta03g04140*,ostta03g04700*,ostta03g05420*
Cre01.g054800	NON circadian gene		AT3G62010
Cre01.g054850	NON circadian gene		AT3G15540	ostta14g02290,ostta01g04410,ostta06g01670,ostta05g04415,ostta18g01770,ostta11g01455,ostta05g03060,ostta13g00885,ostta06g04620,ostta04g01700,ostta09g03860,ostta14g02620,ostta08g01510,ostta03g03560,ostta08g00270,ostta08g04300,ostta04g01130
Cre01.g054900	circadian gene	peak_ZT00_trough_ZT15
Cre01.g054950	circadian gene	peak_ZT06_trough_ZT15	AT2G16850,AT3G55530,AT2G19570,ATCG00480,AT3G31950	ostta10g00400,ostta13g00180,ostta06g04310
Cre01.g055000	circadian gene	peak_ZT00_trough_ZT15	AT4G24090,AT4G01670	ostta11g02810
Cre01.g055050	circadian gene	peak_ZT12_trough_ZT00	AT5G60190,AT3G54970,AT3G50560,AT4G35100,AT3G24030,AT5G60680,AT2G27130,AT5G03490,AT3G53000	ostta16g02105,ostta05g02665,ostta13g00420,ostta17g02350,ostta06g02900,ostta03g00840
Cre01.g055100	circadian gene	peak_ZT12_trough_ZT06	AT2G22120*,AT2G34200*,AT2G01275*,AT2G37950*,AT2G45530*,AT2G02960*,AT4G34100*,AT4G32670*,AT4G02075*,AT1G50440*,AT1G02610*,AT1G14260*,AT1G11020*,AT3G06330*,AT3G47550*,AT3G09760*,AT5G60580*,AT5G03180*,AT5G63780*,AT5G38070*	ostta10g00190,ostta03g01290,ostta09g04230,ostta13g01905,ostta14g02495,ostta08g01470
Cre01.g055151	circadian gene	peak_ZT03_trough_ZT12	AT1G15800,AT5G66090,AT5G48330,AT5G66450,AT1G75040,AT5G39830,AT2G44970,AT3G63300	ostta13g02740,ostta12g01440,ostta02g03310,ostta09g01820,ostta09g04300,ostta14g02260,ostta10g00440
Cre01.g055200	circadian gene	peak_ZT09_trough_ZT03	AT4G00850,AT1G01160,AT5G28640	ostta07g00870*
Cre01.g055250	circadian gene	peak_ZT09_trough_ZT00	AT2G17720,AT5G13020,AT1G25055,AT1G25150,AT1G24881,AT1G24800,AT1G25211,AT3G15830	ostta14g02500,ostta02g03240,ostta11g00090,ostta06g02650
Cre01.g055300	NON circadian gene		ATMG00450,AT5G10040,AT1G47946,AT5G03030,AT4G18500,AT1G56320,AT1G52720,AT3G58680,AT3G01240,AT1G52970,AT1G53400,AT1G02160,ATMG00280,AT4G34700	ostta10g03050,ostta08g01260,ostta10g02640,ostta11g00230,ostta05g00510,ostta10g02620,ostta13g00750,ostta16g01490,ostta11g01850,ostta02g04770,ostta12g01370,ostta15g02760,ostta08g02960
Cre01.g055316	NON circadian gene		AT1G02840,AT5G24316,AT3G49270,AT1G35625,AT2G43620,AT2G01850	ostta08g02320,ostta17g00150,ostta14g00220,ostta03g00540,ostta05g03405,ostta11g01900
Cre01.g055350	circadian gene	peak_ZT06_trough_ZT12
Cre01.g055400	circadian gene	peak_ZT00_trough_ZT06	AT5G57120,AT1G56660,AT2G12875,AT4G21020,AT3G14670	ostta15g00510,ostta03g00530,ostta09g02500,ostta01g02310,ostta03g02030,ostta01g04260
Cre01.g055404	circadian gene	peak_ZT12_trough_ZT03	AT1G76010,AT5G28640	ostta03g01820,ostta10g03400,ostta07g02640,ostta04g02220,ostta04g03500,ostta10g00400,ostta01g04030,ostta17g01070
Cre01.g055408	circadian gene	peak_ZT00_trough_ZT12	AT1G65880	ostta02g02370,ostta03g02570,ostta10g01690
Cre01.g055412	NON circadian gene		AT2G21960,AT5G35100	ostta07g01280,ostta08g01600,ostta04g03980,ostta07g02790,ostta01g04780,ostta01g01150,ostta04g01740,ostta01g06100,ostta12g00460,ostta14g02020
Cre01.g055416	circadian gene	peak_ZT00_trough_ZT21	AT5G08290,AT3G17140,AT3G24730,AT3G13435,AT2G19320,AT5G05650,AT1G35537,AT3G48231,AT5G17180,AT2G15500,AT2G43745,AT5G09978	ostta12g02070,ostta14g02990
Cre01.g055420	NON circadian gene		AT1G17720,AT1G51690,AT1G28570,AT5G11010,AT4G23510,AT1G64583,AT1G09390,AT1G65320,AT4G38270,AT5G54520,AT5G44490	ostta04g00510,ostta18g01720
Cre01.g055424	circadian gene	peak_ZT09_trough_ZT00	AT1G34440,AT4G29460	ostta09g02390*
Cre01.g055428	circadian gene	peak_ZT21_trough_ZT00	AT2G38910*,AT2G41860*,AT2G41410*,AT2G41100*,AT2G41110*,AT2G43290*,AT2G17290*,AT2G41090*,AT2G15680*,AT2G31500*,AT2G17890*,AT2G44310*,AT2G36180*,AT2G27030*,AT4G26570*,AT4G01420*,AT4G16350*,AT4G36070*,AT4G04700*,AT4G38230*	ostta01g01410*,ostta01g03310*,ostta01g03910*,ostta01g06540*,ostta03g03410*,ostta04g03430*,ostta05g02930*,ostta07g02880*,ostta07g03610*,ostta09g01170*,ostta09g03490*,ostta10g01830*,ostta11g01140*,ostta12g00480*,ostta14g00350*,ostta15g01200*,ostta16g00920*,ostta18g00720*
Cre01.g055432	circadian gene	peak_ZT21_trough_ZT06	AT2G17000*,AT2G17010*,AT4G00290*,AT1G58200*,AT1G78610*,AT1G53470*,AT3G14810*,AT5G10490*,AT5G19520*,AT5G12080*	ostta04g00230*,ostta07g02600*,ostta14g00230*
Cre01.g055436	circadian gene	peak_ZT12_trough_ZT03	AT1G30475
Cre01.g055440	NON circadian gene		AT3G24070	ostta05g02670
Cre01.g055444	circadian gene	peak_ZT09_trough_ZT00	AT3G03920,AT4G36020,AT5G37780	ostta02g01330,ostta11g02140,ostta08g03460,ostta01g05200
Cre01.g055448	circadian gene	peak_ZT09_trough_ZT18	AT4G31351,AT5G52160,AT1G34840,AT1G34850,AT3G15534,AT4G31354,AT1G69818,AT2G44195,AT1G32920	ostta08g03220,ostta06g01540,ostta07g01170,ostta08g01030,ostta10g00240,ostta04g02750,ostta06g01800,ostta08g01395
Cre01.g055453	NON circadian gene		AT2G31810	ostta11g00540
Cre01.g055457	circadian gene	peak_ZT12_trough_ZT06	AT1G02970	ostta01g01780*,ostta01g02180*,ostta01g02850*,ostta01g04270*,ostta01g05030*,ostta01g05490*,ostta01g05680*,ostta02g00460*,ostta02g02910*,ostta02g03370*,ostta02g03420*,ostta02g03720*,ostta02g03780*,ostta02g03890*,ostta03g01180*,ostta03g02200*,ostta03g03410*,ostta03g04140*,ostta03g04700*,ostta03g05420*
Cre01.g055461	NON circadian gene		AT2G27730,AT1G27950,AT5G53940,AT1G09740,AT3G14510,AT1G52415,AT3G27080,AT3G60660	ostta16g01620,ostta05g02070,ostta07g00360,ostta10g01840,ostta02g03510,ostta03g04070,ostta11g01920
Cre01.g055465	circadian gene	peak_ZT00_trough_ZT12	AT1G14820,AT1G01630,AT4G08690,AT4G36640,AT1G22180,AT1G75170,AT5G63060	ostta01g01570
Cre01.g055469	circadian gene	peak_ZT00_trough_ZT21	AT5G26622,AT3G21150,AT5G35770	ostta12g02750,ostta11g02270
Cre01.g055473	NON circadian gene
Cre01.g055477	circadian gene	peak_ZT00_trough_ZT12	AT1G29520,AT3G12290	ostta09g00890,ostta11g02950,ostta12g02480,ostta07g02190,ostta08g00700,ostta11g02660,ostta10g00910,ostta20g00340,ostta03g00550,ostta05g01700,ostta01g05910
Cre01.g055500	circadian gene	peak_ZT21_trough_ZT09
Cre01.g055550	circadian gene	peak_ZT09_trough_ZT21	AT1G02410	ostta07g03280,ostta16g00570
Cre01.g055600	circadian gene	peak_ZT12_trough_ZT06	AT2G21380*,AT2G36200*,AT2G21300*,AT2G28620*,AT2G22610*,AT2G47500*,AT2G37420*,AT4G05190*,AT4G27180*,AT4G24170*,AT4G21270*,AT4G14150*,AT4G38950*,AT4G14330*,AT4G39050*,AT1G73860*,AT1G01950*,AT1G21730*,AT1G18410*,AT1G12430*	ostta04g00460*,ostta04g03110*,ostta04g04480*,ostta05g03570*,ostta07g03080*,ostta08g00900*,ostta08g01900*,ostta08g02900*,ostta08g03970*,ostta09g02260*,ostta10g00680*,ostta10g02410*,ostta11g02010*,ostta11g00410*,ostta18g01040*
Cre01.g055966	circadian gene	peak_ZT09_trough_ZT00
Cre01.g056331	circadian gene	peak_ZT12_trough_ZT00	AT3G14990,AT1G68585,AT4G27530,AT1G53280,AT4G12950,AT4G34020	ostta11g01520,ostta15g00970,ostta04g01130,ostta01g06550,ostta17g02270,ostta20g00760
Cre01.g056696	circadian gene	peak_ZT12_trough_ZT03
Cre01.g057061	circadian gene	peak_ZT00_trough_ZT06	AT1G30240,AT5G24710	ostta04g03850
Cre01.g057426	NON circadian gene		AT4G09030,AT1G35617,AT1G62510,AT4G12480,AT5G36659,AT5G18690,AT5G06043,AT4G12500,AT3G13550,AT1G16022,AT1G13605	ostta09g00920
Cre01.g057791	circadian gene	peak_ZT21_trough_ZT09
Cre01.g058156	NON circadian gene		AT4G09840,AT5G25425,AT2G03821,AT3G57450,AT4G00810,AT5G44572,AT4G35905	ostta03g03190,ostta14g00970,ostta03g03110
Cre01.g058521	circadian gene	peak_ZT09_trough_ZT15	AT2G40190	ostta09g00280
Cre01.g058886	circadian gene	peak_ZT00_trough_ZT18	AT1G72660,AT1G17470,AT4G39520,AT5G25920	ostta07g04300,ostta01g06080
Cre01.g059252	NON circadian gene		AT1G16880,AT5G12980,AT1G32380,AT1G59850,AT1G09300,AT5G64240,AT1G02800	ostta17g00690,ostta09g02820,ostta15g02660,ostta17g01710,ostta10g01020,ostta14g02360
Cre01.g059617	circadian gene	peak_ZT21_trough_ZT12	AT5G60590,AT4G34460,AT1G23740,AT4G29620,AT1G73320,AT5G66650,AT1G14500	ostta09g03520,ostta03g05885,ostta01g05380,ostta14g02540
Cre01.g059982	NON circadian gene		AT5G09230,AT3G03440,AT2G35390,AT5G60710,AT5G49360,AT3G15510	ostta16g01940,ostta10g01020,ostta10g00520,ostta17g00490,ostta06g02520,ostta05g04610,ostta04g03270
Cre01.g060347	NON circadian gene		AT2G26840,AT4G28600,AT1G11860,AT5G08340,AT1G01390,AT4G02130,AT5G13890,AT3G02350,AT5G48020,AT1G16650	ostta14g00460,ostta10g01020,ostta13g00160,ostta08g02930,ostta08g00520,ostta08g00120,ostta07g01380,ostta12g00650,ostta02g03940
Cre01.g060712	NON circadian gene		AT2G19610,AT3G53690,AT3G14250,AT3G45580	ostta14g02490
Cre01.g061077	circadian gene	peak_ZT00_trough_ZT18	AT1G16880,AT5G04740,AT5G49940,AT4G29520,AT2G03510,AT2G17990,AT2G30395,AT5G13430,AT3G46890,AT5G54240,AT2G15890,AT2G26540,AT1G48960,AT4G09012,AT5G13440	ostta18g00330,ostta08g01890,ostta06g01780,ostta15g01760,ostta01g04410,ostta16g00290,ostta08g02070,ostta02g04290,ostta12g00790,ostta17g00130,ostta13g02490,ostta12g02760,ostta08g03280,ostta09g01580
Cre01.g061442	NON circadian gene		AT5G59140,AT3G13175,AT4G24600,AT2G04800,AT1G15415,AT4G34600,AT1G76954,AT1G43415,AT5G35945	ostta12g01180
Cre01.g061807	NON circadian gene		AT5G47120,AT4G17580,AT5G47130,AT1G03730,AT5G21070,AT1G03070,AT3G25950	ostta01g00770,ostta05g00540,ostta09g03610
Cre01.g062172	NON circadian gene		AT4G22000	ostta08g01920,ostta12g00990,ostta02g03590,ostta07g04030
Cre01.g062537	circadian gene	peak_ZT12_trough_ZT00	AT2G41420,AT2G33520,AT3G49845,AT1G12810,AT1G05835	ostta15g02700,ostta15g00730
Cre01.g062902	NON circadian gene		AT5G03500,AT5G03220,AT1G01730,AT4G29960,AT5G11550	ostta02g04490,ostta08g02910
Cre01.g063267	circadian gene	peak_ZT00_trough_ZT06	AT1G31660,AT1G28520,AT3G50040	ostta12g00070,ostta03g02700,ostta20g00590
Cre01.g063632	circadian gene	peak_ZT09_trough_ZT03	AT1G21710	ostta16g02045
Cre01.g063997	circadian gene	peak_ZT00_trough_ZT15	AT1G54170*,AT3G14010*
Cre01.g064362	circadian gene	peak_ZT21_trough_ZT15	AT2G18170*,AT2G26330*,AT2G28250*,AT2G19190*,AT2G38910*,AT2G45910*,AT2G28960*,AT2G15300*,AT2G46700*,AT2G41860*,AT2G13790*,AT2G13800*,AT2G33580*,AT2G01210*,AT2G28970*,AT2G43790*,AT2G30940*,AT2G16750*,AT2G34290*,AT2G01950*	ostta01g01780*,ostta01g02180*,ostta01g02850*,ostta01g04270*,ostta01g05030*,ostta01g05490*,ostta01g05680*,ostta02g00460*,ostta02g02910*,ostta02g03370*,ostta02g03420*,ostta02g03720*,ostta02g03780*,ostta02g03890*,ostta03g01180*,ostta03g02200*,ostta03g03410*,ostta03g04140*,ostta03g04700*,ostta03g05420*
Cre01.g064727	circadian gene	peak_ZT06_trough_ZT21	AT2G18170*	ostta01g01780*,ostta01g02180*,ostta01g02850*,ostta01g04270*,ostta01g05030*,ostta01g05490*,ostta01g05680*,ostta02g00460*,ostta02g02910*,ostta02g03370*,ostta02g03420*,ostta02g03720*,ostta02g03780*,ostta02g03890*,ostta03g01180*,ostta03g02200*,ostta03g03410*,ostta03g04140*,ostta03g04700*,ostta03g05420*
Cre01.g065092	NON circadian gene		AT2G46360,AT3G49580,AT5G24655,AT5G09770,AT5G64650,AT1G23100,AT3G49570,AT5G28646,AT3G58150,AT5G24660,AT2G38140,AT2G15960,AT3G01240,AT3G44280,AT5G06265,AT5G37280	ostta02g00220
Cre01.g065457	circadian gene	peak_ZT21_trough_ZT12	AT4G32180,AT2G25600	ostta15g02570,ostta17g00020,ostta11g00130,ostta02g04890
Cre01.g065822	circadian gene	peak_ZT12_trough_ZT00	AT1G77600	ostta01g00460*,ostta01g02490*,ostta01g04190*,ostta01g05230*,ostta01g05280*,ostta01g05420*,ostta01g05470*,ostta01g05900*,ostta01g06420*,ostta02g00410*,ostta02g00650*,ostta02g02490*,ostta02g03450*,ostta02g05390*,ostta03g01670*,ostta03g01830*,ostta03g02210*,ostta03g03970*,ostta03g04140*,ostta03g04990*
Cre01.g066187	circadian gene	peak_ZT00_trough_ZT12	AT2G32270*,AT2G30080*,AT2G04032*,AT4G19680*,AT4G33020*,AT4G19690*,AT1G68100*,AT1G55910*,AT1G10970*,AT1G31260*,AT1G60960*,AT1G05300*,AT3G08650*,AT3G20870*,AT3G12750*,AT5G62160*,AT5G59520*,AT5G45105*	ostta08g02970,ostta16g02350,ostta15g02650
Cre01.g066552	circadian gene	peak_ZT06_trough_ZT00	AT3G02730,AT1G03680,AT3G51030,AT4G03520,AT1G76760,AT5G16400,AT3G15360,AT5G39950,AT4G13230,AT3G08710,AT1G50320,AT3G06730,AT5G42980,AT3G58850,AT1G19730,AT1G16790,AT1G45145,AT2G33180	ostta03g00680,ostta05g02180,ostta05g00940,ostta04g02710,ostta10g01310,ostta10g03365,ostta10g01745,ostta05g01090,ostta10g03140,ostta11g00070,ostta07g02800,ostta04g04130,ostta06g01670,ostta09g00780
Cre01.g066917	circadian gene	peak_ZT06_trough_ZT00	AT2G34430,AT2G34420,AT1G29920,AT1G29910,AT1G29930,AT2G05070,AT2G05100,AT3G27690,AT5G54270,AT4G10340,AT1G76570,AT1G61520,AT3G54890,AT3G61470,AT1G45474,AT1G19150,AT5G01530,AT3G08940,AT2G40100,AT3G47470	ostta18g01230,ostta14g00065,ostta02g03330,ostta02g04800,ostta09g04420,ostta03g04540,ostta03g04550,ostta05g03830,ostta07g02530,ostta16g00450,ostta01g04940,ostta16g02310,ostta11g00990,ostta20g00940,ostta04g02680,ostta04g00540,ostta12g01300
Cre01.g067282	NON circadian gene		AT3G03920,AT5G18180,AT2G39700,AT1G69530,AT5G28390,AT1G19910,AT2G45420,AT2G03090,AT5G52470,AT4G25630	ostta07g04730,ostta08g02320,ostta07g00720,ostta03g01820,ostta03g04810,ostta03g02540,ostta03g00990,ostta03g01310,ostta11g00580
Cre01.g067647	NON circadian gene		AT4G21930,AT5G11090,AT3G18295,AT4G17500,AT5G56140,AT4G25620,AT3G17800,AT5G08640	ostta04g02105,ostta09g03320,ostta16g01230,ostta05g04860,ostta20g00340,ostta08g04280,ostta02g05270,ostta03g03650,ostta01g05155,ostta10g00210,ostta03g00390,ostta16g00620
Cre01.g068012	circadian gene	peak_ZT15_trough_ZT00	AT2G18940*	ostta02g05030*,ostta06g01100*,ostta12g00370*,ostta13g02895*,ostta17g00500*
Cre01.g068377	circadian gene	peak_ZT00_trough_ZT06	AT2G17250	ostta16g01170
Cre01.g068742	circadian gene	peak_ZT06_trough_ZT21	AT2G40960*,AT2G30800*,AT1G06670*,AT3G56680*,AT3G10770*,AT5G05100*	ostta01g01540*,ostta02g04090*,ostta05g01250*,ostta07g00390*
Cre01.g069107	circadian gene	peak_ZT06_trough_ZT21	AT3G02480	ostta03g05220,ostta18g00640,ostta02g00850,ostta02g01630,ostta05g00760,ostta04g02430
Cre01.g069472	circadian gene	peak_ZT03_trough_ZT09	AT2G31170,AT5G38830,AT3G56300,AT4G12770	ostta10g00100,ostta03g05145,ostta01g00010
Cre01.g069837	circadian gene	peak_ZT21_trough_ZT00	AT2G28260*,AT2G25600*,AT2G20050*,AT2G24610*,AT2G26650*,AT4G18290*,AT4G01010*,AT4G32500*,AT4G30560*,AT4G32650*,AT4G30360*,AT4G22200*,AT4G00520*,AT1G01710*,AT1G01340*,AT1G15990*,AT1G19780*,AT3G02850*,AT3G48010*,AT5G46240*	ostta01g01780*,ostta02g03370*,ostta03g02590*,ostta03g03020*,ostta04g02270*,ostta05g03390*,ostta10g01530*,ostta11g00840*,ostta12g01580*,ostta13g00480*,ostta13g00620*,ostta13g00650*,ostta13g01130*,ostta13g02720*
Cre01.g070202	circadian gene	peak_ZT00_trough_ZT21	AT2G38740	ostta01g01280,ostta01g00060,ostta07g01900,ostta03g04880,ostta07g03170,ostta17g00910,ostta05g02690,ostta04g04070,ostta04g03080,ostta09g03590,ostta18g01610,ostta06g02910,ostta08g04020,ostta05g04480
Cre01.g070567	circadian gene	peak_ZT00_trough_ZT06	AT4G39820	ostta12g01940,ostta14g00910,ostta11g02810,ostta01g05460
Cre01.g070932	circadian gene	peak_ZT00_trough_ZT12	AT1G27370*	ostta17g00610*
Cre01.g071297	NON circadian gene		AT2G30560,AT2G05440,AT2G32690,AT3G20470,AT1G15840,AT5G33390,AT2G05510,AT1G62240,AT4G30460,AT2G36120,AT5G61660,AT1G02710,AT1G04660,AT5G46730,AT1G04800,AT4G29020,AT2G27389,AT2G21060,AT4G29030,AT1G27710	ostta10g01430,ostta16g02650,ostta16g01355,ostta04g05010
Cre01.g071662	circadian gene	peak_ZT12_trough_ZT00	AT5G36880,AT4G05160	ostta02g02370,ostta03g02570,ostta10g01690
Cre01.g072027	circadian gene	peak_ZT21_trough_ZT03		ostta02g05190,ostta12g01460,ostta10g02140,ostta16g01420
Cre02.g073150	NON circadian gene		AT4G04030,AT3G05550,AT4G03443,AT1G63840,AT1G29418,AT1G63245,AT3G60650,AT1G43560,AT3G18880,AT1G63390,AT4G26810,AT5G50345	ostta19g00130,ostta18g01880
Cre02.g073176	NON circadian gene			ostta03g06000*,ostta04g05590*,ostta16g02730*
Cre02.g073200	NON circadian gene		AT3G10050	ostta12g01530,ostta05g02740
Cre02.g073250	NON circadian gene		AT4G01290	ostta01g03490*,ostta07g02680*,ostta10g00430*
Cre02.g073300	NON circadian gene		AT2G27775,AT4G10910,AT3G09590,AT3G53850,ATMG01020,AT5G16400,AT1G63060,AT3G26616,AT1G58170,AT1G12880,AT3G50980,AT1G06980,AT3G23490	ostta04g04230,ostta17g02305,ostta02g04640,ostta09g04290,ostta05g01090,ostta02g04770,ostta03g02275,ostta09g02240,ostta14g02170,ostta08g03950,ostta04g04250
Cre02.g073350	NON circadian gene		AT5G23170,AT1G48500,AT1G06460,AT5G22000	ostta05g02845,ostta09g01160,ostta16g02330,ostta16g00510
Cre02.g073400	NON circadian gene		AT5G51540,AT2G11620,AT4G31430	ostta03g05170*,ostta09g02980*,ostta10g00160*,ostta12g03160*
Cre02.g073450	NON circadian gene		AT4G32420
Cre02.g073500	circadian gene	peak_ZT15_trough_ZT00	AT2G48120	ostta13g01850,ostta15g02710,ostta02g05290,ostta03g05060,ostta06g04320,ostta06g04000,ostta17g01900,ostta10g03100,ostta04g01150,ostta16g02670,ostta02g05320,ostta20g00400,ostta02g03320,ostta11g02060,ostta09g03500
Cre02.g073550	NON circadian gene		AT4G26110,AT5G56950,AT3G13782,AT2G19480,AT2G33793,AT3G52460,AT1G18800	ostta13g01120,ostta14g02930
Cre02.g073600	NON circadian gene		AT5G26800,AT2G29654,AT2G41650,AT1G28250,ATCG00590,AT1G55330,AT3G15630,AT3G05810,AT2G32190,AT4G29905,AT3G07450,AT3G30456,AT2G47720,AT3G10860	ostta19g00380,ostta16g01660,ostta02g02560,ostta08g02960,ostta17g00930
Cre02.g073650	NON circadian gene		AT2G33340,AT1G04510,AT5G52820	ostta03g01670,ostta05g03320
Cre02.g073700	NON circadian gene		AT3G14930,AT2G40490,AT2G07815	ostta01g03390,ostta12g02460,ostta17g00130,ostta05g01070,ostta17g01540
Cre02.g073750	circadian gene	peak_ZT12_trough_ZT00	AT1G59540,AT1G12430,AT1G21730,AT3G10180,AT4G38950,AT5G06670,AT5G02370,AT3G50240,AT1G01950,AT3G45850,AT4G14150,AT4G39050,AT2G36200,AT2G21380,AT2G28620,AT3G43210,AT1G55550,AT5G47820,AT2G37420,AT3G12020	ostta08g01900,ostta08g03970,ostta11g02010,ostta04g00460,ostta08g00900,ostta07g03080,ostta04g04480
Cre02.g073800	circadian gene	peak_ZT06_trough_ZT00	AT5G67490,AT2G47660,AT5G44894,AT4G27657,AT3G62920,AT2G36854,AT4G14251,AT3G62528,AT3G10974,AT4G18500,AT5G60240,AT4G00280,AT3G15604,AT1G17490	ostta04g03060,ostta07g03180
Cre02.g073826	NON circadian gene		AT3G03920,AT5G37720,AT5G59950	ostta09g01870,ostta01g00340,ostta04g05260,ostta17g01350,ostta05g03380
Cre02.g073850	circadian gene	peak_ZT03_trough_ZT21	AT4G07932,AT4G16162,AT4G16060,AT4G35700	ostta06g01740,ostta01g01520,ostta04g04065,ostta11g01360,ostta15g01310,ostta06g02330,ostta17g00340,ostta20g00220,ostta09g01810
Cre02.g073900	NON circadian gene		AT4G32810,AT1G30100,AT3G63520,AT3G14440,AT3G24220,AT4G19170,AT4G18350,AT1G28000	ostta08g04070,ostta01g01850
Cre02.g073950	NON circadian gene		AT4G32810,AT3G24220,AT1G30100	ostta01g01850,ostta08g04070
Cre02.g074000	circadian gene	peak_ZT12_trough_ZT06		ostta10g02720
Cre02.g074050	circadian gene	peak_ZT09_trough_ZT00	AT1G16560,AT5G62130,AT1G57680,AT5G45410
Cre02.g074100	circadian gene	peak_ZT03_trough_ZT12	AT5G42070	ostta04g01380,ostta01g01800,ostta05g00760,ostta14g00185,ostta02g04750,ostta06g01050,ostta06g01640,ostta18g01410,ostta14g00010,ostta18g01730,ostta03g02160,ostta05g00940,ostta04g01700
Cre02.g074150	circadian gene	peak_ZT00_trough_ZT15
Cre02.g074200	circadian gene	peak_ZT21_trough_ZT00	AT1G35880,AT1G17050	ostta09g00650
Cre02.g074217	NON circadian gene		AT1G62070,AT5G09520,AT1G52590,AT1G08380,AT2G07701,ATMG01150,ATMG00430,AT5G15581,AT4G18860,AT5G42380,AT4G30996,AT3G07480,AT4G09170,AT4G23870	ostta01g04690,ostta01g05150,ostta01g06555,ostta04g03770,ostta04g03040,ostta01g01250,ostta20g00460,ostta13g00380,ostta11g01915,ostta17g02260
Cre02.g074250	circadian gene	peak_ZT00_trough_ZT12
Cre02.g074300	circadian gene	peak_ZT21_trough_ZT06	AT4G27010*,AT1G72270*	ostta01g00820
Cre02.g074350	circadian gene	peak_ZT21_trough_ZT00
Cre02.g074370	circadian gene	peak_ZT21_trough_ZT00	AT3G22380	ostta03g03410*,ostta09g03490*,ostta15g01200*
Cre02.g074400	circadian gene	peak_ZT00_trough_ZT12	AT5G45370,AT5G39350,AT4G16280	ostta09g01190,ostta05g04810,ostta09g01560
Cre02.g074437	circadian gene	peak_ZT00_trough_ZT12	AT3G54400
Cre02.g074474	NON circadian gene		AT5G29231,AT2G16668,AT3G02468,AT4G13075,AT2G01667,AT3G32052,AT5G15948,AT3G19274,AT4G16515,AT4G30740,AT5G20100,AT5G66211,AT1G19510,AT5G57123,AT2G42000,AT2G05185	ostta18g00440
Cre02.g074511	circadian gene	peak_ZT21_trough_ZT06	AT1G70900,AT4G16560	ostta16g01355
Cre02.g074550	NON circadian gene		AT5G60400,AT3G17300,AT1G53030,AT5G53690,AT3G12012,AT3G05890,AT2G32180,AT5G39860,AT1G05780,AT4G38820,AT4G30330,AT3G19660,AT4G04953,AT2G18740,AT1G65484,AT4G08140,AT4G19038,AT3G47710,AT5G48870	ostta11g01480,ostta02g04905,ostta12g02680,ostta02g00320
Cre02.g074600	NON circadian gene		AT4G25680,AT4G25660	ostta11g00985
Cre02.g074626	NON circadian gene		AT2G22000,AT5G18403,AT3G16080,AT1G52300,AT2G11891,AT4G35263,AT2G40590,AT2G32650,AT2G32180,AT2G34800,AT5G49640,AT5G42235,AT2G40510,AT2G31035,AT3G46860	ostta03g06000,ostta04g05590,ostta08g01030,ostta04g02800,ostta11g00380,ostta15g00100,ostta06g00450,ostta19g00360
Cre02.g074650	circadian gene	peak_ZT00_trough_ZT21	AT3G05420,AT5G27630,AT5G04420,AT1G74150,AT1G18610,AT2G18915	ostta16g02510
Cre02.g074700	circadian gene	peak_ZT00_trough_ZT21	AT3G19220,AT1G27385,AT2G19850,AT5G65810,AT3G15760,AT4G38060	ostta03g00887,ostta07g02190,ostta05g04480,ostta05g04900
Cre02.g074720	circadian gene	peak_ZT21_trough_ZT00	AT2G47840,AT3G02550,AT1G53530,AT5G45660,AT2G32150,AT3G27140,AT5G06760,AT3G09640,AT2G43540,AT1G69890,AT1G55640,AT3G61920,AT1G20650,AT4G27750,AT5G14300,AT4G22758	ostta01g02950,ostta13g03090,ostta01g04860,ostta11g00140,ostta10g02400,ostta07g01780
Cre02.g074737	circadian gene	peak_ZT00_trough_ZT15	AT5G42070	ostta14g02820,ostta08g03830,ostta18g00850
Cre02.g074758	circadian gene	peak_ZT00_trough_ZT12		ostta01g02770*,ostta05g03930*,ostta06g00050*,ostta11g01620*
Cre02.g074800	circadian gene	peak_ZT00_trough_ZT18		ostta01g02770*,ostta05g03930*,ostta06g00050*,ostta11g01620*
Cre02.g074850	circadian gene	peak_ZT12_trough_ZT03	AT2G13790,AT3G58690,AT2G13800,AT5G47750,AT2G42960,AT4G33430	ostta10g01050
Cre02.g074900	circadian gene	peak_ZT03_trough_ZT15	AT2G42010*,AT2G40116*,AT2G21010*,AT2G01540*,AT2G45760*,AT2G21040*,AT2G22125*,AT2G33320*,AT2G40815*,AT2G20990*,AT2G13350*,AT4G13550*,AT4G25970*,AT4G34150*,AT4G21160*,AT4G38530*,AT4G15740*,AT4G00700*,AT4G11830*,AT4G35790*	ostta01g05960*,ostta01g06070*,ostta04g00500*,ostta06g04210*,ostta08g01290*,ostta13g01900*,ostta14g01380*,ostta15g00070*,ostta16g01300*,ostta16g02570*
Cre02.g074950	circadian gene	peak_ZT12_trough_ZT00	AT4G01570,AT1G01480
Cre02.g074976	NON circadian gene		AT2G11271,AT3G31051,AT5G18010,AT2G36632,AT5G18030,AT4G24231,AT4G34881,AT2G37478,AT3G20966,AT5G18080,AT5G50361,AT5G21020,AT3G50651,AT3G05937,AT2G46330,AT2G21200,AT5G54531,AT2G29263,AT4G34588	ostta19g00510,ostta12g00970,ostta07g03930,ostta03g03790
Cre02.g075000	NON circadian gene		AT1G14870,AT1G14880,AT5G35525,AT3G18470,AT5G54220	ostta08g03950
Cre02.g075050	circadian gene	peak_ZT00_trough_ZT12	AT2G32830,AT4G16480,AT1G29520	ostta03g00380*,ostta03g02280*,ostta03g05640*,ostta04g01390*,ostta04g04520*,ostta06g04580*,ostta09g01980*,ostta10g01570*,ostta14g01570*,ostta20g00500*
Cre02.g075100	NON circadian gene		AT4G30480,AT2G07749,AT5G57640,ATMG01110,AT2G26340,AT1G76700,AT3G04500,AT5G10880	ostta14g02610,ostta05g02110,ostta06g02480,ostta09g02680,ostta09g02830,ostta15g02750,ostta04g04370,ostta10g00565
Cre02.g075150	circadian gene	peak_ZT00_trough_ZT15	AT4G21710,AT3G23780,AT5G45140,AT3G18090	ostta01g01720,ostta01g06120
Cre02.g075200	circadian gene	peak_ZT00_trough_ZT12		ostta06g02700
Cre02.g075250	circadian gene	peak_ZT15_trough_ZT00	AT1G22630,AT5G38170,AT1G09812,AT1G35680,AT1G75690,AT5G64816,AT5G16660,AT2G43090,AT2G48140,AT3G52440	ostta04g02990,ostta06g01920,ostta05g04720,ostta08g03300,ostta08g03240,ostta15g01690
Cre02.g075301	circadian gene	peak_ZT15_trough_ZT00	AT4G10380,AT5G47710,AT2G39700	ostta10g00900,ostta18g01770,ostta05g02780,ostta16g01400,ostta08g01500,ostta05g03240,ostta08g03050,ostta08g02320,ostta01g00430,ostta08g00950,ostta15g02805,ostta10g01060,ostta17g01900,ostta17g02250
Cre02.g075350	circadian gene	peak_ZT12_trough_ZT03	AT5G28290,AT3G04810,AT1G66750,AT5G08590,AT3G29160,AT1G54510,AT1G53165,AT5G63650,AT4G18700,AT3G61960,AT2G23030,AT2G01450,AT1G49180,AT1G54960,AT3G20860,AT4G10010,AT3G63280,AT3G06030,AT4G13020	ostta03g01180,ostta06g03740,ostta12g01580,ostta06g00940,ostta08g00820,ostta06g01620,ostta10g01020
Cre02.g075400	circadian gene	peak_ZT12_trough_ZT21	AT2G42540	ostta03g00230,ostta12g02820
Cre02.g075500	circadian gene	peak_ZT00_trough_ZT09	AT1G50510,AT1G05250,AT1G05240,AT5G49990,AT1G31440,AT2G42100,AT5G63050,AT5G18270,AT1G30520,AT1G15680,AT2G29780
Cre02.g075550	NON circadian gene		AT2G17350,ATMG00450,AT2G31700,AT2G18270,AT4G17700,AT4G14530	ostta07g01510,ostta01g03690,ostta07g00540,ostta07g00360,ostta20g00150,ostta18g01670,ostta18g00150
Cre02.g075600	circadian gene	peak_ZT00_trough_ZT15	AT5G15700,AT1G68990,AT2G24120	ostta09g04000
Cre02.g075650	NON circadian gene		AT1G07360,AT2G29580,AT5G07060,AT4G27000,AT1G11650,AT1G67170,AT5G54900,AT1G54080	ostta06g01720,ostta07g00920,ostta01g01950,ostta03g03940,ostta12g00040
Cre02.g075676	NON circadian gene		AT3G42130,AT3G25170,AT2G07363,AT3G49845,AT5G44585,AT2G23240	ostta04g05440,ostta12g00390,ostta14g00075
Cre02.g075700	circadian gene	peak_ZT15_trough_ZT09	AT4G02230,AT1G02780,AT3G16780,AT4G16030,AT1G54120,AT5G28090	ostta02g02700,ostta06g04620,ostta15g01500,ostta03g06030,ostta15g00360,ostta04g02570,ostta17g00600
Cre02.g075750	NON circadian gene		AT2G20380*,AT2G02310*,AT2G23160*,AT2G05970*,AT2G22050*,AT2G29910*,AT2G11200*,AT2G14500*,AT2G44030*,AT2G43270*,AT2G33705*,AT2G16810*,AT2G02340*,AT2G16220*,AT2G17310*,AT2G40910*,AT2G27520*,AT2G24540*,AT2G41170*,AT2G19630*	ostta03g00320*,ostta05g02310*,ostta08g02620*
Cre02.g075800	circadian gene	peak_ZT21_trough_ZT09	AT2G47930,AT2G17880	ostta07g04070
Cre02.g075850	NON circadian gene		AT1G78290,AT5G08590,AT1G60940,AT5G63650,AT4G40010,AT2G23030,AT4G33950,AT1G10940,AT3G50500,AT5G66880,AT1G48260,AT5G01820,AT5G21326,AT2G25090,AT2G26980,AT5G01810,AT4G24400,AT5G35410,AT1G01140,AT5G45820	ostta03g01180,ostta07g02725
Cre02.g075900	circadian gene	peak_ZT12_trough_ZT00	AT5G66880,AT3G50500,AT4G33950,AT5G63650,AT5G08590,AT1G60940,AT4G40010,AT1G78290,AT1G10940,AT2G23030,AT5G01820,AT4G30960,AT2G38490,AT5G01810,AT5G45820,AT3G17510,AT1G30270,AT5G21326,AT3G23000,AT1G48260	ostta03g01180,ostta01g02850,ostta04g05150,ostta14g00950,ostta03g02200,ostta06g03740,ostta09g00810,ostta03g03410,ostta13g00820,ostta08g00820,ostta10g01530,ostta16g02720
Cre02.g075950	circadian gene	peak_ZT21_trough_ZT03
Cre02.g075994	NON circadian gene		AT1G77093,AT4G04730,AT4G25890,AT3G24710,AT2G47400,AT4G25380,AT5G14110,AT3G57500,AT4G22212	ostta09g03730,ostta13g00800,ostta08g02000
Cre02.g076000	circadian gene	peak_ZT03_trough_ZT12	AT2G34180,AT4G16480	ostta03g01180,ostta15g01200,ostta09g04050
Cre02.g076050	circadian gene	peak_ZT12_trough_ZT03	AT2G42010*,AT2G40116*,AT2G21010*,AT2G01540*,AT2G45760*,AT2G21040*,AT2G22125*,AT2G33320*,AT2G40815*,AT2G20990*,AT2G13350*,AT4G13550*,AT4G25970*,AT4G34150*,AT4G21160*,AT4G38530*,AT4G15740*,AT4G00700*,AT4G11830*,AT4G35790*	ostta01g05960*,ostta01g06070*,ostta04g00500*,ostta06g04210*,ostta08g01290*,ostta13g01900*,ostta14g01380*,ostta15g00070*,ostta16g01300*,ostta16g02570*
Cre02.g076100	circadian gene	peak_ZT12_trough_ZT21	AT5G66030*	ostta20g00230,ostta03g02810,ostta05g02426
Cre02.g076150	circadian gene	peak_ZT12_trough_ZT00	AT3G12150	ostta08g03420
Cre02.g076200	circadian gene	peak_ZT06_trough_ZT21	AT4G33090*
Cre02.g076250	circadian gene	peak_ZT00_trough_ZT09	AT1G62750	ostta07g04530,ostta07g03980,ostta15g00390,ostta07g00370,ostta20g00730
Cre02.g076300	circadian gene	peak_ZT03_trough_ZT12	AT3G14930,AT2G40490	ostta17g00130,ostta12g02460,ostta01g03390,ostta05g01070,ostta05g02750
Cre02.g076350	NON circadian gene		AT4G38510,AT1G76030,AT1G20260,ATMG01190,AT5G08670,AT5G08690,ATCG00480,AT5G08680,ATCG00120,AT1G78900,AT5G09720	ostta10g00830,ostta02g00610,ostta10g03010
Cre02.g076400	NON circadian gene		AT4G19003,AT2G07827,AT4G21140,AT1G16850,AT4G37685	ostta14g00450,ostta08g02910,ostta11g01680
Cre02.g076433	NON circadian gene		AT1G67785,AT2G02050,AT2G17350,AT5G63905,AT1G60870,AT1G76065,AT3G27650,AT5G64180,AT4G18500,AT1G52300,AT4G14870,AT1G48830,AT1G11980,AT2G04390,AT5G04800,AT5G61220,AT1G78172,AT4G29480	ostta03g05270,ostta07g01510,ostta15g01910,ostta04g03410,ostta13g00380,ostta06g03970,ostta05g01750,ostta13g01280,ostta08g01260,ostta11g01480,ostta02g04840,ostta10g03530,ostta02g03930,ostta07g04450,ostta15g00660,ostta16g02290,ostta17g02180,ostta02g03680,ostta04g03640
Cre02.g076466	circadian gene	peak_ZT12_trough_ZT00	AT3G61930,AT5G48335,AT5G47455,AT3G49820,AT1G32310,AT2G47870,AT3G62950,AT4G23690,AT3G48020,AT5G50500,AT1G27550,AT2G20130,AT3G05625,AT3G52150	ostta15g00750,ostta03g02940,ostta20g00240,ostta01g02060,ostta07g01285,ostta01g02080,ostta07g02590
Cre02.g076500	circadian gene	peak_ZT09_trough_ZT21	AT1G22410,AT2G21370	ostta18g00620,ostta13g02070,ostta15g01250,ostta18g00740,ostta03g03550
Cre02.g076550	circadian gene	peak_ZT00_trough_ZT09		ostta02g03350,ostta17g02240,ostta14g01387,ostta02g04910,ostta11g00360,ostta09g00520
Cre02.g076600	circadian gene	peak_ZT00_trough_ZT09	AT1G18440,AT5G38290,AT5G19830,AT5G16140,AT5G42330	ostta01g02960,ostta07g02900
Cre02.g076625	circadian gene	peak_ZT21_trough_ZT09		ostta03g06000*,ostta04g05590*,ostta16g02730*
Cre02.g076650	circadian gene	peak_ZT12_trough_ZT03	AT4G13230,AT2G35070,AT1G20823,AT5G02960,AT5G13450,AT1G75950,AT1G01470,AT3G04620,AT3G51590,AT5G49440,AT2G37240,AT4G14110,AT5G65220,AT5G62350,AT2G47050	ostta05g02180,ostta05g01190,ostta04g04065,ostta15g01170,ostta04g00310,ostta08g03340,ostta14g00380,ostta05g02910,ostta05g01970
Cre02.g076663	NON circadian gene		AT2G15930,AT2G38210,AT1G20875,AT4G09731,AT5G47175,AT4G33640,AT5G12450,AT1G76185,AT2G39390,AT1G20460,AT4G10265
Cre02.g076700	circadian gene	peak_ZT18_trough_ZT00	ATCG00480,AT5G66480,AT3G47820,AT5G42140,AT1G08420,AT2G01820,AT4G19600	ostta02g02980
Cre02.g076750	NON circadian gene		AT1G17350,AT1G72420	ostta06g02810,ostta14g01388,ostta03g00900,ostta11g00470,ostta10g02400
Cre02.g076800	NON circadian gene		AT3G52940,AT1G50430,AT3G27770,AT1G27990	ostta03g04020
Cre02.g076850	circadian gene	peak_ZT15_trough_ZT03	AT4G29860,AT1G19750,AT5G16810,AT3G09430,AT1G27840,AT1G71840	ostta06g02170,ostta13g01030
Cre02.g076900	circadian gene	peak_ZT00_trough_ZT09	AT1G45160,AT3G45780,AT2G20050,AT5G58140,AT5G62310,AT1G48490,AT5G59680,AT3G17850,AT1G17750,AT2G24370,AT5G48740,AT4G28490,AT4G28650	ostta02g03370,ostta13g01130,ostta04g02270,ostta13g02720,ostta16g02540,ostta11g00840
Cre02.g076950	circadian gene	peak_ZT21_trough_ZT09	AT2G04160*	ostta12g00210
Cre02.g076987	circadian gene	peak_ZT15_trough_ZT03	AT2G28950	ostta13g02080*
Cre02.g077024	circadian gene	peak_ZT09_trough_ZT00	AT1G25540
Cre02.g077061	circadian gene	peak_ZT03_trough_ZT12	AT1G09380,AT1G75500	ostta03g04710,ostta07g04510,ostta05g02290,ostta12g01440,ostta03g05460,ostta12g02630,ostta17g00795
Cre02.g077100	NON circadian gene		AT4G23100	ostta02g01190,ostta05g04365
Cre02.g077150	NON circadian gene		AT5G52540,AT5G24000	ostta06g01300,ostta04g00650
Cre02.g077200	circadian gene	peak_ZT12_trough_ZT21	AT1G76790	ostta05g00130,ostta06g00640,ostta13g01310,ostta11g01420,ostta13g02770,ostta05g02790,ostta14g02610
Cre02.g077250	circadian gene	peak_ZT12_trough_ZT03	AT5G43930	ostta16g01360,ostta03g04370,ostta04g02310
Cre02.g077300	circadian gene	peak_ZT00_trough_ZT06	AT4G25630,AT5G52470,AT5G52490	ostta07g01200,ostta15g02040,ostta20g00340,ostta05g01530,ostta14g00910,ostta14g02490,ostta03g04850,ostta17g00920
Cre02.g077350	NON circadian gene		AT5G63890	ostta01g05700
Cre02.g077401	NON circadian gene		AT2G29210,AT5G46750	ostta03g01030,ostta01g06410,ostta01g06050
Cre02.g077451	NON circadian gene		AT5G53050	ostta11g01470
Cre02.g077500	circadian gene	peak_ZT12_trough_ZT00	AT5G02280,AT1G51160,AT5G41530,AT1G69470,AT2G01400,AT2G25185	ostta03g03250,ostta01g04275
Cre02.g077550	circadian gene	peak_ZT12_trough_ZT00	AT1G59077,AT1G58766
Cre02.g077600	circadian gene	peak_ZT21_trough_ZT00	AT2G32240,AT1G14850,AT1G13220,AT3G43920,AT2G18760,AT4G31570	ostta01g02760,ostta08g00830
Cre02.g077650	circadian gene	peak_ZT12_trough_ZT00	AT5G56610	ostta06g03130,ostta03g00990,ostta07g04130
Cre02.g077700	NON circadian gene		AT2G30710*	ostta01g01680*,ostta03g01110*,ostta03g04040*,ostta05g01570*,ostta07g01220*,ostta07g03540*,ostta09g03800*,ostta10g02560*,ostta12g01770*
Cre02.g077750	circadian gene	peak_ZT21_trough_ZT12	AT1G27750,AT5G64570
Cre02.g077800	circadian gene	peak_ZT00_trough_ZT12
Cre02.g077850	circadian gene	peak_ZT12_trough_ZT09	AT4G10520,AT5G57200	ostta04g03050
Cre02.g077900	circadian gene	peak_ZT21_trough_ZT09
Cre02.g077925	NON circadian gene		AT2G36460,AT5G44130,AT3G52930,AT5G09470,AT1G42680,AT5G25752,AT1G27000,AT5G03690,AT5G67080,AT1G72370	ostta04g04490,ostta04g03910,ostta17g02200,ostta18g01390,ostta10g00545,ostta05g02200,ostta07g00720,ostta11g01130,ostta04g01170
Cre02.g077951	circadian gene	peak_ZT03_trough_ZT09	AT2G41700	ostta18g01310*
Cre02.g077976	NON circadian gene		AT2G38910*,AT2G41860*,AT2G41410*,AT2G41100*,AT2G41110*,AT2G43290*,AT2G17290*,AT2G41090*,AT2G15680*,AT2G31500*,AT2G17890*,AT2G44310*,AT2G36180*,AT2G27030*,AT4G26570*,AT4G01420*,AT4G16350*,AT4G36070*,AT4G04700*,AT4G38230*	ostta01g01410*,ostta01g03310*,ostta01g03910*,ostta01g06540*,ostta03g03410*,ostta04g03430*,ostta05g02930*,ostta07g02880*,ostta07g03610*,ostta09g01170*,ostta09g03490*,ostta10g01830*,ostta11g01140*,ostta12g00480*,ostta14g00350*,ostta15g01200*,ostta16g00920*,ostta18g00720*
Cre02.g078000	circadian gene	peak_ZT09_trough_ZT00	AT1G33612,AT3G13920,AT3G26670,AT3G15570,AT2G26860,AT5G25310
Cre02.g078050	circadian gene	peak_ZT21_trough_ZT09	AT5G42940,AT4G12640
Cre02.g078100	circadian gene	peak_ZT00_trough_ZT15	AT1G76810,AT1G76820,AT1G76720,AT1G21160,AT5G40450	ostta03g04790
Cre02.g078150	NON circadian gene		AT2G47410*,AT5G49430*
Cre02.g078200	NON circadian gene		AT1G70570,AT4G11640,AT4G21140,AT1G19400,AT5G58280,AT1G67280,AT1G78210,AT5G10190,AT5G55130,AT5G10320,AT1G03510	ostta03g04250,ostta04g05300
Cre02.g078226	NON circadian gene		AT3G01230,AT5G06265,AT2G47320,AT1G06540,AT2G27740,AT1G14140,AT4G18660,ATCG00520,AT1G69660,AT2G29590,AT2G44920,AT2G20625,AT1G80230,AT1G68660,AT2G07110,AT1G07770	ostta08g01170,ostta04g04710,ostta15g02720,ostta16g01080,ostta05g01780,ostta05g04690,ostta01g06555,ostta05g02710,ostta06g02160,ostta07g01020,ostta08g00720,ostta04g02470
Cre02.g078251	NON circadian gene		AT2G22510,AT5G07550,AT4G09030,AT1G62333,AT2G16835,AT4G38080,AT1G04330,AT2G22940,AT2G19802,AT4G09270,AT4G09220,AT3G49845,AT1G30795,AT2G02498,AT4G28160	ostta03g01340,ostta07g00870,ostta11g02400,ostta09g04310
Cre02.g078300	circadian gene	peak_ZT21_trough_ZT09	AT3G62907,AT5G36722,AT5G36810,AT3G05890,AT1G28281,AT1G52390,AT3G24710,AT1G06137,ATCG00590,AT2G11271,AT5G17262,AT3G05880,AT4G16000,AT5G58790,AT2G23985,AT5G52547,AT4G25707,AT3G46086,AT2G11778,AT3G08762	ostta04g05090,ostta04g05020,ostta11g02400,ostta09g00530,ostta01g01240,ostta02g00093,ostta15g00470
Cre02.g078316	circadian gene	peak_ZT21_trough_ZT03	AT2G15420	ostta02g00170
Cre02.g078350	circadian gene	peak_ZT18_trough_ZT00
Cre02.g078400	circadian gene	peak_ZT18_trough_ZT03	AT2G26920,AT5G54730,AT5G07940
Cre02.g078450	circadian gene	peak_ZT12_trough_ZT00	AT4G00630	ostta13g02570,ostta19g00670
Cre02.g078476	NON circadian gene		AT5G07560,AT5G15970,AT2G04900,AT3G27415,AT1G31320,AT5G53895,AT3G43720,AT4G00220	ostta11g03180,ostta13g01330,ostta05g03110,ostta18g01530
Cre02.g078500	NON circadian gene		AT3G18760,AT5G14670,AT4G24640,AT4G17980,AT3G16660,AT1G05385,AT3G10220,AT3G01010,AT4G29970,AT1G53760,AT1G03950,AT3G10640,AT2G30370
Cre02.g078507	circadian gene	peak_ZT03_trough_ZT21	AT3G27750,AT3G24160	ostta12g01970,ostta08g03340,ostta11g01890,ostta20g00920,ostta04g04300,ostta09g01810,ostta04g01510
Cre02.g078550	NON circadian gene		AT1G64320,AT2G24420,AT1G28410,AT5G61200,AT1G55480,AT3G53350,AT5G27330,AT1G06530,AT1G09470,AT5G26770,AT4G32560,AT1G24560	ostta15g00510,ostta16g00900,ostta17g00900,ostta04g01350,ostta08g03430,ostta20g00400,ostta09g00460,ostta10g03100,ostta01g04590,ostta02g04630,ostta06g04330,ostta09g03500,ostta01g04040
Cre02.g078600	circadian gene	peak_ZT12_trough_ZT00	AT4G14430,AT4G27750,AT3G18530,AT1G03510,AT1G21410,AT1G44750,AT2G34630,AT4G02740,AT3G01400,AT5G51150,AT3G56900,AT5G03070	ostta10g03060,ostta17g02140,ostta05g04030,ostta13g01815,ostta14g01080,ostta05g02740,ostta03g01740
Cre02.g078650	circadian gene	peak_ZT12_trough_ZT00	AT5G64510	ostta02g03830*,ostta04g01995*
Cre02.g078700	circadian gene	peak_ZT21_trough_ZT03	AT2G34880*,AT2G38950*,AT4G21430*,AT4G20400*,AT4G00990*,AT1G62310*,AT1G63490*,AT1G30810*,AT1G08620*,AT1G11950*,AT1G09060*,AT3G07610*,AT3G48430*,AT5G46910*,AT5G04240*	ostta16g02110
Cre02.g078750	NON circadian gene		AT1G76050,AT3G50340	ostta02g04870,ostta07g02300,ostta05g00230
Cre02.g078777	NON circadian gene
Cre02.g078804	circadian gene	peak_ZT09_trough_ZT03	AT2G42840	ostta08g01710,ostta07g00850,ostta12g00210
Cre02.g078831	circadian gene	peak_ZT12_trough_ZT00	AT1G45249	ostta02g04260,ostta10g02650,ostta07g03690,ostta02g02880,ostta01g04290,ostta13g01905
Cre02.g078858	circadian gene	peak_ZT15_trough_ZT00	AT1G08700,AT2G29900	ostta10g01290
Cre02.g078885	NON circadian gene		AT3G08960,AT2G46520,AT3G59020	ostta01g05600*,ostta02g03490*,ostta08g01070*,ostta14g01740*,ostta16g02490*
Cre02.g078912	NON circadian gene		AT3G63410,AT2G31380,AT4G19750,AT4G25620	ostta03g05510,ostta18g01510,ostta08g00910,ostta09g02460,ostta01g01150,ostta11g02070
Cre02.g078939	circadian gene	peak_ZT00_trough_ZT18	AT5G24850	ostta01g06470,ostta05g00270
Cre02.g078950	circadian gene	peak_ZT18_trough_ZT09
Cre02.g078966	NON circadian gene		AT3G47060,AT5G58870,AT5G42270,AT1G50250,AT1G06430,AT2G30950,AT2G29080,AT5G15250,AT2G26140,AT1G07510,AT5G53170,AT3G16290,AT3G02450,AT4G23940,AT5G64580,AT1G79560,AT3G56690	ostta10g01700,ostta17g00010,ostta01g04920,ostta14g01440,ostta09g02850,ostta10g03240,ostta16g00830,ostta08g02760,ostta10g01120,ostta01g05610,ostta02g03410,ostta01g00650,ostta17g01820,ostta03g01510
Cre02.g079000	NON circadian gene		AT4G16330,AT5G15270
Cre02.g079003	NON circadian gene		AT1G76660,AT2G45850,AT5G26230,AT4G33930	ostta07g00850,ostta04g02490,ostta09g04320
Cre02.g079004	circadian gene	peak_ZT18_trough_ZT00	AT2G42840,AT4G12490,AT1G12810,AT5G11550,AT5G48920,AT2G27260,AT4G35390,AT4G28180,AT3G54680,AT3G12440	ostta16g01310,ostta11g00450
Cre02.g079005	NON circadian gene		AT4G16330,AT5G15270	ostta12g00340
Cre02.g079050	circadian gene	peak_ZT18_trough_ZT00	AT3G20640	ostta08g02590*,ostta08g04310*,ostta12g01340*,ostta13g01070*,ostta16g00910*
Cre02.g079100	circadian gene	peak_ZT00_trough_ZT21	AT1G46768	ostta15g02290,ostta08g01060,ostta16g01770,ostta18g01590,ostta11g01960,ostta05g04270,ostta12g02330,ostta06g01200,ostta17g02380,ostta10g02240,ostta16g00410,ostta12g01570,ostta06g03860
Cre02.g079150	circadian gene	peak_ZT00_trough_ZT03
Cre02.g079200	circadian gene	peak_ZT15_trough_ZT06	AT3G53340,AT4G14540,AT5G47640,AT2G37060,AT2G38880,AT2G13570,AT5G47670,AT1G09030,AT2G47810,AT1G21970,AT5G23090,AT5G08190	ostta02g01480,ostta04g05070
Cre02.g079250	circadian gene	peak_ZT12_trough_ZT06	AT2G42560,AT3G48860	ostta08g00490,ostta11g00630
Cre02.g079300	NON circadian gene		AT2G27600,AT2G34560,AT2G45500,AT3G27120,AT1G80350,AT4G27680,AT5G53540,AT1G09100,AT5G58290,AT3G05530,AT5G19990,AT5G43010,AT5G20000,AT1G45000,AT1G53750,AT2G03670,AT2G20140,AT4G29040,AT2G30950,AT5G15250	ostta10g00630,ostta03g01860,ostta01g05610,ostta06g04060,ostta03g01150,ostta09g02320,ostta03g03360,ostta01g04950,ostta17g00010,ostta03g02880,ostta09g02850,ostta01g04920,ostta01g03760,ostta14g01440
Cre02.g079351	circadian gene	peak_ZT12_trough_ZT00
Cre02.g079400	NON circadian gene		AT2G14870,AT3G41762,AT1G21470,AT2G22510	ostta07g02460,ostta14g00710,ostta11g01915,ostta03g06030,ostta03g05330,ostta14g02290
Cre02.g079450	NON circadian gene		AT5G58270,AT1G27940,AT1G02520	ostta17g00040
Cre02.g079500	NON circadian gene		AT1G49270,AT5G60300	ostta19g00640,ostta05g01690
Cre02.g079550	NON circadian gene		AT1G10290*,AT1G59610*	ostta05g01830
Cre02.g079600	NON circadian gene		AT3G58140,AT5G60110,AT5G60180	ostta02g01790
Cre02.g079650	NON circadian gene		AT2G40900*,AT2G37460*,AT2G37450*,AT2G05755*,AT2G39510*,AT4G32140*,AT4G30420*,AT4G15540*,AT4G01430*,AT4G01450*,AT4G28040*,AT4G01440*,AT4G08290*,AT4G19185*,AT4G16620*,AT4G08300*,AT1G44800*,AT1G43650*,AT1G70260*,AT1G11450*	ostta01g00540*,ostta03g00410*,ostta03g04710*,ostta05g02290*,ostta05g03160*,ostta06g02830*,ostta08g01320*,ostta10g03560*,ostta12g02630*,ostta17g00795*
Cre02.g079700	circadian gene	peak_ZT12_trough_ZT06	AT3G20330,AT1G75330	ostta15g00060,ostta01g01590,ostta08g02730
Cre02.g079750	circadian gene	peak_ZT00_trough_ZT12		ostta09g02190
Cre02.g079800	circadian gene	peak_ZT12_trough_ZT00	AT3G11090	ostta16g02220,ostta15g00220,ostta10g02090,ostta15g02720,ostta05g01100,ostta02g05000,ostta20g00920,ostta08g03160,ostta02g04410,ostta14g02790,ostta12g01980,ostta02g01990,ostta06g03680
Cre02.g079850	circadian gene	peak_ZT12_trough_ZT00	AT1G49980	ostta07g01380
Cre02.g079926	circadian gene	peak_ZT12_trough_ZT03
Cre02.g080000	NON circadian gene		AT2G29920,AT4G12530,AT2G07719,ATMG00610,AT5G20635,AT1G71866,AT4G24015,AT1G77000
Cre02.g080050	NON circadian gene		AT2G31320*,AT3G14890*	ostta13g02730*
Cre02.g080100	circadian gene	peak_ZT03_trough_ZT15	AT2G01730,AT1G61010	ostta09g02250
Cre02.g080150	NON circadian gene		AT4G17330
Cre02.g080200	circadian gene	peak_ZT03_trough_ZT12	AT2G45290,AT3G60750	ostta07g04370
Cre02.g080250	NON circadian gene		AT3G07430,AT4G27990,AT5G41960,AT5G21920,AT1G15190,AT1G36756,AT5G22794	ostta06g04190,ostta08g04180,ostta06g03680,ostta05g00290
Cre02.g080300	NON circadian gene
Cre02.g080350	circadian gene	peak_ZT09_trough_ZT18	AT3G20630	ostta04g04330
Cre02.g080400	circadian gene	peak_ZT09_trough_ZT00		ostta16g00790*
Cre02.g080450	circadian gene	peak_ZT12_trough_ZT03
Cre02.g080500	circadian gene	peak_ZT12_trough_ZT03	AT2G29730*,AT2G43820*,AT2G26480*,AT2G36750*,AT2G22590*,AT2G36970*,AT2G22930*,AT2G36760*,AT2G36790*,AT2G16890*,AT2G30140*,AT2G36800*,AT2G36770*,AT2G30150*,AT2G31750*,AT2G23260*,AT2G29750*,AT2G29740*,AT2G43840*,AT2G18570*
Cre02.g080550	circadian gene	peak_ZT09_trough_ZT03
Cre02.g080600	NON circadian gene		AT5G28540,AT5G42020,AT1G09080,AT3G09440,AT5G02500,AT5G02490,AT3G12580,AT1G16030,AT1G56410,AT5G09590,AT4G37910,AT5G49910,AT4G24280,AT2G32120,AT1G11660,AT4G16660,AT1G79920,AT1G79930	ostta02g01020,ostta17g02030,ostta04g04040,ostta06g00860,ostta02g01910,ostta09g03870,ostta12g00160
Cre02.g080650	circadian gene	peak_ZT09_trough_ZT21	AT4G24190,AT5G52640,AT2G04030,AT5G56030,AT1G52410	ostta17g00050,ostta10g01280,ostta01g00190,ostta10g00420
Cre02.g080700	circadian gene	peak_ZT09_trough_ZT21	AT3G09440,AT5G02490,AT4G37910,AT5G49910,AT4G16660	ostta02g01020,ostta17g02030,ostta04g04040,ostta06g00860,ostta02g01910,ostta09g03870,ostta12g00160
Cre02.g080750	circadian gene	peak_ZT21_trough_ZT09	AT2G48110	ostta05g03650
Cre02.g080800	circadian gene	peak_ZT03_trough_ZT15
Cre02.g080850	circadian gene	peak_ZT12_trough_ZT21	AT3G51230,AT1G68360,AT1G20360	ostta15g00010
Cre02.g080900	NON circadian gene		AT3G06050,AT3G52960,AT1G42960,AT1G65980,AT5G28660	ostta07g03690,ostta12g00190,ostta12g00020,ostta02g02080,ostta16g00270
Cre02.g080950	circadian gene	peak_ZT21_trough_ZT06	AT3G21690,AT4G26850	ostta05g04820,ostta08g01330,ostta01g05580
Cre02.g081000	circadian gene	peak_ZT03_trough_ZT12	AT3G15080,AT5G23900,AT3G29260,AT4G30620,AT1G71170,AT3G27140,AT1G22790,AT3G07800,AT3G04950,AT3G59890,AT3G62320,AT5G39530,AT2G24360,AT3G14110,AT4G24805	ostta10g00850,ostta01g04590,ostta10g00560,ostta07g01530,ostta16g02415,ostta01g00250,ostta07g03000,ostta03g04570
Cre02.g081050	circadian gene	peak_ZT03_trough_ZT15	AT1G65900,AT5G01920,AT3G08010,AT3G42630,AT1G28610,AT5G10760,AT2G01720,AT4G37270	ostta13g01030,ostta01g04080
Cre02.g081100	NON circadian gene		AT1G28200,AT3G29080,AT4G17810,AT5G08010,AT3G56260,AT3G46750,AT2G12875	ostta11g00440
Cre02.g081150	circadian gene	peak_ZT12_trough_ZT03	AT2G15420	ostta18g00460
Cre02.g081176	circadian gene	peak_ZT00_trough_ZT06	AT2G19870*,AT4G17610*,AT4G15520*,AT4G38020*,AT5G15390*,AT5G26880*	ostta01g02895*,ostta01g05840*,ostta04g00710*,ostta08g01530*,ostta09g00290*,ostta09g02180*,ostta09g03960*,ostta13g02140*,ostta15g02320*
Cre02.g081200	circadian gene	peak_ZT00_trough_ZT12	AT5G22370,AT4G12790,AT2G18680	ostta06g00180,ostta05g00350,ostta02g02670
Cre02.g081250	circadian gene	peak_ZT03_trough_ZT21	AT5G42020,AT5G28540,AT5G57320	ostta09g00600,ostta16g00460,ostta07g04410,ostta05g04400
Cre02.g081300	circadian gene	peak_ZT21_trough_ZT00	AT1G27850	ostta09g01570
Cre02.g081350	circadian gene	peak_ZT12_trough_ZT00	AT2G22570*,AT3G16190*,AT5G23220*,AT5G23230*	ostta01g02770*,ostta02g01200*,ostta03g03825*,ostta06g00430*
Cre02.g081400	circadian gene	peak_ZT00_trough_ZT12	AT3G49680,AT1G10070,AT1G50090,AT3G19710,AT1G50110,AT1G10060	ostta04g04750
Cre02.g081450	circadian gene	peak_ZT00_trough_ZT21	AT4G23620,AT5G66860,AT4G39745,AT5G10870	ostta02g00660,ostta04g03600,ostta02g02080,ostta20g00900
Cre02.g081500	NON circadian gene		AT4G23010,AT1G12600,AT5G59740,AT3G46180	ostta05g04770,ostta17g00470,ostta11g02070,ostta19g00590
Cre02.g081550	NON circadian gene		AT5G60340,AT1G55475	ostta03g05480,ostta02g04770
Cre02.g081600	circadian gene	peak_ZT12_trough_ZT21	AT1G20270,AT4G00720	ostta01g03330,ostta05g03400,ostta01g05080,ostta02g04790,ostta15g02235,ostta04g00125
Cre02.g081650	circadian gene	peak_ZT09_trough_ZT18	AT3G28720	ostta10g02250,ostta03g00100
Cre02.g081700	circadian gene	peak_ZT00_trough_ZT09	AT1G49490	ostta01g05310
Cre02.g081750	NON circadian gene		AT5G47930,AT3G42560,AT1G56220,AT3G15420,AT3G61110,AT4G29285,AT4G09012,AT1G71130	ostta07g01780,ostta16g00070,ostta07g01860,ostta04g00420
Cre02.g081800	circadian gene	peak_ZT21_trough_ZT06		ostta01g02770*,ostta05g03930*,ostta06g00050*,ostta11g01620*
Cre02.g081850	circadian gene	peak_ZT12_trough_ZT00	AT2G41640*,AT2G03370*,AT2G03360*,AT4G33600*,AT4G33590*,AT3G10320*,AT3G18170*,AT3G18180*,AT3G57380*,AT5G55500*	ostta07g01600,ostta18g00520
Cre02.g081900	circadian gene	peak_ZT12_trough_ZT03		ostta02g02140,ostta14g00650
Cre02.g081950	circadian gene	peak_ZT00_trough_ZT09	AT2G19210*,AT2G20300*,AT2G39110*,AT2G17170*,AT2G30730*,AT2G31800*,AT2G43230*,AT2G05940*,AT2G41970*,AT2G46850*,AT2G39180*,AT2G20850*,AT2G48010*,AT2G18470*,AT2G39660*,AT2G04300*,AT2G47060*,AT2G17090*,AT2G41820*,AT2G39360*	ostta04g05040*,ostta05g02460*,ostta05g02430*,ostta05g03180*,ostta09g00800*,ostta11g00890*,ostta11g01250*,ostta11g02240*,ostta12g01250*,ostta14g02800*
Cre02.g082000	circadian gene	peak_ZT09_trough_ZT03	AT4G12740	ostta14g02950
Cre02.g082050	NON circadian gene		AT1G25682	ostta18g00140
Cre02.g082100	NON circadian gene		AT2G07827,AT1G21140,AT4G03540,AT3G43630,AT2G07721,AT2G39530,AT2G47770,AT4G21310,AT1G03700,AT5G35590,AT2G40380,AT3G43660,AT4G27435,AT5G23290,AT3G11550,AT3G11397,AT4G03600	ostta12g02580,ostta01g01730,ostta20g00380,ostta06g01170,ostta14g02560,ostta04g01800,ostta11g00320,ostta11g00140,ostta08g00450,ostta04g04990,ostta03g04160,ostta07g02790,ostta14g00760,ostta20g00650,ostta04g00620,ostta18g01850,ostta11g02660
Cre02.g082150	NON circadian gene		AT4G18910,AT4G01470,AT1G59520,AT2G33150,AT1G73620	ostta17g01260,ostta13g02740,ostta09g04170,ostta18g01865,ostta10g00570,ostta19g00320,ostta16g01940,ostta01g04290,ostta17g01570,ostta11g02800,ostta05g01800,ostta03g01710,ostta01g02410,ostta05g00290
Cre02.g082200	NON circadian gene		AT2G17265,AT5G50900,AT1G16080	ostta08g01650,ostta18g01330
Cre02.g082250	NON circadian gene		AT2G17265,AT3G19310,AT2G26930,AT2G03020	ostta08g01650,ostta01g02240
Cre02.g082300	circadian gene	peak_ZT00_trough_ZT06	AT5G05210,AT5G53800,AT4G27500	ostta09g03130,ostta08g03850,ostta03g00250
Cre02.g082350	NON circadian gene		AT2G33740,AT4G22758,AT3G33494	ostta05g01050,ostta09g00850,ostta15g01640,ostta11g00490
Cre02.g082400	circadian gene	peak_ZT15_trough_ZT00	AT2G32780*,AT2G22310*,AT2G24640*,AT2G27650*,AT2G40930*,AT4G22350*,AT4G17895*,AT4G10570*,AT4G30890*,AT4G22285*,AT4G31670*,AT4G24560*,AT4G10590*,AT4G22410*,AT4G39370*,AT4G39910*,AT1G51710*,AT1G52450*,AT1G52430*,AT1G65110*	ostta01g01490*,ostta01g02990*,ostta02g03250*,ostta04g01930*,ostta04g04330*,ostta10g01340*,ostta11g00020*,ostta11g01450*,ostta11g01990*,ostta13g00020*,ostta17g01500*
Cre02.g082450	NON circadian gene		AT3G18810
Cre02.g082500	circadian gene	peak_ZT06_trough_ZT21	AT5G64040,AT3G56290,AT5G13470,AT5G01015,AT4G21445	ostta06g00250,ostta10g01990,ostta09g04370,ostta09g04400,ostta08g01490,ostta03g02050,ostta14g00560
Cre02.g082550	circadian gene	peak_ZT06_trough_ZT12	AT5G67030	ostta16g00670,ostta02g02500
Cre02.g082576	NON circadian gene		AT4G18422,AT1G36942,AT2G21290,AT3G13432,AT2G20835,AT5G62627,AT2G28755,AT3G04040,AT5G58005,AT4G08280,AT5G35120,AT3G29305,AT1G65510,AT1G52390,AT2G45695,AT1G15900,AT5G35732,AT3G10930,AT4G24420,AT2G20820	ostta05g04160,ostta04g04130,ostta03g02690,ostta15g01495,ostta18g01340,ostta12g01180,ostta10g01930,ostta03g01800,ostta09g01970,ostta14g01020
Cre02.g082600	circadian gene	peak_ZT09_trough_ZT03	AT1G10890,AT5G13340,AT5G64200,AT5G53800,AT1G07350,AT3G48120,AT2G37100,AT4G35785,AT5G19960,AT1G16610,AT5G57370,AT1G55310,AT2G28910,AT3G63400,AT5G49400,AT5G18810,AT3G20550,AT5G59790	ostta06g00560,ostta18g00090,ostta07g01435,ostta03g05435,ostta03g02930,ostta11g01900,ostta15g02690,ostta10g02390,ostta02g02070,ostta15g02050,ostta09g03130
Cre02.g082651	NON circadian gene		AT5G23300,AT4G21580,AT4G26010,AT5G06570,AT1G17650,AT1G30540,AT1G04550,AT5G08300,AT5G45410,AT5G21990,AT4G03610	ostta05g01390,ostta05g02490,ostta15g02795,ostta11g02770,ostta14g02350,ostta05g01350,ostta05g03240,ostta09g03930,ostta11g02070,ostta13g01570
Cre02.g082700	circadian gene	peak_ZT06_trough_ZT21	AT5G56090	ostta14g02010,ostta04g05400
Cre02.g082750	circadian gene	peak_ZT06_trough_ZT15	AT2G06520	ostta02g02560,ostta06g00280,ostta01g00700,ostta06g00730,ostta11g02630,ostta17g00180,ostta01g01295,ostta02g01300
Cre02.g082800	NON circadian gene		AT1G53250*,AT1G53800*	ostta15g00500,ostta07g02675
Cre02.g082825	circadian gene	peak_ZT03_trough_ZT09	AT1G62780,AT5G11280	ostta04g01610*,ostta06g02530*,ostta07g00280*,ostta07g01260*,ostta07g02780*,ostta08g02010*,ostta15g00620*
Cre02.g082852	circadian gene	peak_ZT06_trough_ZT15	AT2G06520	ostta02g02560,ostta06g00280,ostta01g00700,ostta06g00730,ostta11g02630,ostta17g00180,ostta01g01295,ostta02g01300
Cre02.g082877	circadian gene	peak_ZT03_trough_ZT09	AT1G11870,AT5G67240	ostta04g01610,ostta08g02010
Cre02.g082900	circadian gene	peak_ZT21_trough_ZT00	AT1G70330,AT1G02630	ostta13g01800*
Cre02.g082950	circadian gene	peak_ZT15_trough_ZT09	AT2G35610*,AT2G02061*,AT4G01220*,AT4G15970*,AT4G01750*,AT4G01770*,AT4G19970*,AT1G28710*,AT1G28695*,AT1G28700*,AT1G75110*,AT1G70630*,AT1G14590*,AT1G19360*,AT1G75120*,AT1G56550*,AT5G40900*,AT5G44820*	ostta01g01440*,ostta02g04620*,ostta03g00120*,ostta03g05030*,ostta04g02290*,ostta06g01390*,ostta06g01970*,ostta11g01630*,ostta14g03030*,ostta17g00870*,ostta17g01960*,ostta18g00385*,ostta18g01180*
Cre02.g083000	circadian gene	peak_ZT15_trough_ZT00	AT2G35530,AT4G34980,AT4G10510	ostta11g03200
Cre02.g083050	circadian gene	peak_ZT12_trough_ZT21	AT2G24600*,AT5G13530*,AT5G14230*	ostta03g00960*,ostta04g01090*,ostta15g02180*
Cre02.g083065	circadian gene	peak_ZT00_trough_ZT12	AT1G09300,AT4G29490	ostta11g02190,ostta01g03500
Cre02.g083100	circadian gene	peak_ZT18_trough_ZT03	AT5G57625,AT4G25790,AT4G25780,AT2G14610,AT4G31470,AT1G01310,AT4G16400,AT5G02730,AT4G02425
Cre02.g083180	circadian gene	peak_ZT12_trough_ZT03	AT3G28550,AT3G22142,AT1G23720,AT3G54580
Cre02.g083259	circadian gene	peak_ZT18_trough_ZT00	AT5G62090
Cre02.g083273	circadian gene	peak_ZT18_trough_ZT03
Cre02.g083300	circadian gene	peak_ZT12_trough_ZT00	AT3G07030,AT1G20220,AT5G55670	ostta09g00785,ostta07g02640
Cre02.g083350	NON circadian gene		AT4G21020,AT4G02910	ostta02g02950,ostta05g04270,ostta02g03790,ostta04g02570
Cre02.g083354	circadian gene	peak_ZT09_trough_ZT21	AT5G39040,AT1G70610,AT4G25450,AT5G03910,AT5G58270,AT4G28630,AT4G28620,AT5G61700,AT5G61690	ostta13g00830,ostta01g00520,ostta07g03100,ostta11g02890
Cre02.g083400	NON circadian gene		AT1G73380*
Cre02.g083450	NON circadian gene		AT2G29720*,AT2G35660*,AT4G38540*,AT4G15760*,AT1G24340*,AT3G24200*,AT5G11330*,AT5G24155*,AT5G05320*,AT5G67030*	ostta10g00780,ostta09g03540
Cre02.g083500	circadian gene	peak_ZT06_trough_ZT21	AT4G18570	ostta01g04970,ostta06g02040,ostta18g00930,ostta01g01700,ostta06g04050
Cre02.g083550	NON circadian gene			ostta16g00670,ostta17g02140,ostta01g00740
Cre02.g083600	NON circadian gene		AT1G30580,AT1G56050,AT3G57440	ostta09g00360,ostta17g00550,ostta02g01360
Cre02.g083650	circadian gene	peak_ZT12_trough_ZT03	AT2G23680	ostta13g01480,ostta09g02530
Cre02.g083700	circadian gene	peak_ZT12_trough_ZT00
Cre02.g083750	circadian gene	peak_ZT00_trough_ZT12
Cre02.g083800	circadian gene	peak_ZT09_trough_ZT21	AT1G30620	ostta05g04620,ostta19g00110,ostta08g01570,ostta14g00540,ostta09g00100,ostta04g05300
Cre02.g083850	circadian gene	peak_ZT06_trough_ZT18	AT2G13840,AT2G33280,AT1G09610,AT1G04450,AT4G35985	ostta17g01320,ostta10g00800,ostta04g02910,ostta08g00230
Cre02.g083900	NON circadian gene
Cre02.g083935	NON circadian gene
Cre02.g083950	circadian gene	peak_ZT00_trough_ZT09	AT3G62320,AT1G73885,AT3G49770	ostta03g02050,ostta01g01290
Cre02.g084000	circadian gene	peak_ZT00_trough_ZT09	AT3G12345,AT2G28725,AT4G34190,AT1G05065,AT5G39010,AT1G49245,AT3G06420,AT2G07669,AT1G20430,AT3G26690,AT1G15230,AT3G21680	ostta04g03130,ostta12g02940,ostta03g04400,ostta09g02120,ostta06g03950,ostta04g01370,ostta02g02100,ostta16g02640,ostta09g02940,ostta06g01000,ostta01g01200,ostta02g03860,ostta11g03110
Cre02.g084050	NON circadian gene		AT3G20920	ostta06g02470
Cre02.g084100	NON circadian gene		AT1G63380,AT2G30920,AT2G26340,AT3G11630,AT4G03630,AT3G55310,AT3G54210,AT3G55290,AT5G17840,AT3G21865,AT3G02430,AT2G10550,AT3G46170,AT1G29530,AT1G02090,AT1G53580,AT1G73320,AT1G09610,AT2G22370	ostta01g00590,ostta02g02820,ostta09g04200,ostta13g01560,ostta12g00450,ostta09g01260,ostta01g04570,ostta11g00050
Cre02.g084150	NON circadian gene
Cre02.g084176	NON circadian gene		AT5G15960,AT5G15970,AT5G38760,AT4G05265,AT2G22241,AT5G15320,AT1G50691,AT3G15909,AT5G64900,AT2G14692,AT5G35631,AT5G12043,AT5G35510	ostta06g02870,ostta07g03860,ostta07g03930,ostta06g00280
Cre02.g084200	circadian gene	peak_ZT12_trough_ZT03	AT3G61620,AT3G09800,AT1G80110,AT2G06570,AT3G58310,AT5G23370,AT4G35750,AT5G66550,AT5G24130,AT3G07310,AT2G01060,AT5G13490,AT1G01640,AT2G21990,AT3G44260,AT3G21970	ostta08g01130,ostta08g02730,ostta03g04970,ostta12g02180,ostta05g04810,ostta17g00510,ostta02g04900
Cre02.g084250	circadian gene	peak_ZT21_trough_ZT09	AT5G24940,AT5G53140,AT4G38520	ostta01g02010*,ostta01g05490*,ostta02g02330*,ostta03g04700*,ostta05g03040*,ostta06g01750*,ostta06g03080*,ostta07g01910*,ostta07g02140*,ostta07g04460*,ostta09g03780*,ostta11g00840*,ostta12g00400*,ostta13g02450*
Cre02.g084300	circadian gene	peak_ZT03_trough_ZT12	AT1G23360,AT5G57300,ATMG00690	ostta07g04500,ostta07g01100,ostta01g04250
Cre02.g084350	circadian gene	peak_ZT03_trough_ZT12	AT1G25520,AT3G28480	ostta11g02650,ostta05g02710,ostta04g04200,ostta04g00050
Cre02.g084400	circadian gene	peak_ZT12_trough_ZT00	AT5G18900,AT3G06300,AT3G28480,AT1G25520	ostta01g03330,ostta05g03400,ostta01g05080,ostta04g00125,ostta02g04790,ostta15g02235
Cre02.g084450	circadian gene	peak_ZT12_trough_ZT03	AT5G18900,AT3G06300,AT3G28480,AT4G29520	ostta01g03330,ostta05g03400,ostta01g05080,ostta02g04790,ostta04g00125,ostta15g02235
Cre02.g084500	circadian gene	peak_ZT03_trough_ZT15	AT2G24640*,AT2G17900*,AT4G02220*,AT4G31670*,AT4G24560*,AT1G67340*,AT1G17110*,AT1G70150*,AT3G21820*,AT5G65450*,AT5G50450*	ostta09g02830*,ostta13g00430*,ostta13g00710*
Cre02.g084550	circadian gene	peak_ZT00_trough_ZT12	AT4G28030,AT1G25112,AT1G25180,AT1G24851,AT1G25025,AT2G06025	ostta09g04200,ostta03g05230,ostta02g00520,ostta16g00730,ostta01g01870,ostta02g04115,ostta01g00770,ostta03g04460,ostta10g00850
Cre02.g084600	circadian gene	peak_ZT00_trough_ZT06	AT2G42260,AT3G05060,AT5G27120,AT2G27020,AT3G57150,AT3G25520,AT2G34570,AT1G65280,AT2G20280,AT3G10330,AT2G39320	ostta13g00380,ostta04g02280,ostta14g02730,ostta06g04020,ostta09g00690,ostta14g01555,ostta10g03070
Cre02.g084650	NON circadian gene		AT2G46520*,AT2G16950*,AT2G31660*,AT4G27640*,AT1G26170*,AT3G03110*,AT3G08960*,AT3G17340*,AT3G59020*,AT3G08943*,AT3G08947*,AT5G06120*,AT5G62600*,AT5G53480*,AT5G17020*	ostta01g05600*,ostta02g03490*,ostta08g01070*,ostta14g01740*,ostta16g02490*
Cre02.g084700	NON circadian gene		AT2G44900,AT4G18270,AT5G19330,AT3G53720	ostta14g02700,ostta09g03850,ostta08g00230
Cre02.g084750	NON circadian gene		AT1G15830,AT3G07810,AT5G39570	ostta01g01790*,ostta01g01950*,ostta01g02100*,ostta01g02825*,ostta01g03580*,ostta01g04840*,ostta01g05660*,ostta01g05670*,ostta02g00630*,ostta02g00980*,ostta02g01660*,ostta02g04000*,ostta03g00400*,ostta03g00860*,ostta03g02380*,ostta03g02410*,ostta03g03680*,ostta03g03940*,ostta03g04940*,ostta04g00030*
Cre02.g084800	circadian gene	peak_ZT12_trough_ZT00	AT5G02820,AT3G13170,AT1G63990,AT5G61720,AT3G32260	ostta05g00500,ostta13g00410,ostta13g01920
Cre02.g084850	circadian gene	peak_ZT15_trough_ZT12	AT1G73170,AT3G17040,AT5G38190	ostta09g04530,ostta08g01930
Cre02.g084873	NON circadian gene		AT5G37720,AT3G04360	ostta01g04840,ostta12g02330,ostta09g04090,ostta08g02880
Cre02.g084900	NON circadian gene		AT1G56440	ostta01g04680,ostta01g06410,ostta10g02280
Cre02.g084950	circadian gene	peak_ZT00_trough_ZT09	AT2G41880	ostta05g02350,ostta07g03770
Cre02.g085000	circadian gene	peak_ZT15_trough_ZT00	AT2G01330*	ostta01g00460*,ostta01g02490*,ostta01g04190*,ostta01g05230*,ostta01g05280*,ostta01g05420*,ostta01g05470*,ostta01g05900*,ostta01g06420*,ostta02g00410*,ostta02g00650*,ostta02g02490*,ostta02g03450*,ostta02g05390*,ostta03g01670*,ostta03g01830*,ostta03g02210*,ostta03g03970*,ostta03g04140*,ostta03g04990*
Cre02.g085050	circadian gene	peak_ZT03_trough_ZT09	AT2G46340,AT4G11110	ostta10g03410
Cre02.g085100	circadian gene	peak_ZT06_trough_ZT18		ostta05g04470
Cre02.g085150	circadian gene	peak_ZT12_trough_ZT00	AT2G33810*,AT2G42200*,AT2G47070*,AT1G53160*,AT1G27370*,AT1G76580*,AT1G27360*,AT1G02065*,AT1G20980*,AT1G69170*,AT3G60030*,AT3G57920*,AT3G15270*,AT5G43270*,AT5G18830*,AT5G50670*,AT5G50570*	ostta17g00610*
Cre02.g085200	NON circadian gene		AT5G24460,AT3G52480,AT3G49790	ostta01g00220,ostta01g03700
Cre02.g085257	circadian gene	peak_ZT03_trough_ZT09		ostta17g01230*
Cre02.g085279	NON circadian gene		AT1G54070,AT1G04070,AT4G39200,AT3G24770,AT3G29560,AT5G09270,AT1G16000,AT4G28660	ostta09g03200,ostta16g00530,ostta06g00950,ostta05g04790
Cre02.g085300	circadian gene	peak_ZT00_trough_ZT21	AT5G24355,AT3G01961,AT5G22520,AT3G49796,AT2G24285,AT5G49550,AT1G75440,AT3G11780,AT1G60970,AT4G09090,AT3G48675	ostta09g01410,ostta18g00040
Cre02.g085326	NON circadian gene		AT2G18370,AT4G03113,AT3G25573,AT4G38781,AT1G73790,AT1G53610,AT1G75830,AT4G03156,AT3G03150,AT3G62880,AT3G22183,AT5G65580,AT2G31710	ostta19g00510,ostta02g00750,ostta11g01390,ostta08g04180,ostta16g02220,ostta12g00390
Cre02.g085350	circadian gene	peak_ZT00_trough_ZT12	AT3G56850,AT3G17611,AT4G02860,AT1G06460,AT1G18470	ostta01g00480,ostta07g04740,ostta01g05670
Cre02.g085400	NON circadian gene		AT3G05070,AT1G60710,AT1G27530,AT3G25240,AT3G25870,AT5G17220,AT3G03190,AT4G35260,AT1G67060,AT2G44525,AT3G07720,AT3G14990,AT3G03080,AT4G34660,AT5G65250	ostta13g00650,ostta03g02120,ostta14g01990,ostta10g00050,ostta04g04340,ostta07g03140,ostta05g01270,ostta10g03060,ostta02g02440,ostta09g03480,ostta04g00300,ostta11g00930
Cre02.g085450	circadian gene	peak_ZT03_trough_ZT12	AT1G03475,AT4G03205	ostta03g03160,ostta18g01860
Cre02.g085500	circadian gene	peak_ZT21_trough_ZT06	AT5G44005,AT1G35430	ostta14g00075,ostta06g03130,ostta09g02040,ostta02g00220
Cre02.g085550	circadian gene	peak_ZT00_trough_ZT12	AT5G64813,AT3G28480	ostta10g03040,ostta04g04360,ostta14g02795,ostta06g02810
Cre02.g085600	NON circadian gene		AT5G65400,AT4G24380,AT3G06180	ostta13g00590,ostta04g05160,ostta05g00060,ostta09g03610
Cre02.g085650	NON circadian gene		AT3G52390,AT3G03500,AT2G30615,AT5G23160	ostta06g03850,ostta16g02420,ostta05g02850
Cre02.g085701	NON circadian gene		AT2G15530*,AT2G39100*,AT2G47560*,AT2G46493*,AT2G35420*,AT2G20030*,AT2G35910*,AT2G15580*,AT2G42350*,AT2G39720*,AT2G46495*,AT2G34000*,AT2G01735*,AT2G44581*,AT2G24480*,AT2G20650*,AT2G15260*,AT2G40830*,AT2G18670*,AT2G37150*	ostta01g01480*,ostta04g03050*,ostta04g04160*,ostta04g05140*,ostta06g01850*,ostta06g04040*,ostta09g03120*,ostta10g01450*,ostta10g01720*,ostta10g02440*,ostta10g02890*,ostta10g03150*,ostta12g01460*,ostta11g00420*,ostta12g02620*,ostta13g01990*,ostta13g02730*,ostta13g03080*,ostta14g02345*,ostta15g01870*
Cre02.g085750	NON circadian gene		AT5G64540
Cre02.g085800	NON circadian gene		AT2G47500
Cre02.g085850	circadian gene	peak_ZT12_trough_ZT21	AT1G79190
Cre02.g085900	NON circadian gene		AT1G31190,AT3G02870,AT2G21960,AT4G14100	ostta05g04730,ostta15g02070,ostta12g01880,ostta05g02610,ostta13g02390,ostta10g03350,ostta14g01660
Cre02.g085950	NON circadian gene		AT5G62440,AT5G51840,AT5G55430	ostta07g02640,ostta10g03400,ostta03g00810,ostta11g02620,ostta01g03740
Cre02.g086000	circadian gene	peak_ZT18_trough_ZT09
Cre02.g086050	circadian gene	peak_ZT15_trough_ZT06	AT1G34150	ostta09g01140,ostta16g02375
Cre02.g086076	circadian gene	peak_ZT03_trough_ZT21	AT5G08270,AT3G59110	ostta15g00870
Cre02.g086100	circadian gene	peak_ZT09_trough_ZT00	AT3G12370,AT5G64813	ostta04g03360,ostta20g00220,ostta04g00310,ostta16g01870,ostta04g04065,ostta05g00830,ostta07g03400,ostta01g01210,ostta06g03190
Cre02.g086150	circadian gene	peak_ZT00_trough_ZT09
Cre02.g086200	circadian gene	peak_ZT12_trough_ZT03	AT3G22620,AT2G32300,AT3G17100,AT3G03220,AT2G42060,AT2G17420,AT1G60230,AT1G18600,AT3G06790,AT1G33250	ostta11g02610,ostta06g02070
Cre02.g086250	circadian gene	peak_ZT09_trough_ZT18	AT3G48410,AT5G19540	ostta01g05220,ostta02g04070,ostta14g02280
Cre02.g086300	circadian gene	peak_ZT21_trough_ZT12	AT1G68890
Cre02.g086326	NON circadian gene		AT3G18280,AT1G48140,AT1G69320,AT4G29305,AT4G37720,AT3G29560,AT5G11425,AT2G07827,AT4G36040,AT3G06680,AT2G37925,AT2G26010,AT2G17723,AT5G44582	ostta10g03550
Cre02.g086350	circadian gene	peak_ZT15_trough_ZT03	AT3G04640	ostta03g04190,ostta07g01500,ostta07g04250,ostta07g02060,ostta02g01670
Cre02.g086400	NON circadian gene		AT5G10880,AT2G32040,AT1G07840,AT3G46110,AT5G16460,AT5G37030,AT1G78710,AT1G27890,AT1G42990	ostta01g04300,ostta07g02360
Cre02.g086428	circadian gene	peak_ZT21_trough_ZT03	AT5G56100	ostta11g01850,ostta14g00970,ostta14g00450,ostta04g04070,ostta12g00520,ostta14g02450,ostta17g01580,ostta07g02460,ostta10g02170,ostta07g03500
Cre02.g086456	circadian gene	peak_ZT00_trough_ZT09	AT3G14480,AT3G10595,AT5G19240,AT1G66260,AT1G72800,AT5G43170,AT3G06483,AT2G37170,AT1G10060,AT2G37180,AT3G45490	ostta03g00655
Cre02.g086500	circadian gene	peak_ZT00_trough_ZT12	AT1G58280,AT3G43833,AT2G17280,AT1G09935,AT1G16080,AT1G56423,AT2G42260,AT2G41445	ostta06g02930,ostta06g00870,ostta17g01240,ostta06g00170,ostta04g01740,ostta04g00410,ostta01g03920
Cre02.g086550	circadian gene	peak_ZT00_trough_ZT09	AT1G60230,AT2G39670,AT3G19630	ostta12g02230,ostta05g03550,ostta01g01420,ostta03g05080
Cre02.g086600	circadian gene	peak_ZT12_trough_ZT00	AT5G41470*	ostta05g04540*,ostta19g00520*
Cre02.g086650	circadian gene	peak_ZT12_trough_ZT06	AT5G62410,AT3G47460,AT2G27170,AT3G54670,AT5G48600,AT5G07660,AT3G16000,AT2G46180,AT5G53020,AT5G23890,AT1G22275,AT5G15920,AT1G22260	ostta04g00560,ostta06g01310,ostta09g02150,ostta03g03780,ostta18g00270,ostta01g06330
Cre02.g086700	circadian gene	peak_ZT09_trough_ZT21	AT5G51430	ostta07g03060
Cre02.g086750	circadian gene	peak_ZT00_trough_ZT06	AT4G14660*,AT1G75670*,AT1G06790*,AT3G22900*,AT5G59180*	ostta06g00090*,ostta10g01850*,ostta14g01555*
Cre02.g086800	NON circadian gene			ostta01g01150
Cre02.g086850	circadian gene	peak_ZT00_trough_ZT12	AT3G12660,AT1G23060,AT2G45270	ostta04g01620,ostta15g01860,ostta09g04230,ostta14g02635,ostta16g00980,ostta10g01710
Cre02.g086887	NON circadian gene		AT1G80680*
Cre02.g087000	circadian gene	peak_ZT21_trough_ZT06	AT5G65450*	ostta09g02830*,ostta13g00430*,ostta13g00710*
Cre02.g087050	circadian gene	peak_ZT21_trough_ZT09	AT4G34980,AT3G06810,AT4G09740,AT1G74750	ostta01g05860,ostta07g00730,ostta14g02750,ostta03g04560,ostta02g04850
Cre02.g087100	circadian gene	peak_ZT12_trough_ZT00	AT4G30720,AT3G46510,AT3G22980,AT3G11070,AT5G63490	ostta01g05860,ostta17g02410,ostta06g04290,ostta14g00410
Cre02.g087150	NON circadian gene		AT4G15560,AT1G32940	ostta20g00055,ostta06g03710,ostta07g02090,ostta08g00310,ostta03g00800,ostta08g00730,ostta01g04680,ostta02g00170
Cre02.g087200	circadian gene	peak_ZT00_trough_ZT15
Cre02.g087250	circadian gene	peak_ZT15_trough_ZT03	AT5G47610,AT5G44265,AT2G42000,AT3G12260,AT5G52605,AT1G12090,AT3G48890,AT2G14900,AT5G42890,AT5G45040,AT2G24390,AT2G45180,AT5G38410,AT1G73890,AT5G40020,AT1G12660,AT1G62510	ostta16g00160,ostta06g02230,ostta05g03690,ostta06g04140,ostta18g00110,ostta08g01390,ostta03g04920,ostta04g03570,ostta07g04690,ostta01g03370
Cre02.g087300	NON circadian gene		AT1G12550,AT2G45630,AT1G79870,AT1G72190,AT5G14780,AT2G44970	ostta11g01740,ostta14g01105
Cre02.g087324	NON circadian gene		AT5G58500,AT5G01075,AT5G03840,AT2G48140,AT5G08565,AT2G41010,AT4G32208,AT3G43720,AT5G18100,AT1G72230,AT4G09830,AT1G17350,AT1G72420	ostta14g00900,ostta09g03720,ostta04g03400
Cre02.g087350	NON circadian gene		AT3G18230,AT3G06480
Cre02.g087400	circadian gene	peak_ZT09_trough_ZT21	AT1G67870,AT3G46640,AT4G08630,AT2G37150	ostta16g00090
Cre02.g087450	circadian gene	peak_ZT09_trough_ZT00	AT5G64690	ostta06g02000
Cre02.g087500	NON circadian gene		AT2G38465,AT4G18660,AT2G18930,AT5G05300,AT1G75335,AT4G00100,AT3G60770,AT4G21980,AT4G38840,ATMG00720,AT3G15190	ostta03g02970,ostta03g03310,ostta15g00660,ostta07g01840,ostta15g02770,ostta01g03880,ostta03g05160
Cre02.g087551	circadian gene	peak_ZT09_trough_ZT15		ostta06g01730*
Cre02.g087600	NON circadian gene		AT2G02090,AT5G66750,AT5G19310,AT5G63950,AT3G57300	ostta05g01590,ostta17g01830,ostta09g03530,ostta14g01030,ostta02g01130
Cre02.g087633	circadian gene	peak_ZT06_trough_ZT21		ostta03g03090
Cre02.g087666	NON circadian gene
Cre02.g087700	circadian gene	peak_ZT00_trough_ZT21	AT4G08390,AT1G77490,AT3G09640,AT1G07890,AT4G35970,AT4G35000,AT4G33420,AT4G17690,AT1G68850,AT2G18140,AT2G41480,AT5G66390,AT1G77100,AT2G24800,AT5G42180,AT4G18310,AT5G51890,AT5G47000	ostta01g03640,ostta09g01590,ostta20g00590
Cre02.g087750	circadian gene	peak_ZT21_trough_ZT03	AT2G24230,AT1G16160,AT1G16120	ostta10g00670
Cre02.g087800	circadian gene	peak_ZT06_trough_ZT00	AT4G08500,AT5G16590,AT5G47850,AT5G48740,AT2G01210,AT1G73080	ostta10g00670
Cre02.g087850	circadian gene	peak_ZT21_trough_ZT00	AT5G60900	ostta01g01780*,ostta01g02180*,ostta01g02850*,ostta01g04270*,ostta01g05030*,ostta01g05490*,ostta01g05680*,ostta02g00460*,ostta02g02910*,ostta02g03370*,ostta02g03420*,ostta02g03720*,ostta02g03780*,ostta02g03890*,ostta03g01180*,ostta03g02200*,ostta03g03410*,ostta03g04140*,ostta03g04700*,ostta03g05420*
Cre02.g087900	circadian gene	peak_ZT06_trough_ZT15	AT5G01950,AT4G32300,AT1G51820,AT5G65700,AT5G20480,AT5G16900	ostta01g01780*,ostta01g02180*,ostta01g02850*,ostta01g04270*,ostta01g05030*,ostta01g05490*,ostta01g05680*,ostta02g00460*,ostta02g02910*,ostta02g03370*,ostta02g03420*,ostta02g03720*,ostta02g03780*,ostta02g03890*,ostta03g01180*,ostta03g02200*,ostta03g03410*,ostta03g04140*,ostta03g04700*,ostta03g05420*
Cre02.g087950	NON circadian gene		AT4G13780,AT3G55400	ostta04g02650
Cre02.g088000	circadian gene	peak_ZT03_trough_ZT18	AT4G28510,AT2G20530,AT1G03860,AT5G44140,AT5G40770,AT3G27280,AT5G14300,AT5G25260	ostta14g00720,ostta04g04020,ostta08g03370,ostta09g00180,ostta11g00950
Cre02.g088050	circadian gene	peak_ZT15_trough_ZT06	AT5G35770	ostta11g00530,ostta08g00910,ostta06g00770,ostta14g02230,ostta02g02940
Cre02.g088100	circadian gene	peak_ZT00_trough_ZT06		ostta16g00950
Cre02.g088151	NON circadian gene		AT3G27809,AT5G29044,AT2G40710,AT5G13917,AT3G28291,AT3G06895,AT5G53250,AT2G20585,AT1G31335,AT1G52390,AT5G35525,AT4G01328,AT1G60913,AT1G08120,AT1G10865,AT1G36745,ATCG00550,AT4G13235,AT5G58650,AT5G38160	ostta09g01420,ostta01g01190,ostta01g05270,ostta02g00093
Cre02.g088200	circadian gene	peak_ZT09_trough_ZT21	AT3G54960,AT1G21750,AT1G77510,AT3G16110,AT2G47470,AT1G04980	ostta05g02650
Cre02.g088250	circadian gene	peak_ZT00_trough_ZT12	AT2G30200	ostta20g00030,ostta09g03060,ostta09g01570
Cre02.g088300	circadian gene	peak_ZT12_trough_ZT00	AT1G69200*,AT1G77750*,AT4G36420*	ostta05g00880,ostta14g02460
Cre02.g088350	NON circadian gene		AT2G02370*,AT4G12000*,AT4G09580*,AT4G22850*,AT4G14950*,AT4G17790*,AT1G22850*,AT1G12450*,AT1G44960*,AT1G71940*,AT1G03260*,AT5G19070*	ostta03g01770*,ostta04g00930*,ostta07g01660*,ostta13g01400*,ostta15g01110*
Cre02.g088400	NON circadian gene		AT3G27925,AT5G39830,AT3G12440	ostta03g00640,ostta05g02665,ostta01g05000
Cre02.g088450	NON circadian gene		AT2G15900*,AT1G15240*	ostta08g02560*
Cre02.g088500	circadian gene	peak_ZT03_trough_ZT12	AT3G25805,AT5G64510,AT5G46310	ostta05g04540,ostta07g04510
Cre02.g088551	circadian gene	peak_ZT00_trough_ZT12	AT2G28240,AT2G31390,AT1G69200,AT5G51830	ostta09g04270
Cre02.g088600	circadian gene	peak_ZT09_trough_ZT00	AT3G06650,AT5G49460
Cre02.g088650	NON circadian gene			ostta02g05530
Cre02.g088651	circadian gene	peak_ZT18_trough_ZT06
Cre02.g088700	NON circadian gene		AT3G44750,AT2G25670,AT3G56860,AT1G60640,AT5G06110	ostta07g00710,ostta05g01450,ostta13g01100,ostta04g00770
Cre02.g088750	NON circadian gene		AT2G17930,AT4G36080	ostta08g01280
Cre02.g088800	NON circadian gene		AT3G04500,AT3G07560	ostta01g05660
Cre02.g088850	circadian gene	peak_ZT15_trough_ZT09	AT2G44050	ostta03g01360,ostta06g04345,ostta07g01180
Cre02.g088900	circadian gene	peak_ZT00_trough_ZT09	AT3G63490,AT2G42710,AT3G09050,AT1G54680	ostta08g01890,ostta12g02760,ostta10g03570
Cre02.g088950	circadian gene	peak_ZT00_trough_ZT21	AT3G01800,AT2G16760,AT2G47510,AT4G34850,AT5G48470	ostta03g01030,ostta04g02980,ostta11g01550,ostta01g00580
Cre02.g089000	circadian gene	peak_ZT00_trough_ZT18	AT3G62450,AT1G16916,AT4G33100,AT3G09870,AT4G24420,AT3G15395,AT3G03830,AT3G04920,AT2G43530,AT1G35900,AT3G09950,AT1G52300,AT4G19905,AT2G31082,AT5G66340,AT1G61410,AT2G43780,AT2G11891,AT1G34419	ostta15g02770,ostta07g03650,ostta07g02420,ostta02g00290,ostta05g01950,ostta10g03550,ostta04g02580
Cre02.g089050	circadian gene	peak_ZT09_trough_ZT03	AT5G08230
Cre02.g089100	circadian gene	peak_ZT09_trough_ZT21	AT5G05010,AT1G60780,AT5G15880,AT5G05740,AT1G10730	ostta03g05300
Cre02.g089150	NON circadian gene		AT3G07740,AT4G16420	ostta13g01520
Cre02.g089200	NON circadian gene		AT2G22740
Cre02.g089237	circadian gene	peak_ZT03_trough_ZT00	AT5G02310	ostta03g03380*
Cre02.g089274	circadian gene	peak_ZT06_trough_ZT18	AT3G03790,AT3G23270,AT5G12350,AT1G76950	ostta16g02550
Cre02.g089311	circadian gene	peak_ZT09_trough_ZT21	AT1G09870*,AT3G01310*,AT5G15070*	ostta03g03030*
Cre02.g089350	circadian gene	peak_ZT00_trough_ZT03
Cre02.g089400	circadian gene	peak_ZT21_trough_ZT09	AT5G06630,AT4G13390,AT4G08400,AT5G35190,AT1G49490	ostta09g00710,ostta18g01070,ostta01g00950
Cre02.g089450	circadian gene	peak_ZT12_trough_ZT00	AT2G28440	ostta04g05000,ostta11g03200,ostta12g00630
Cre02.g089500	NON circadian gene		AT4G38770,AT5G09530,AT2G21140,AT4G27520,AT5G53870,AT4G37450,AT3G62680,AT2G30620,AT1G54970,AT5G61610	ostta09g00710,ostta05g02690,ostta20g00850,ostta03g03760,ostta04g05240,ostta15g01610,ostta01g06050
Cre02.g089550	NON circadian gene		AT5G47430
Cre02.g089600	circadian gene	peak_ZT12_trough_ZT03		ostta01g03630
Cre02.g089608	circadian gene	peak_ZT12_trough_ZT00	AT1G79950,AT1G20720,AT1G20750	ostta16g01200,ostta08g00240
Cre02.g089650	circadian gene	peak_ZT15_trough_ZT06
Cre02.g089700	circadian gene	peak_ZT21_trough_ZT00
Cre02.g089750	circadian gene	peak_ZT21_trough_ZT00
Cre02.g089800	circadian gene	peak_ZT15_trough_ZT03	AT1G53300	ostta09g03540,ostta05g03470
Cre02.g089850	circadian gene	peak_ZT12_trough_ZT00	AT2G31150,AT3G59670	ostta13g01540,ostta14g02090
Cre02.g089900	circadian gene	peak_ZT09_trough_ZT18	AT1G61250,AT1G11180,AT2G20840,AT1G03550,AT1G32050	ostta17g01990
Cre02.g089950	circadian gene	peak_ZT12_trough_ZT00	AT1G23965,AT3G07190,AT3G25855,AT5G64180,AT1G28304,AT3G19055,AT5G57000,AT3G13630	ostta01g06300,ostta07g03430,ostta08g01260,ostta03g04345,ostta12g01300,ostta08g03960
Cre02.g090000	NON circadian gene			ostta01g02770*,ostta05g03930*,ostta06g00050*,ostta11g01620*
Cre02.g090050	NON circadian gene		AT1G68690,AT1G26150,AT3G19430,AT1G20130,AT5G38560,AT3G44340,AT3G24550,AT1G70460,AT5G56890,AT4G32640,AT5G21160
Cre02.g090100	circadian gene	peak_ZT09_trough_ZT21	AT3G04970,AT3G18620,AT5G04270,AT3G09320,AT4G24630,AT5G50020,AT4G22750,AT4G01730,AT3G51390,AT3G56920	ostta13g00600,ostta10g01230,ostta17g00530,ostta04g00250
Cre02.g090150	circadian gene	peak_ZT03_trough_ZT06	AT5G48840,AT5G24610,AT5G54067	ostta09g02630
Cre02.g090200	circadian gene	peak_ZT15_trough_ZT00	AT4G28190
Cre02.g090276	circadian gene	peak_ZT03_trough_ZT09	AT1G55870	ostta02g00240*
Cre02.g090350	circadian gene	peak_ZT12_trough_ZT06		ostta11g03120*
Cre02.g090400	circadian gene	peak_ZT00_trough_ZT06	AT1G20900,AT5G22040	ostta11g00470,ostta08g02500,ostta04g01360,ostta07g01710
Cre02.g090451	circadian gene	peak_ZT12_trough_ZT00	AT5G03280	ostta04g03800
Cre02.g090500	circadian gene	peak_ZT00_trough_ZT15	AT4G16680*,ATMG00580*	ostta06g01130
Cre02.g090526	NON circadian gene		AT3G02480,AT2G10020,AT1G24520,AT5G64350,AT1G62060,AT3G44590,AT2G30790,AT1G47780,AT2G27720,AT1G62080,AT1G12411	ostta15g00160,ostta16g00410,ostta03g04390,ostta02g04750,ostta14g00970,ostta05g00120,ostta04g02990,ostta17g00320,ostta12g00970,ostta02g01600,ostta06g00250
Cre02.g090550	circadian gene	peak_ZT09_trough_ZT00
Cre02.g090600	NON circadian gene		AT3G14240	ostta04g01540,ostta07g01680
Cre02.g090650	NON circadian gene		AT2G35190*,AT3G24315*	ostta15g02030*
Cre02.g090689	circadian gene	peak_ZT15_trough_ZT06	AT3G27960	ostta06g04280,ostta17g00270
Cre02.g090700	circadian gene	peak_ZT09_trough_ZT03	AT2G19210*,AT2G20300*,AT2G39110*,AT2G17170*,AT2G30730*,AT2G31800*,AT2G43230*,AT2G05940*,AT2G41970*,AT2G46850*,AT2G39180*,AT2G20850*,AT2G48010*,AT2G18470*,AT2G39660*,AT2G04300*,AT2G47060*,AT2G17090*,AT2G41820*,AT2G39360*	ostta04g05040*,ostta05g02460*,ostta05g02430*,ostta05g03180*,ostta09g00800*,ostta11g00890*,ostta11g01250*,ostta11g02240*,ostta12g01250*,ostta14g02800*
Cre02.g090750	NON circadian gene		AT2G30280*	ostta09g00410*
Cre02.g090850	NON circadian gene		AT5G15450,AT2G25140,AT1G74310,AT5G50920,AT3G48870,AT5G51070,AT4G14670,AT1G07200,AT4G30350	ostta05g04700,ostta14g01040,ostta01g00720,ostta07g02010
Cre02.g090900	NON circadian gene		AT1G07030,AT1G72820,AT5G46800,AT5G66380,AT2G30160,AT1G79900,AT5G15640,AT5G26200,AT1G14140,AT5G48970,AT1G25380,AT1G74240,AT5G19760	ostta03g01280,ostta06g04160,ostta09g02700,ostta04g00410
Cre02.g090950	circadian gene	peak_ZT21_trough_ZT09
Cre02.g091000	circadian gene	peak_ZT00_trough_ZT15	AT1G67960*	ostta15g01960*
Cre02.g091050	circadian gene	peak_ZT03_trough_ZT12	AT1G69740,AT1G44318	ostta01g02390
Cre02.g091100	circadian gene	peak_ZT15_trough_ZT09	AT4G16720,AT4G17390,AT2G45520,AT5G11600,AT5G57780	ostta02g04390,ostta12g02480,ostta15g00910,ostta02g03580
Cre02.g091150	circadian gene	peak_ZT09_trough_ZT18	AT4G01810	ostta12g02440,ostta11g02460
Cre02.g091193	circadian gene	peak_ZT15_trough_ZT00	AT3G17668,AT3G47650,AT5G17840,AT1G20823,AT3G15780,AT1G23147,AT5G18600,AT1G26450,AT1G45015,AT2G38540,AT5G16453,AT2G17450,AT5G05440,AT1G76410,AT4G26810,AT4G15690,AT5G61170,AT4G02840,AT1G07795	ostta08g00960,ostta16g01490,ostta01g06180,ostta14g00900,ostta01g02500,ostta04g04340,ostta14g00880,ostta09g03180
Cre02.g091200	circadian gene	peak_ZT21_trough_ZT00	AT5G54080
Cre02.g091226	NON circadian gene		AT2G45130*,AT2G03250*,AT2G26660*,AT2G03240*,AT2G03260*,AT4G25350*,AT4G11810*,AT4G22990*,AT1G14040*,AT1G69480*,AT1G35350*,AT1G68740*,AT1G63010*,AT1G26730*,AT3G23430*,AT3G29060*,AT5G20150*,AT5G15330*	ostta04g05360*,ostta11g03260*
Cre02.g091250	NON circadian gene		AT5G28490	ostta03g05270,ostta07g02800,ostta05g02500,ostta04g02520,ostta04g02230,ostta11g02740,ostta02g03350,ostta09g01680
Cre02.g091300	NON circadian gene		AT3G58150,AT5G52470,AT1G13690,AT3G51780,AT4G25630	ostta05g01090,ostta04g04130,ostta13g01450,ostta05g02500,ostta04g01100,ostta05g00540,ostta02g02880,ostta09g04060
Cre02.g091350	NON circadian gene		AT3G05800,AT3G58150,AT4G16800	ostta01g04800,ostta08g02740,ostta17g02070,ostta15g02750,ostta09g01810,ostta06g00770,ostta01g01820
Cre02.g091400	NON circadian gene		AT3G48870,AT5G51070	ostta01g00720
Cre02.g091450	NON circadian gene		AT3G49110,AT4G25700,AT5G26320,AT2G39710,AT5G26300,AT3G49120,AT2G41290,AT5G63860	ostta16g01690,ostta01g04650,ostta01g02570
Cre02.g091500	NON circadian gene			ostta16g02130
Cre02.g091550	NON circadian gene		AT1G71260,AT2G02740,AT1G14410	ostta17g00350,ostta08g00500,ostta15g02795
Cre02.g091567	NON circadian gene		AT2G30560,AT2G26120,AT2G11005,AT5G55680,AT4G11870,AT5G64350,AT2G16340,AT5G46620	ostta15g00290,ostta02g01600,ostta08g03760
Cre02.g091600	NON circadian gene		AT1G33102,AT4G11870,AT1G71865,AT2G11773,AT5G04386,AT3G47295,AT4G38401,AT1G23100,AT4G00530,AT3G09162,AT5G58570,AT3G55566,AT3G42148,AT5G62576,AT2G33830,AT3G57900,AT1G65510	ostta01g05270,ostta04g02730,ostta19g00510,ostta10g03220,ostta01g01620,ostta01g03510,ostta15g02080,ostta04g02750,ostta05g02810,ostta16g02610
Cre02.g091650	NON circadian gene
Cre02.g091700	circadian gene	peak_ZT12_trough_ZT00		ostta13g01970
Cre02.g091750	circadian gene	peak_ZT06_trough_ZT12	AT2G40840*,AT2G04270*,AT5G01260*,AT5G26570*	ostta06g01880*,ostta07g02260*,ostta08g01310*,ostta10g00500*,ostta11g00180*,ostta11g02110*,ostta14g01420*
Cre02.g091850	circadian gene	peak_ZT09_trough_ZT00	AT4G16800,AT1G60550,AT4G16210,AT5G43280,AT3G04990	ostta07g02020,ostta03g02070,ostta13g01930,ostta07g02830,ostta13g02290,ostta18g00090
Cre02.g091900	circadian gene	peak_ZT21_trough_ZT09
Cre02.g091950	circadian gene	peak_ZT00_trough_ZT12		ostta01g02770*,ostta05g03930*,ostta06g00050*,ostta11g01620*
Cre02.g092000	NON circadian gene		AT5G36950,AT2G47940,AT1G65630,AT5G40200,AT1G65640,AT3G16540,AT3G16550,AT5G40560,AT5G66480	ostta05g01930
Cre02.g092050	circadian gene	peak_ZT00_trough_ZT21	AT5G26200,AT1G72820	ostta09g02700,ostta02g03560,ostta16g01790
Cre02.g092076	circadian gene	peak_ZT15_trough_ZT06		ostta16g02130
Cre02.g092100	NON circadian gene		AT5G23760,AT3G44440,AT5G53880,AT4G38410,AT3G56910,AT2G37600,AT2G20350,AT3G50980,AT5G19480,AT1G12080,AT4G21020,AT5G02450,AT4G19150,AT5G25750,AT5G18540,AT3G59370,AT5G66490	ostta09g01010,ostta01g01250,ostta13g00380,ostta03g05550,ostta06g03470,ostta06g01640,ostta12g02270,ostta05g04790,ostta14g00010,ostta01g02620,ostta04g02280,ostta02g03680,ostta01g03080,ostta04g02230,ostta12g02820
Cre02.g092150	NON circadian gene		AT1G13230,AT1G80080,AT2G15320,AT4G03010,AT3G59510,AT1G68780,AT3G25670,AT4G26050,AT2G17440,AT5G05850,AT1G33590,AT3G11330,AT1G12970,AT1G13910,AT3G12610,AT1G33612,AT1G33670,AT4G35470	ostta01g05460,ostta01g04650,ostta09g03160,ostta20g00810
Cre02.g092200	circadian gene	peak_ZT00_trough_ZT12	AT5G11560*,AT5G35930*	ostta02g03890*,ostta03g03970*
Cre02.g092250	circadian gene	peak_ZT00_trough_ZT12	AT3G21640,AT5G10090,AT5G03740,AT5G65160	ostta14g00810,ostta08g00120,ostta14g03070,ostta04g05580
Cre02.g092284	circadian gene	peak_ZT12_trough_ZT03	AT2G42670	ostta07g01720*
Cre02.g092350	NON circadian gene		AT1G11680,AT2G32440,AT2G34490,AT2G34500,AT1G05160,AT3G14660,AT2G25160,AT1G13110,AT1G19630,AT2G27010,AT2G30490,AT3G14640,AT5G45340,AT1G64900,AT5G57260,AT3G14690,AT3G14650,AT3G19270,AT3G26160,AT1G33720	ostta11g01340,ostta01g05550,ostta08g01560,ostta05g02660
Cre02.g092400	circadian gene	peak_ZT03_trough_ZT21	AT1G13730	ostta01g03210*,ostta08g02950*
Cre02.g092451	circadian gene	peak_ZT09_trough_ZT21	AT1G54120,AT4G08280,AT5G65050,AT3G42385,AT5G51510,AT1G53610,AT3G29970,AT3G25190,AT1G76840,AT5G52547,AT2G29590	ostta01g01520,ostta09g02370,ostta03g04390,ostta04g04400,ostta14g02250,ostta04g02750,ostta03g02110,ostta07g01510,ostta05g03970,ostta09g02120,ostta01g03550,ostta12g02120,ostta01g02970,ostta03g01540,ostta04g03255,ostta15g01910
Cre02.g092500	NON circadian gene		AT5G47010,AT1G05460,AT1G65780,AT4G15570,AT1G65810,AT1G55540	ostta09g02800,ostta13g01390,ostta04g01900,ostta08g04260
Cre02.g092550	circadian gene	peak_ZT00_trough_ZT15	AT5G21990	ostta11g00900
Cre02.g092600	circadian gene	peak_ZT03_trough_ZT21	AT5G08270	ostta18g01860,ostta03g03160
Cre02.g092650	circadian gene	peak_ZT12_trough_ZT00	AT3G09390,AT3G02180	ostta03g05350,ostta02g01720,ostta14g02450
Cre02.g092700	circadian gene	peak_ZT12_trough_ZT00	AT3G13190	ostta16g00900,ostta04g01350,ostta15g02710,ostta12g01310,ostta03g02930,ostta20g00400,ostta15g00430,ostta15g02050
Cre02.g092750	circadian gene	peak_ZT00_trough_ZT09		ostta20g00410
Cre02.g092800	circadian gene	peak_ZT15_trough_ZT00	AT2G07775,AT4G03505,AT5G64900,AT3G60690,AT1G01470,AT5G60805,AT2G35612,AT2G22510,AT3G24065,AT1G06790,AT4G02620,AT1G53180,AT1G15800	ostta05g03850,ostta03g02110,ostta08g03640,ostta10g00980,ostta01g03180,ostta03g03770,ostta17g00970
Cre02.g092850	circadian gene	peak_ZT12_trough_ZT00	AT1G56270,AT3G27750,AT4G16162,AT1G16230,AT2G06570,AT5G22280	ostta03g02330,ostta05g00140
Cre02.g092900	NON circadian gene		AT1G63660	ostta16g01370
Cre02.g092926	NON circadian gene		AT1G28281,AT1G53543,AT5G51620,AT4G02489,AT3G08610,AT4G26055,AT1G16916,AT2G03565,AT5G02811,AT2G23118,AT2G07521,AT4G09860,AT5G04790,AT1G13608,AT2G19020,AT3G25265,AT1G61563	ostta10g03210,ostta09g03400,ostta08g03920,ostta05g00980,ostta01g06300,ostta18g00640,ostta04g05090,ostta02g03790
Cre02.g092950	circadian gene	peak_ZT09_trough_ZT21	AT1G76250,AT4G00490,AT5G31412,AT1G07850,AT3G05990,AT1G48600,AT4G31250,AT5G66300	ostta08g00740,ostta02g03740,ostta14g02650
Cre02.g092983	circadian gene	peak_ZT03_trough_ZT21	AT2G12461,AT4G38405,AT2G28507,AT3G19663,AT3G24710,AT3G26147,AT3G04540,ATCG00590,AT4G16855,AT5G04030,AT5G41685,AT2G10340,AT4G09649,AT3G61829,AT2G43460,AT3G59540,AT1G73165,AT5G15320,AT1G36030,AT2G11271	ostta03g01810,ostta12g00730,ostta07g01140,ostta15g02000,ostta07g00870,ostta10g00840
Cre02.g093017	NON circadian gene		AT3G19663,AT3G61829,AT4G38820,AT2G43871,AT2G28507,AT2G11271,AT5G57535,AT2G02510,AT2G38905,AT2G44198,AT4G01516,AT4G37720,AT3G50764,AT3G26147,AT3G30840,AT4G32240,AT3G28193,AT3G62499,AT5G04030	ostta12g01450,ostta18g00350,ostta12g00730,ostta02g05400
Cre02.g093051	NON circadian gene		ATMG00520*,ATMG01250*,AT4G20520*,AT1G74350*	ostta04g03490*
Cre02.g093084	NON circadian gene		AT2G28670,AT4G02430,AT3G57030,AT2G45110,AT5G24800,AT3G47540,AT1G64970,AT2G39720	ostta08g03760,ostta01g00690,ostta20g00120,ostta01g04360,ostta17g00210,ostta01g00780,ostta17g02075,ostta08g02880,ostta07g00720,ostta03g05580
Cre02.g093117	NON circadian gene		AT3G24516,AT2G23120,AT1G28135,AT1G26550,AT1G20580,AT1G29070,AT4G28750	ostta18g00235,ostta06g01570,ostta08g03920,ostta04g04380,ostta03g05350,ostta12g00830,ostta14g02695,ostta02g03530,ostta11g00500,ostta08g01060,ostta10g01480,ostta04g05090,ostta08g03020,ostta11g02380
Cre02.g093150	NON circadian gene		AT3G30390,AT5G05810,AT5G07990,AT4G32950	ostta03g00150,ostta09g02760,ostta01g06290,ostta04g03590,ostta06g00870,ostta03g00570,ostta12g02230
Cre02.g093202	NON circadian gene		AT5G18280
Cre02.g093252	NON circadian gene		AT5G54900	ostta01g04440,ostta04g02370,ostta07g00980
Cre02.g093300	circadian gene	peak_ZT09_trough_ZT15	AT3G02710,AT1G13220,AT2G37370,AT4G37440	ostta17g02185,ostta01g06130
Cre02.g093350	NON circadian gene		AT2G01260,AT3G09600,AT1G68830,AT5G41950,AT2G31800,AT5G05200,AT2G32840,AT5G05120,AT4G35890,AT5G20380	ostta09g02200,ostta10g02710,ostta11g01160
Cre02.g093401	circadian gene	peak_ZT00_trough_ZT09	AT5G22750
Cre02.g093450	circadian gene	peak_ZT03_trough_ZT09	AT2G36460,AT3G52930,AT4G26530,AT5G03690,AT4G26520,AT2G01140,AT2G21330,AT4G38970,AT3G11350	ostta03g00660,ostta01g03040,ostta04g04420,ostta04g00270
Cre02.g093500	NON circadian gene		AT4G38350	ostta16g01960,ostta09g01240,ostta01g06040
Cre02.g093550	circadian gene	peak_ZT00_trough_ZT12		ostta01g02770*,ostta05g03930*,ostta06g00050*,ostta11g01620*
Cre02.g093600	circadian gene	peak_ZT21_trough_ZT03	AT5G21070,AT4G03150,AT1G52460	ostta07g02830
Cre02.g093650	circadian gene	peak_ZT15_trough_ZT21	ATMG00240,AT4G05030,AT1G22630,AT5G52740	ostta11g01940,ostta07g00500,ostta02g05340,ostta01g02820
Cre02.g093700	NON circadian gene		AT5G23630,AT3G27870,AT3G22910,AT1G68710	ostta13g01670,ostta16g02015
Cre02.g093750	circadian gene	peak_ZT00_trough_ZT15	AT4G31240,AT1G60420
Cre02.g093800	NON circadian gene		AT1G61097	ostta04g00815
Cre02.g093850	circadian gene	peak_ZT21_trough_ZT00	AT2G15080*,AT2G19210*,AT2G19330*,AT2G26330*,AT2G19190*,AT2G28960*,AT2G15300*,AT2G32680*,AT2G28970*,AT2G01950*,AT2G02220*,AT2G15042*,AT2G20850*,AT2G30105*,AT2G35620*,AT2G04300*,AT2G25470*,AT2G19230*,AT2G41820*,AT2G23950*	ostta01g01370*,ostta01g02180*,ostta01g04650*,ostta06g01370*,ostta06g02820*,ostta06g03340*,ostta07g00940*,ostta11g03290*,ostta16g01640*
Cre02.g093900	NON circadian gene			ostta18g00780
Cre02.g093950	circadian gene	peak_ZT00_trough_ZT06	AT3G18680,AT3G10030	ostta16g01780
Cre02.g093975	NON circadian gene		AT2G27330*,AT2G24590*,AT2G41060*,AT2G35410*,AT2G37510*,AT2G42240*,AT2G03640*,AT2G21690*,AT2G16940*,AT2G43370*,AT2G37340*,AT2G47310*,AT2G47580*,AT2G36660*,AT2G46610*,AT2G14870*,AT2G29580*,AT2G33410*,AT2G37220*,AT2G21440*	ostta01g01790*,ostta01g01950*,ostta01g02100*,ostta01g02825*,ostta01g03580*,ostta01g04840*,ostta01g05660*,ostta01g05670*,ostta02g00630*,ostta02g00980*,ostta02g01660*,ostta02g04000*,ostta03g00400*,ostta03g00860*,ostta03g02380*,ostta03g02410*,ostta03g03680*,ostta03g03940*,ostta03g04940*,ostta04g00030*
Cre02.g094050	NON circadian gene		AT5G17250	ostta04g01180*,ostta15g02460*
Cre02.g094100	NON circadian gene		AT4G31240,AT1G60420	ostta10g01250,ostta02g03190
Cre02.g094150	circadian gene	peak_ZT00_trough_ZT12	AT2G46790*,AT5G02810*,AT5G24470*,AT5G60100*,AT5G61380*	ostta13g01820*
Cre02.g094200	circadian gene	peak_ZT09_trough_ZT00	AT3G13050,AT2G35740,AT4G16480	ostta10g01570
Cre02.g094250	circadian gene	peak_ZT21_trough_ZT12	AT2G39970,AT5G27520,AT5G66380,AT3G05290,AT5G39880	ostta14g02340,ostta01g02470,ostta16g02460
Cre02.g094300	circadian gene	peak_ZT03_trough_ZT00	AT2G43400
Cre02.g094350	circadian gene	peak_ZT21_trough_ZT09	AT1G02020	ostta09g03465,ostta14g00050
Cre02.g094400	circadian gene	peak_ZT00_trough_ZT06	AT1G11860,AT3G27960	ostta17g00165,ostta12g01790,ostta15g01265,ostta12g02420,ostta17g01880,ostta05g04210,ostta02g01640
Cre02.g094426	NON circadian gene		AT5G44894,AT3G04854,AT2G26267,AT1G22140,AT3G16432,AT5G26262,AT1G65845,AT3G57958,AT5G26640,AT3G48140,AT3G48346,AT1G65032,AT2G13126,AT4G09587,AT3G25717,AT3G44785,AT5G07230,AT2G18970,AT2G27535,AT1G36640	ostta03g03190,ostta08g00570,ostta01g05480,ostta04g05390,ostta14g01070,ostta07g03030,ostta19g00250,ostta01g01200
Cre02.g094450	circadian gene	peak_ZT21_trough_ZT09
Cre02.g094500	circadian gene	peak_ZT00_trough_ZT21	AT1G51035,AT3G43340,AT4G19095,AT3G32120,AT4G33310,AT3G44440,AT4G18500,AT1G51020,AT1G51010,AT2G01310	ostta04g03410,ostta01g01240,ostta10g00620
Cre02.g094551	circadian gene	peak_ZT12_trough_ZT03
Cre02.g094600	circadian gene	peak_ZT21_trough_ZT03
Cre02.g094650	NON circadian gene		AT1G07615,AT5G18570,AT1G16860	ostta11g01150,ostta07g04020,ostta03g03100,ostta06g00840
Cre02.g094700	circadian gene	peak_ZT12_trough_ZT06		ostta01g01150,ostta03g05190,ostta09g00560,ostta07g00390,ostta05g01680
Cre02.g094750	circadian gene	peak_ZT09_trough_ZT21	AT3G19840	ostta15g02830,ostta06g02820
Cre02.g094801	circadian gene	peak_ZT12_trough_ZT00		ostta02g03650*,ostta04g03630*
Cre02.g094850	circadian gene	peak_ZT12_trough_ZT00
Cre02.g094900	circadian gene	peak_ZT21_trough_ZT06
Cre02.g095000	circadian gene	peak_ZT09_trough_ZT21	AT2G06925	ostta01g01250,ostta12g02820,ostta11g01275,ostta02g02770
Cre02.g095032	circadian gene	peak_ZT12_trough_ZT00	ATMG00520*,ATMG01250*,AT4G20520*,AT1G74350*	ostta04g03490*
Cre02.g095033	NON circadian gene		AT2G18280,AT1G72210,AT1G22490
Cre02.g095034	NON circadian gene		AT1G17520,AT3G10340,AT3G12700,AT4G32540	ostta09g03520,ostta10g00030,ostta07g00810,ostta13g00600
Cre02.g095035	circadian gene	peak_ZT12_trough_ZT18	AT2G32300	ostta01g01770,ostta05g02910,ostta14g02200,ostta07g04070
Cre02.g095036	NON circadian gene		AT1G54217,AT2G38530,AT3G10090,AT5G03850,AT3G51600,AT5G57860,AT3G01328,AT2G28430,AT3G23200,AT2G15050,AT3G28155,AT1G23750	ostta03g01810,ostta05g00300,ostta20g00270
Cre02.g095037	NON circadian gene		AT3G19290
Cre02.g095038	NON circadian gene		AT1G54630,AT1G72750,AT5G50175,AT2G25610,AT4G10810,AT1G17530,AT5G08180,ATMG01240,AT3G04800,AT5G62980,AT5G20160,AT3G56110	ostta06g03860,ostta02g01600,ostta01g04730,ostta14g02170,ostta10g02230,ostta06g04100,ostta05g04390,ostta01g05530,ostta07g03230,ostta08g01390
Cre02.g095039	NON circadian gene		AT1G17050,AT5G02050,AT1G26310,AT1G24260,AT5G23600,AT5G46720,AT1G15880,AT3G03750,AT2G42360,AT4G19985,AT1G69840,AT1G09575,AT2G37020,AT5G01670	ostta02g03050,ostta08g03140,ostta09g02080,ostta01g01640,ostta06g01060,ostta05g04885,ostta06g02350,ostta16g02535,ostta09g01820,ostta03g01200
Cre02.g095040	NON circadian gene		AT3G59840,AT3G01730,AT4G26460,AT3G10020,AT2G34120,AT4G16750,AT2G02026	ostta01g00290,ostta10g01060,ostta12g02000,ostta07g01940
Cre02.g095041	NON circadian gene		AT4G11050,AT1G64390
Cre02.g095042	NON circadian gene		AT2G28020,AT3G42150,AT1G65352,AT4G07940,AT1G47830
Cre02.g095043	NON circadian gene		AT5G60070	ostta01g06680,ostta05g02580
Cre02.g095044	circadian gene	peak_ZT00_trough_ZT12	AT5G22250,AT5G14240,AT2G01540,AT3G15840,AT3G48510,AT5G10830,AT3G04360,AT1G34070,AT4G17370,AT5G05290,AT1G27090	ostta01g04750
Cre02.g095045	NON circadian gene		AT1G79350*	ostta03g05450
Cre02.g095046	circadian gene	peak_ZT21_trough_ZT03	AT1G32950	ostta20g00035
Cre02.g095047	circadian gene	peak_ZT15_trough_ZT06	AT3G22490,AT4G19270,AT1G21140,AT5G59180,AT3G26110,AT3G22500,AT2G15220	ostta03g05400,ostta15g01030,ostta06g03860,ostta07g01780,ostta03g04635,ostta11g02810,ostta15g00500,ostta10g02255,ostta05g02490,ostta07g03800,ostta18g01865
Cre02.g095048	circadian gene	peak_ZT21_trough_ZT12	AT3G01460
Cre02.g095049	circadian gene	peak_ZT21_trough_ZT12	AT1G69050,AT2G27228,AT3G41762,AT5G11690,AT3G15518,AT2G47720,AT3G24770,AT2G41997,AT3G44450,AT1G36272,AT1G35461,AT3G53402,AT5G65390,AT1G07490,AT2G38870,AT1G50080	ostta10g03210,ostta06g03700,ostta07g02610,ostta06g01570,ostta04g01470,ostta08g03150,ostta08g01430,ostta07g01870,ostta01g03510
Cre02.g095050	NON circadian gene		AT1G11480,AT4G28811
Cre02.g095051	circadian gene	peak_ZT21_trough_ZT12	AT2G28710,AT1G65032,AT5G03230,AT1G52220,AT5G27760,AT1G28150,AT4G13100,AT4G14104,AT3G05550,AT5G24920,AT4G34290,AT1G09560,AT3G27750,AT5G51110,AT3G05930	ostta06g03920,ostta07g01840,ostta09g03860,ostta02g00320,ostta12g02430,ostta12g01740,ostta07g02190,ostta04g00360,ostta08g03190,ostta11g02700,ostta07g03460
Cre02.g095052	circadian gene	peak_ZT21_trough_ZT09	AT5G06190,AT1G22767,AT2G13126,AT2G25305,AT1G05925,AT2G24592,AT3G29036,AT5G19710	ostta11g00030,ostta07g01030
Cre02.g095053	NON circadian gene		AT2G18170*,AT2G26330*,AT2G28250*,AT2G19190*,AT2G38910*,AT2G45910*,AT2G28960*,AT2G15300*,AT2G46700*,AT2G41860*,AT2G13790*,AT2G13800*,AT2G33580*,AT2G01210*,AT2G28970*,AT2G43790*,AT2G30940*,AT2G16750*,AT2G34290*,AT2G01950*	ostta01g01780*,ostta01g02180*,ostta01g02850*,ostta01g04270*,ostta01g05030*,ostta01g05490*,ostta01g05680*,ostta02g00460*,ostta02g02910*,ostta02g03370*,ostta02g03420*,ostta02g03720*,ostta02g03780*,ostta02g03890*,ostta03g01180*,ostta03g02200*,ostta03g03410*,ostta03g04140*,ostta03g04700*,ostta03g05420*
Cre02.g095054	NON circadian gene		AT5G54855,AT1G26770,AT4G07675,AT2G10602,AT4G14145,AT5G07040,AT2G33310,AT1G18650,AT2G11623,AT1G22510,AT2G39700,AT1G53160	ostta05g02400,ostta20g00460,ostta08g01700,ostta09g00550,ostta17g01130,ostta07g03360,ostta01g00960,ostta10g01510,ostta10g00560,ostta01g03180,ostta15g01840,ostta09g00655
Cre02.g095055	circadian gene	peak_ZT12_trough_ZT00	AT2G48110
Cre02.g095056	NON circadian gene		AT3G03341,AT1G23147,AT3G46020,AT4G38781,AT3G61678,AT4G09270,AT4G09220,AT3G24513,AT5G05113,AT5G62627,AT5G15160,AT4G11510	ostta13g01620
Cre02.g095057	circadian gene	peak_ZT12_trough_ZT00		ostta03g06000*,ostta04g05590*,ostta16g02730*
Cre02.g095058	circadian gene	peak_ZT12_trough_ZT00	AT2G31650
Cre02.g095059	circadian gene	peak_ZT12_trough_ZT00	AT1G24706
Cre02.g095060	NON circadian gene			ostta03g01110,ostta04g00910
Cre02.g095061	NON circadian gene		AT4G39220,AT4G07932,AT1G20880,AT3G24130,AT4G18890,AT5G11820,AT4G27320,AT1G72420	ostta11g00620,ostta06g03120,ostta05g04640
Cre02.g095062	NON circadian gene		AT5G13530	ostta10g00260
Cre02.g095063	circadian gene	peak_ZT12_trough_ZT00	AT3G50590
Cre02.g095064	NON circadian gene		AT5G62330,AT4G03728,AT5G17650,AT5G55750,AT2G25409,AT4G27960,AT3G43430	ostta05g01910
Cre02.g095065	circadian gene	peak_ZT12_trough_ZT03	AT5G13530
Cre02.g095066	circadian gene	peak_ZT12_trough_ZT00
Cre02.g095067	circadian gene	peak_ZT12_trough_ZT03	AT5G13530
Cre02.g095068	NON circadian gene
Cre02.g095069	circadian gene	peak_ZT06_trough_ZT00	ATMG00200,AT2G23348,AT1G53610,AT2G02023,AT5G16950	ostta10g02230,ostta02g05020,ostta07g00470,ostta09g04140,ostta14g01090
Cre02.g095070	circadian gene	peak_ZT00_trough_ZT15	AT1G48160,AT4G25760,AT3G19530,AT5G35760,AT5G01075	ostta01g00410
Cre02.g095071	NON circadian gene		AT2G32070*,AT1G55870*,AT1G61470*,AT1G27820*,AT1G15920*,AT1G06450*,AT1G80780*,AT1G27890*,AT3G44240*,AT3G44260*,AT3G25430*,AT5G22250*,AT5G10960*	ostta02g00240*
Cre02.g095072	circadian gene	peak_ZT12_trough_ZT00	AT3G50900,AT2G02498
Cre02.g095073	NON circadian gene		AT2G30200,AT3G24740,AT5G19630,AT2G40490,AT4G16490,AT5G24520,AT4G27585,AT1G12770,AT3G61540,AT1G08210	ostta16g02320,ostta03g03610,ostta15g01670,ostta04g01950,ostta04g00790,ostta07g00500,ostta05g03730
Cre02.g095074	circadian gene	peak_ZT06_trough_ZT00	AT2G05170
Cre02.g095075	circadian gene	peak_ZT21_trough_ZT06	AT1G54580,AT1G77350,AT1G12310,AT2G37530,AT1G48605,AT1G68795,AT3G22425,AT3G16020,AT5G10590,AT1G50800,AT1G18790,AT3G21150	ostta01g05330,ostta07g01575,ostta07g01975,ostta04g02520,ostta11g02570,ostta04g01060,ostta11g00605,ostta06g00620,ostta16g00580
Cre02.g095076	circadian gene	peak_ZT21_trough_ZT09	AT1G12940,AT5G64500,AT5G13750	ostta15g01050
Cre02.g095077	circadian gene	peak_ZT00_trough_ZT18	AT5G50100,AT1G44890	ostta05g03280
Cre02.g095078	NON circadian gene		AT2G36370*,AT2G30600*,AT2G46260*,AT4G01160*,AT3G61600*
Cre02.g095079	circadian gene	peak_ZT00_trough_ZT03	AT2G46260*
Cre02.g095080	circadian gene	peak_ZT15_trough_ZT03	AT1G26761	ostta16g00260
Cre02.g095081	circadian gene	peak_ZT09_trough_ZT00
Cre02.g095082	circadian gene	peak_ZT21_trough_ZT00	AT2G19480*,AT4G26110*,AT1G18800*,AT1G74560*,AT3G13782*,AT5G56950*	ostta13g01120*
Cre02.g095083	circadian gene	peak_ZT21_trough_ZT03	AT4G14465,AT4G38660	ostta03g02680
Cre02.g095084	circadian gene	peak_ZT00_trough_ZT21	AT2G22940,AT2G32885,AT2G40510,AT5G19800,AT5G09978,AT2G40590,AT4G09270,AT4G09220,AT2G25685,AT3G56340,AT2G22941,AT5G11760,AT2G40530,ATCG00750,AT1G53633,AT2G04034	ostta05g04415,ostta02g03900,ostta04g02990,ostta04g00600,ostta02g00630,ostta18g01120,ostta11g01090,ostta09g03790
Cre02.g095085	NON circadian gene		AT3G56160,AT1G37000	ostta02g03290*,ostta09g00940*
Cre02.g095086	NON circadian gene		AT3G56160*	ostta02g03290*,ostta09g00940*
Cre02.g095087	circadian gene	peak_ZT00_trough_ZT18	AT3G19390,AT1G09850,AT5G43060,AT1G47128	ostta01g04900*,ostta01g05770*,ostta02g03280*,ostta06g01520*,ostta07g01680*,ostta07g01650*,ostta10g01160*,ostta12g01750*,ostta14g01280*
Cre02.g095088	circadian gene	peak_ZT12_trough_ZT06		ostta17g00330
Cre02.g095089	NON circadian gene		AT4G13720,AT5G03930,AT1G58450,AT5G22530,AT1G36020,AT3G26616,AT5G52730	ostta01g06270,ostta07g00250,ostta05g00290,ostta18g00330,ostta13g01410
Cre02.g095090	NON circadian gene		AT2G07806,AT5G50620,AT5G50510	ostta07g02740
Cre02.g095091	NON circadian gene		AT1G54650*,AT1G73600*,AT1G48600*,AT3G18000*	ostta04g03480*,ostta08g03620*,ostta09g00880*,ostta15g02860*,ostta19g00460*
Cre02.g095092	NON circadian gene		AT5G17230,AT2G43630,AT1G03340	ostta05g03530
Cre02.g095093	circadian gene	peak_ZT09_trough_ZT21	AT3G59840	ostta06g01000,ostta01g00290,ostta11g00030,ostta01g02260,ostta01g04540,ostta03g05160,ostta08g03900,ostta05g00320,ostta10g03280
Cre02.g095094	NON circadian gene		AT2G10931,AT2G07521,AT3G61829,AT1G74448,AT3G32052,AT2G38544,AT4G33145,AT3G11591,AT1G33102,AT4G27652,AT2G28507,AT2G07669,AT1G61575,AT3G49551,AT1G10865,AT5G24165	ostta08g00960,ostta20g00690,ostta06g02870,ostta16g00110,ostta15g01940,ostta02g00760
Cre02.g095095	circadian gene	peak_ZT21_trough_ZT09	AT2G27380
Cre02.g095096	circadian gene	peak_ZT12_trough_ZT06	AT3G09000,AT5G55930,AT3G08850	ostta10g00140,ostta16g02550
Cre02.g095097	circadian gene	peak_ZT03_trough_ZT12	AT1G18170,AT1G73655,AT2G43560,AT5G45680,AT5G13410,AT4G39710,AT5G05420	ostta17g00150,ostta16g00320,ostta05g00870,ostta09g04340,ostta03g03500,ostta03g03420,ostta01g01690,ostta09g00320,ostta01g02820,ostta07g02740
Cre02.g095098	circadian gene	peak_ZT15_trough_ZT00	AT3G44100,AT5G06480,AT3G11780,AT3G50685,AT1G52550,AT3G15780	ostta09g04310,ostta15g02795,ostta02g02475
Cre02.g095099	circadian gene	peak_ZT12_trough_ZT03	AT2G18170*,AT2G26330*,AT2G28250*,AT2G19190*,AT2G38910*,AT2G45910*,AT2G28960*,AT2G15300*,AT2G46700*,AT2G41860*,AT2G13790*,AT2G13800*,AT2G33580*,AT2G01210*,AT2G28970*,AT2G43790*,AT2G30940*,AT2G16750*,AT2G34290*,AT2G01950*	ostta01g01780*,ostta01g02180*,ostta01g02850*,ostta01g04270*,ostta01g05030*,ostta01g05490*,ostta01g05680*,ostta02g00460*,ostta02g02910*,ostta02g03370*,ostta02g03420*,ostta02g03720*,ostta02g03780*,ostta02g03890*,ostta03g01180*,ostta03g02200*,ostta03g03410*,ostta03g04140*,ostta03g04700*,ostta03g05420*
Cre02.g095100	NON circadian gene		AT3G29560,AT3G10020,AT3G15351	ostta13g00190,ostta06g00260,ostta01g03690
Cre02.g095101	NON circadian gene		AT2G27330*,AT2G24590*,AT2G41060*,AT2G35410*,AT2G37510*,AT2G42240*,AT2G03640*,AT2G21690*,AT2G16940*,AT2G43370*,AT2G37340*,AT2G47310*,AT2G47580*,AT2G36660*,AT2G46610*,AT2G14870*,AT2G29580*,AT2G33410*,AT2G37220*,AT2G21440*	ostta01g01790*,ostta01g01950*,ostta01g02100*,ostta01g02825*,ostta01g03580*,ostta01g04840*,ostta01g05660*,ostta01g05670*,ostta02g00630*,ostta02g00980*,ostta02g01660*,ostta02g04000*,ostta03g00400*,ostta03g00860*,ostta03g02380*,ostta03g02410*,ostta03g03680*,ostta03g03940*,ostta03g04940*,ostta04g00030*
Cre02.g095102	circadian gene	peak_ZT12_trough_ZT00	AT5G58440,AT5G07120	ostta15g01970
Cre02.g095103	NON circadian gene		AT4G02760	ostta12g02665,ostta14g00570,ostta18g01400
Cre02.g095104	circadian gene	peak_ZT00_trough_ZT15	AT2G22720*,AT4G37860*
Cre02.g095105	circadian gene	peak_ZT12_trough_ZT03	AT3G04890,AT5G63100,AT2G24255,AT2G46100,AT2G26840,AT5G57685	ostta02g04280,ostta07g03360,ostta06g01050,ostta18g01730,ostta20g00310
Cre02.g095106	circadian gene	peak_ZT00_trough_ZT03	AT3G55030,AT2G39290	ostta12g02580,ostta05g04180,ostta13g01250
Cre02.g095107	circadian gene	peak_ZT09_trough_ZT21	AT2G43240,AT3G59360,AT1G78780,AT5G42765,AT2G22440	ostta02g05380*,ostta05g02520*,ostta16g00820*
Cre02.g095108	NON circadian gene			ostta15g00510,ostta02g04490,ostta10g02650
Cre02.g095109	circadian gene	peak_ZT09_trough_ZT21	AT2G36030,AT4G40045,AT1G36240,AT3G18740,AT3G03590,AT2G35345,AT3G19200,AT1G56150,ATCG00050,AT3G27030,AT4G22380,AT4G12382,AT4G03635,AT1G27970,AT2G03822,AT4G08280,AT1G12340	ostta08g00990,ostta14g00715,ostta10g00620,ostta10g02380,ostta02g03355,ostta10g02640,ostta09g00380,ostta01g04060,ostta07g00330
Cre02.g095110	NON circadian gene		AT2G31305,AT4G39235,AT4G39675,AT3G05570,AT1G49140,AT1G09625,AT3G18410,AT1G24148,AT1G09483	ostta13g00700
Cre02.g095111	circadian gene	peak_ZT12_trough_ZT00	AT4G20110,AT1G30900	ostta08g00010
Cre02.g095112	NON circadian gene		AT1G03120,AT1G11760,AT4G26840,AT1G72630,AT3G48550,AT3G17120,AT3G07710	ostta05g00990
Cre02.g095113	NON circadian gene		AT1G71440,AT2G15420	ostta01g03800,ostta06g00610
Cre02.g095114	NON circadian gene		AT3G03630	ostta05g02560
Cre02.g095115	circadian gene	peak_ZT12_trough_ZT00	AT5G35770	ostta02g04510,ostta15g02490,ostta03g03230,ostta10g03080
Cre02.g095116	circadian gene	peak_ZT12_trough_ZT03
Cre02.g095117	circadian gene	peak_ZT03_trough_ZT12	AT2G13800,AT3G11870,AT2G13790	ostta09g01190,ostta16g02350
Cre02.g095118	NON circadian gene		AT4G35430,AT5G42635,AT3G19030,AT3G08636,AT1G32290,AT3G52730,AT4G08949,AT1G74448,AT5G24980,AT1G34041,AT3G09162,AT5G25750,AT2G39725,AT3G63233	ostta08g00290,ostta12g01240,ostta07g03930,ostta04g02120,ostta15g02530,ostta09g03690,ostta09g01500,ostta03g01350,ostta08g03220,ostta10g00330,ostta05g00120,ostta12g00550,ostta16g02580,ostta06g00680,ostta06g01000,ostta04g01630
Cre02.g095119	NON circadian gene		AT5G50450*	ostta09g02830*,ostta13g00430*,ostta13g00710*
Cre02.g095120	NON circadian gene		AT3G04710,AT5G14230,AT1G05640,AT3G12360	ostta08g00520,ostta01g01610,ostta09g00350
Cre02.g095121	circadian gene	peak_ZT00_trough_ZT06	AT2G39140,AT2G17540	ostta06g04610,ostta17g00210,ostta01g06280,ostta04g03120,ostta05g02000,ostta02g05280
Cre02.g095122	NON circadian gene		AT5G64350,AT1G02965,AT2G17442,AT5G04000,AT3G60760,AT1G50530	ostta03g03500,ostta13g02550,ostta08g02060,ostta01g01690,ostta14g00610,ostta11g02570,ostta04g03590
Cre02.g095123	NON circadian gene		AT3G10650
Cre02.g095124	circadian gene	peak_ZT12_trough_ZT00	AT2G24640*,AT2G17900*,AT4G02220*,AT4G31670*,AT4G24560*,AT1G67340*,AT1G17110*,AT1G70150*,AT3G21820*,AT5G65450*,AT5G50450*	ostta09g02830*,ostta13g00430*,ostta13g00710*
Cre02.g095125	circadian gene	peak_ZT21_trough_ZT00	AT2G39180*,AT1G69710*,AT3G55580*,AT3G59420*,AT3G15430*,AT3G55950*,AT5G48330*	ostta01g05070*,ostta05g01880*,ostta16g02550*,ostta20g00740*
Cre02.g095126	circadian gene	peak_ZT09_trough_ZT00	AT2G40840	ostta11g02110
Cre02.g095127	circadian gene	peak_ZT15_trough_ZT06	AT2G27680	ostta05g01180,ostta10g00690
Cre02.g095128	circadian gene	peak_ZT03_trough_ZT12	AT4G10790	ostta03g02930,ostta15g00810
Cre02.g095129	circadian gene	peak_ZT00_trough_ZT12	AT1G73660	ostta04g05040*,ostta05g02460*,ostta05g02430*,ostta05g03180*,ostta09g00800*,ostta11g00890*,ostta11g01250*,ostta11g02240*,ostta12g01250*,ostta14g02800*
Cre02.g095130	circadian gene	peak_ZT21_trough_ZT12	AT1G03870*	ostta01g06650*,ostta03g01220*,ostta04g01820*,ostta04g01950*,ostta08g03780*,ostta10g00130*,ostta10g03320*,ostta13g00230*
Cre02.g095131	circadian gene	peak_ZT21_trough_ZT00	AT1G08420,AT3G63300	ostta06g02640
Cre02.g095132	circadian gene	peak_ZT18_trough_ZT00	AT3G28780	ostta18g00700
Cre02.g095133	circadian gene	peak_ZT03_trough_ZT12	AT1G72640,AT5G48470	ostta14g00795,ostta05g02490,ostta11g01470,ostta16g01810
Cre02.g095134	circadian gene	peak_ZT21_trough_ZT03	AT5G15880,AT5G52890,AT1G21600	ostta01g06190*,ostta04g00550*,ostta05g00360*,ostta11g00930*,ostta12g00540*,ostta13g00260*,ostta16g00940*,ostta20g00290*
Cre02.g095135	NON circadian gene
Cre02.g095136	NON circadian gene		AT2G38152*,AT2G38150*,AT4G19900*,AT1G61050*,AT3G09020*,AT5G01250*	ostta05g00810*,ostta07g03840*,ostta10g00870*
Cre02.g095137	NON circadian gene
Cre02.g095138	circadian gene	peak_ZT15_trough_ZT06	AT3G59940,AT3G58030	ostta15g00260
Cre02.g095139	NON circadian gene		AT5G54900
Cre02.g095140	circadian gene	peak_ZT12_trough_ZT03	AT2G37975	ostta01g01190,ostta14g00530,ostta02g01710,ostta10g03220,ostta02g00290,ostta05g03690
Cre02.g095141	circadian gene	peak_ZT06_trough_ZT21
Cre02.g095142	circadian gene	peak_ZT09_trough_ZT00	AT5G50450*	ostta09g02830*,ostta13g00430*,ostta13g00710*
Cre02.g095143	circadian gene	peak_ZT12_trough_ZT00	AT2G24640*,AT2G17900*,AT4G02220*,AT4G31670*,AT4G24560*,AT1G67340*,AT1G17110*,AT1G70150*,AT3G21820*,AT5G65450*,AT5G50450*	ostta09g02830*,ostta13g00430*,ostta13g00710*
Cre02.g095144	circadian gene	peak_ZT00_trough_ZT12
Cre02.g095145	circadian gene	peak_ZT18_trough_ZT00	AT1G62000,AT1G55190,AT4G08700,AT2G15010,AT4G15540,AT1G21890,AT2G03550,AT5G47120,AT5G27490,AT2G01905,AT3G20590,AT4G01450	ostta11g02420
Cre02.g095146	circadian gene	peak_ZT12_trough_ZT06	AT1G04190,AT2G20760	ostta10g00565,ostta02g00640,ostta06g02100,ostta03g02030,ostta14g00780,ostta09g00750
Cre02.g095147	circadian gene	peak_ZT09_trough_ZT21	AT1G78800,AT5G39880,AT4G32680	ostta02g00860,ostta09g03610,ostta08g01990
Cre02.g095148	circadian gene	peak_ZT06_trough_ZT21	AT2G04650	ostta09g03110,ostta12g02060,ostta18g01510,ostta11g00670,ostta03g00100,ostta03g04080,ostta07g04730
Cre02.g095149	circadian gene	peak_ZT12_trough_ZT00	AT4G28440,AT3G15060,AT2G13510,AT4G14060,AT3G44220,AT2G23570,AT3G24050	ostta13g00170,ostta10g01980
Cre02.g095150	circadian gene	peak_ZT21_trough_ZT09
Cre02.g095151	NON circadian gene		AT3G25620,AT1G51500,AT4G27420,AT1G71960,AT1G31770,AT1G53270,AT1G17840,AT4G25750,AT2G37360,AT5G13580,AT3G53510,AT3G55130,AT3G21090,AT3G55090,AT2G13610,AT2G28070,AT1G51460,AT2G39350,AT5G52860,AT5G19410	ostta04g03540,ostta05g04370,ostta09g00030,ostta06g01550,ostta09g01615,ostta04g00610,ostta10g01550,ostta14g01680
Cre02.g095152	NON circadian gene		AT2G36550	ostta03g03190,ostta18g00970
Cre02.g095153	NON circadian gene		AT5G57567,AT5G24105,AT1G53366,AT1G61165,AT5G10605,AT3G09975,AT5G28052,AT1G37007,AT3G60286,AT2G36030,AT2G15318,AT2G14692,AT4G23271,AT5G42300,AT5G02502,AT3G59840,AT4G33666,AT5G24352,AT3G19663,AT3G05890	ostta10g00840
Cre02.g095154	NON circadian gene		AT1G02710,AT2G05510,AT4G39260,AT1G15840,AT1G11850,AT4G30450,AT4G29030,AT2G21660,AT4G15150,AT2G27389,AT4G30460,AT3G20470,AT4G29020,AT5G61660,AT2G05440,AT2G05380,AT4G14301,AT1G75550	ostta01g05140
Cre02.g095200	circadian gene	peak_ZT00_trough_ZT09	AT3G54540,AT1G64550,AT5G60790,AT4G25960,AT3G62150	ostta07g01150,ostta08g00850,ostta15g02450,ostta15g01730,ostta03g05140,ostta09g03190,ostta02g05070,ostta07g01700,ostta03g01640
Cre02.g095250	NON circadian gene			ostta01g04120,ostta02g00800
Cre02.g095294	NON circadian gene
Cre02.g095300	circadian gene	peak_ZT21_trough_ZT00	AT2G18170*,AT2G26330*,AT2G28250*,AT2G19190*,AT2G38910*,AT2G45910*,AT2G28960*,AT2G15300*,AT2G46700*,AT2G41860*,AT2G13790*,AT2G13800*,AT2G33580*,AT2G01210*,AT2G28970*,AT2G43790*,AT2G30940*,AT2G16750*,AT2G34290*,AT2G01950*	ostta01g01780*,ostta01g02180*,ostta01g02850*,ostta01g04270*,ostta01g05030*,ostta01g05490*,ostta01g05680*,ostta02g00460*,ostta02g02910*,ostta02g03370*,ostta02g03420*,ostta02g03720*,ostta02g03780*,ostta02g03890*,ostta03g01180*,ostta03g02200*,ostta03g03410*,ostta03g04140*,ostta03g04700*,ostta03g05420*
Cre02.g095350	circadian gene	peak_ZT00_trough_ZT06	AT1G72040,AT3G01345	ostta02g02630
Cre02.g095400	circadian gene	peak_ZT00_trough_ZT06	AT1G52930,AT3G15460	ostta03g02650,ostta12g01930,ostta06g01470,ostta03g01330
Cre02.g095450	circadian gene	peak_ZT03_trough_ZT12	AT5G13410,AT2G10602,AT3G62070	ostta04g02690,ostta04g03330,ostta01g00270,ostta04g02460
Cre02.g095500	circadian gene	peak_ZT09_trough_ZT03	AT2G12400,AT5G38190,AT1G27595
Cre02.g095550	circadian gene	peak_ZT12_trough_ZT00	AT1G67120	ostta01g04120
Cre02.g095600	circadian gene	peak_ZT09_trough_ZT00	AT1G19860	ostta03g01260,ostta08g02780,ostta17g01420
Cre02.g095650	circadian gene	peak_ZT06_trough_ZT00	AT2G35660,AT2G29720,AT3G24200,AT4G15760	ostta03g00650,ostta18g01000,ostta16g00690,ostta01g00780
Cre02.g095700	NON circadian gene		AT4G02630,AT4G30340,AT1G63900,AT2G46090,AT2G30050,AT3G07720,AT1G54730,AT1G12200,AT5G39410	ostta07g02675,ostta13g01990,ostta08g01470,ostta18g01010,ostta03g04020,ostta15g00400
Cre02.g095750	circadian gene	peak_ZT00_trough_ZT15	AT5G67030*	ostta13g02390,ostta16g00670
Cre02.g095800	circadian gene	peak_ZT12_trough_ZT21
Cre02.g095850	circadian gene	peak_ZT00_trough_ZT06	AT5G63740	ostta18g00160
Cre02.g095900	circadian gene	peak_ZT21_trough_ZT03	AT4G31160,AT2G03140
Cre02.g095950	circadian gene	peak_ZT12_trough_ZT00	AT2G27930*,AT2G12646*,AT2G01818*,AT4G17900*,AT1G43000*,AT1G31040*,AT1G76590*,AT1G32700*,AT1G21000*,AT3G50808*,AT3G60670*,AT5G46710*	ostta14g03060*
Cre02.g096000	circadian gene	peak_ZT12_trough_ZT00	AT1G17840,AT3G21090,AT1G51500,AT1G51460,AT4G27420,AT1G53270,AT1G31770,AT5G13580,AT3G55110,AT2G28070,AT3G55130,AT4G25750,AT3G55100,AT1G71960,AT2G39350,AT3G25620,AT5G52860,AT2G37360,AT2G13610,AT3G53510	ostta09g01615,ostta09g00030,ostta04g00610,ostta06g01550,ostta04g03540,ostta10g01550,ostta05g04370,ostta14g01680,ostta03g01640,ostta13g02800
Cre02.g096050	circadian gene	peak_ZT09_trough_ZT00		ostta15g00870,ostta20g00035
Cre02.g096100	circadian gene	peak_ZT21_trough_ZT06	AT3G58560	ostta13g02380,ostta14g01870,ostta10g01800
Cre02.g096150	circadian gene	peak_ZT09_trough_ZT21	AT5G23310,AT4G16680	ostta04g01400
Cre02.g096200	circadian gene	peak_ZT15_trough_ZT00	AT2G25280,AT3G03930
Cre02.g096250	circadian gene	peak_ZT12_trough_ZT03	AT2G29720,AT4G15760,AT2G35660,AT4G38540,AT5G05320,AT4G30900	ostta03g00650
Cre02.g096300	circadian gene	peak_ZT00_trough_ZT09
Cre02.g096350	circadian gene	peak_ZT09_trough_ZT00	AT3G10370*	ostta11g00550
Cre02.g096400	circadian gene	peak_ZT06_trough_ZT18	AT3G28700	ostta06g01090
Cre02.g096450	NON circadian gene		AT5G56760,AT2G45420,AT5G22040,AT3G27906,AT4G20020	ostta01g02200
Cre02.g096455	circadian gene	peak_ZT12_trough_ZT03	AT1G01990	ostta03g02710
Cre02.g096500	circadian gene	peak_ZT03_trough_ZT21	AT3G59030	ostta03g01580,ostta07g03260,ostta10g02770,ostta09g02200,ostta07g00390,ostta03g01510
Cre02.g096551	circadian gene	peak_ZT12_trough_ZT00
Cre02.g096601	NON circadian gene		AT3G27130,AT5G03160	ostta14g02610,ostta01g01770,ostta06g04330
Cre02.g096650	circadian gene	peak_ZT00_trough_ZT12
Cre02.g096700	NON circadian gene		AT2G05330*,AT2G39760*,AT2G14820*,AT2G04740*,AT2G23050*,AT2G30520*,AT2G36370*,AT2G30600*,AT2G40450*,AT2G41370*,AT2G40440*,AT2G46260*,AT4G31820*,AT4G37610*,AT4G37590*,AT4G04090*,AT4G08455*,AT4G15840*,AT4G26120*,AT4G19660*	ostta14g03010*,ostta16g01710*
Cre02.g096737	circadian gene	peak_ZT15_trough_ZT03	AT5G66053,AT2G38465,AT3G11510,AT2G36160,AT3G52580,AT3G30460,AT1G61095,AT1G77932,AT2G33810,AT1G16430	ostta09g01500,ostta07g00990,ostta08g02030,ostta15g01120,ostta18g01810,ostta07g00970,ostta04g02070,ostta20g00460,ostta12g01990,ostta14g01635,ostta03g01080,ostta17g02260,ostta04g04990,ostta20g00070
Cre02.g096750	NON circadian gene		AT3G06890,AT2G15318,AT3G22820,AT2G21200,AT4G30500,AT1G04070,AT3G30222,ATMG00050,AT3G01950,AT1G52180,AT1G11500,AT5G47570,AT3G02000,AT3G54085,AT1G48070,AT3G09922,AT3G62400,AT5G23550,AT4G19480,AT5G18100	ostta02g02320,ostta14g00530,ostta07g02420,ostta05g01100,ostta07g01975
Cre02.g096800	circadian gene	peak_ZT03_trough_ZT15	AT1G67620*,AT3G12930*	ostta05g02880*,ostta12g00010*
Cre02.g096850	circadian gene	peak_ZT03_trough_ZT21	AT2G23940,AT4G30500,ATMG00910,AT3G03160,AT4G07932,AT3G46360	ostta04g03300
Cre02.g096900	circadian gene	peak_ZT00_trough_ZT06	AT5G60230*,AT3G10920*,AT5G23310*	ostta07g01130*,ostta12g02280*
Cre02.g096950	circadian gene	peak_ZT12_trough_ZT06
Cre02.g097000	NON circadian gene		AT5G12200,AT4G04955	ostta13g02200*,ostta15g01700*
Cre02.g097050	NON circadian gene		AT2G33570*,AT2G41451*,AT4G37420*,AT4G20170*,AT1G27200*,AT3G60990*,AT3G27330*,AT3G08550*,AT3G07380*,AT5G44670*,AT5G48190*,AT5G40720*
Cre02.g097100	NON circadian gene		AT4G20170*,AT5G44670*	ostta06g04130
Cre02.g097150	circadian gene	peak_ZT15_trough_ZT00	AT2G40935,AT5G41390,AT2G39870,AT1G63830,AT4G23470	ostta04g02440
Cre02.g097200	circadian gene	peak_ZT09_trough_ZT03	AT5G37720,AT5G55000,AT1G17140,AT5G03160,AT1G67035,AT4G22670,AT4G17680	ostta04g01910,ostta17g01840,ostta10g03100,ostta02g03050,ostta07g00650,ostta12g02330,ostta20g00540,ostta09g03555,ostta16g00900,ostta17g01530,ostta13g01050
Cre02.g097213	circadian gene	peak_ZT12_trough_ZT00
Cre02.g097221	circadian gene	peak_ZT12_trough_ZT00	AT5G64280,AT5G14120,AT5G14550	ostta02g03550
Cre02.g097227	circadian gene	peak_ZT21_trough_ZT00		ostta15g01820
Cre02.g097250	circadian gene	peak_ZT09_trough_ZT15	AT5G62600,AT1G12930	ostta02g03490*
Cre02.g097300	circadian gene	peak_ZT12_trough_ZT00	AT1G56080,AT1G16520,AT4G15545,AT5G20580,AT5G58020,AT3G14200,AT2G24420,AT1G69190,AT2G46550,AT2G35530,AT3G14780,AT3G59890	ostta01g05720
Cre02.g097334	circadian gene	peak_ZT12_trough_ZT00	AT5G63460,AT5G53895,AT3G43500	ostta04g03350,ostta10g01745,ostta19g00320,ostta15g01530,ostta10g01540,ostta07g00670
Cre02.g097400	circadian gene	peak_ZT00_trough_ZT09	AT1G13950,AT1G69410,AT1G26630,AT3G33528,AT1G48145,AT5G20790	ostta01g03190
Cre02.g097450	NON circadian gene		AT5G62980,AT1G34400,AT3G11750,AT2G20562,AT5G58650,AT2G05915,AT3G21730,AT1G26762,AT1G47485,AT5G09990,AT2G20597,AT1G11112	ostta09g02690,ostta01g04540,ostta04g01380,ostta06g00540
Cre02.g097500	circadian gene	peak_ZT00_trough_ZT12	AT3G23750	ostta04g05040*,ostta05g02460*,ostta05g02430*,ostta05g03180*,ostta09g00800*,ostta11g00890*,ostta11g01250*,ostta11g02240*,ostta12g01250*,ostta14g02800*
Cre02.g097550	circadian gene	peak_ZT03_trough_ZT12	AT2G25830,AT5G63350,AT3G48510,AT2G12462,AT1G45249	ostta05g01480,ostta15g01640
Cre02.g097600	NON circadian gene		AT2G26680*,AT5G01710*	ostta02g05330*,ostta08g03870*,ostta18g00020*,ostta19g00270*,ostta19g00560*
Cre02.g097650	circadian gene	peak_ZT09_trough_ZT21	AT1G29150	ostta02g04020,ostta01g03340,ostta04g00990,ostta14g00790,ostta04g00120,ostta03g00100,ostta16g00740,ostta12g00620
Cre02.g097800	circadian gene	peak_ZT21_trough_ZT12	AT4G25960	ostta03g00040,ostta07g01580,ostta01g04600,ostta18g01310
Cre02.g097850	NON circadian gene		AT2G32930*,AT2G47850*,AT2G24830*,AT2G28450*,AT2G33835*,AT2G35430*,AT2G25900*,AT2G40140*,AT2G16485*,AT2G41900*,AT4G25440*,AT4G29190*,AT1G68200*,AT1G29570*,AT1G03790*,AT1G66810*,AT1G29600*,AT1G32360*,AT1G01350*,AT1G04990*	ostta02g03890*,ostta03g02750*,ostta03g03660*,ostta03g04660*,ostta04g03500*,ostta04g05420*,ostta05g01330*,ostta06g03980*,ostta12g01620*,ostta12g02210*,ostta16g02650*,ostta16g01180*,ostta18g00170*
Cre02.g097900	circadian gene	peak_ZT03_trough_ZT21	AT4G31990,AT5G11520,AT5G19550,AT2G30970,AT1G62800,AT1G71920,AT5G10330	ostta05g01300,ostta06g02600,ostta20g00870,ostta13g02820
Cre02.g097950	circadian gene	peak_ZT03_trough_ZT12		ostta01g04110
Cre02.g098000	NON circadian gene		AT5G66460,AT3G10900,AT1G02310,AT4G28320,AT5G01930,AT3G10890,AT3G30540,AT2G20680	ostta04g01745,ostta18g00505
Cre02.g098050	NON circadian gene		AT5G57880,AT3G13560
Cre02.g098100	NON circadian gene		AT2G22690*,AT4G28270*,AT4G37880*,AT4G01020*,AT1G57800*,AT1G66050*,AT1G21651*,AT1G21650*,AT1G66040*,AT1G74370*,AT1G69330*,AT1G57820*,AT3G24800*,AT3G29270*,AT5G10370*,AT5G39550*	ostta02g04220
Cre02.g098150	NON circadian gene		AT2G21370	ostta10g03340,ostta05g02350
Cre02.g098200	NON circadian gene		AT3G24800
Cre02.g098250	circadian gene	peak_ZT09_trough_ZT00	AT3G03890,AT3G21140,AT1G51560	ostta11g00640,ostta18g01910,ostta10g01250,ostta12g01930
Cre02.g098300	circadian gene	peak_ZT12_trough_ZT06	AT3G54630
Cre02.g098350	circadian gene	peak_ZT00_trough_ZT21	AT5G01040,AT5G21100,AT2G38080,AT5G07130,AT2G29130,AT2G30210,AT1G75790,AT5G01190,AT1G18140,AT4G39830,AT5G21105,AT5G60020,AT5G58910,AT3G13390,AT5G48100,AT3G09220,AT1G55570,AT2G23630
Cre02.g098400	circadian gene	peak_ZT06_trough_ZT00	AT1G15190,AT4G24930,AT4G12500,AT1G04340,AT4G12490,AT5G54550,AT5G57970,AT5G47030,AT2G42005,AT2G24945,AT4G38970,AT2G17265,AT2G36885,AT4G12480,AT5G58210,AT5G05380,AT3G46080,AT5G22590	ostta14g01387,ostta10g03560,ostta01g00540,ostta07g04500,ostta09g04200,ostta16g01810,ostta18g01550,ostta07g01660,ostta15g01060,ostta04g03280,ostta07g00410,ostta15g02310
Cre02.g098450	NON circadian gene		AT1G04170,AT4G18330,AT2G18720,AT4G20360,AT3G28370,AT4G02930	ostta06g04010
Cre02.g098500	NON circadian gene		AT2G40935*,AT2G37110*,AT2G17780*,AT2G45010*,AT4G35920*,AT1G52200*,AT1G14880*,AT1G14870*,AT1G11380*,AT1G68630*,AT1G58320*,AT1G68610*,AT1G49030*,AT3G18470*,AT3G18450*,AT3G10980*,AT3G18460*,AT5G05350*,AT5G51400*,AT5G35525*
Cre02.g098550	circadian gene	peak_ZT21_trough_ZT12	AT3G23750	ostta04g05040*,ostta05g02460*,ostta05g02430*,ostta05g03180*,ostta09g00800*,ostta11g00890*,ostta11g01250*,ostta11g02240*,ostta12g01250*,ostta14g02800*
Cre02.g098600	circadian gene	peak_ZT00_trough_ZT06	AT2G17090*	ostta04g05040*,ostta05g02460*,ostta05g02430*,ostta05g03180*,ostta09g00800*,ostta11g00890*,ostta11g01250*,ostta11g02240*,ostta12g01250*,ostta14g02800*
Cre02.g098650	circadian gene	peak_ZT03_trough_ZT12	AT1G10070,AT4G00350,AT1G77390,AT4G25440,AT1G74120,AT3G23700,AT5G20990,AT1G65080,AT5G51980,AT4G00370,AT1G63940,AT5G37850,AT1G17120	ostta18g01550,ostta01g03730,ostta01g05860,ostta14g02550,ostta11g01860,ostta05g04230,ostta13g01530,ostta13g02160,ostta15g01850
Cre02.g098700	NON circadian gene		AT3G52310	ostta04g00610*,ostta04g03540*,ostta05g03500*,ostta05g04370*,ostta06g01550*,ostta07g00120*,ostta09g00030*,ostta09g01615*,ostta10g01550*,ostta10g01760*,ostta14g01680*
Cre02.g098750	circadian gene	peak_ZT21_trough_ZT12	AT5G57940*	ostta13g00480*,ostta13g00620*
Cre02.g098800	NON circadian gene		AT2G47470	ostta11g01920,ostta03g03880,ostta19g00080
Cre02.g098850	circadian gene	peak_ZT09_trough_ZT00	AT4G35460,AT2G17420,AT2G41680,AT5G28500	ostta18g00200
Cre02.g098900	circadian gene	peak_ZT21_trough_ZT00	AT1G55860,AT2G28290
Cre02.g098950	NON circadian gene		AT3G09740,AT3G45280,AT3G61450,AT1G25310,AT1G31380,AT5G01910,AT3G47850	ostta05g04500
Cre02.g099000	NON circadian gene		AT3G09740,AT3G61450,AT3G45280,AT5G52550,AT4G07380,AT1G28490,AT1G53460	ostta05g04500
Cre02.g099050	circadian gene	peak_ZT21_trough_ZT09
Cre02.g099055	circadian gene	peak_ZT09_trough_ZT00
Cre02.g099100	circadian gene	peak_ZT15_trough_ZT06
Cre02.g099150	circadian gene	peak_ZT00_trough_ZT18	AT3G56190,AT1G09470,AT3G56450,AT4G17240,AT4G20410	ostta20g00260,ostta03g03350,ostta14g03070
Cre02.g099200	NON circadian gene		AT5G01400*	ostta06g02390*
Cre02.g099251	NON circadian gene		AT2G03140*,AT2G35260*,AT2G36305*,AT2G20725*,AT4G17840*,AT1G14270*,AT3G26085*,AT5G60750*	ostta01g05130,ostta03g00600
Cre02.g099300	NON circadian gene		AT1G62220,AT1G62000,AT1G62080,AT2G11462	ostta03g00960*,ostta04g00370*,ostta04g01090*,ostta05g00720*,ostta08g02130*,ostta12g00580*,ostta14g00060*,ostta15g02180*,ostta17g02007*
Cre02.g099350	circadian gene	peak_ZT15_trough_ZT06
Cre02.g099400	NON circadian gene		AT2G29040*,AT2G31990*,AT2G32740*,AT2G32750*,AT2G35100*,AT2G28110*,AT2G20370*,AT4G22580*,AT4G32790*,AT4G13990*,AT4G16745*,AT4G38040*,AT1G74680*,AT1G68470*,AT1G21480*,AT1G34270*,AT1G63450*,AT1G67410*,AT1G27440*,AT3G45400*	ostta01g04720*,ostta02g04400*
Cre02.g099452	NON circadian gene		AT4G16240,AT4G15150,AT4G30450,AT5G35290,AT5G65158,AT1G66820,AT4G10330	ostta02g01725,ostta07g02000,ostta09g01010,ostta14g00970
Cre02.g099500	circadian gene	peak_ZT15_trough_ZT09	AT3G25190,AT1G76800,AT1G21140,AT3G43660,AT3G43630,AT2G01770,AT3G07640	ostta07g00655,ostta04g02940,ostta05g03990
Cre02.g099550	circadian gene	peak_ZT21_trough_ZT12	AT2G19210*,AT2G20300*,AT2G39110*,AT2G17170*,AT2G30730*,AT2G31800*,AT2G43230*,AT2G05940*,AT2G41970*,AT2G46850*,AT2G39180*,AT2G20850*,AT2G48010*,AT2G18470*,AT2G39660*,AT2G04300*,AT2G47060*,AT2G17090*,AT2G41820*,AT2G39360*	ostta04g05040*,ostta05g02460*,ostta05g02430*,ostta05g03180*,ostta09g00800*,ostta11g00890*,ostta11g01250*,ostta11g02240*,ostta12g01250*,ostta14g02800*
Cre02.g099601	circadian gene	peak_ZT00_trough_ZT15	AT3G61740*	ostta03g01090*,ostta04g02930*,ostta12g02140*
Cre02.g099650	circadian gene	peak_ZT00_trough_ZT21	AT3G02420	ostta18g01920
Cre02.g099700	circadian gene	peak_ZT15_trough_ZT03	AT4G20520,AT5G63480,AT4G18690,AT4G12070,AT3G56430,AT5G07030	ostta01g01520,ostta02g04490,ostta15g00200,ostta06g02190,ostta17g01220,ostta12g01950,ostta09g00260,ostta12g00670,ostta08g00630,ostta16g02640,ostta11g01020,ostta03g03360,ostta16g01160
Cre02.g099750	NON circadian gene		AT2G19210*,AT2G20300*,AT2G39110*,AT2G17170*,AT2G30730*,AT2G31800*,AT2G43230*,AT2G05940*,AT2G41970*,AT2G46850*,AT2G39180*,AT2G20850*,AT2G48010*,AT2G18470*,AT2G39660*,AT2G04300*,AT2G47060*,AT2G17090*,AT2G41820*,AT2G39360*	ostta04g05040*,ostta05g02460*,ostta05g02430*,ostta05g03180*,ostta09g00800*,ostta11g00890*,ostta11g01250*,ostta11g02240*,ostta12g01250*,ostta14g02800*
Cre02.g099800	NON circadian gene		ATMG01110,AT2G07749,AT1G63270,AT2G26590,AT4G00355,AT5G53140,AT1G64660	ostta03g00910,ostta06g00410,ostta11g02960,ostta11g02080,ostta16g00380,ostta02g04510,ostta04g00010
Cre02.g099850	NON circadian gene		AT1G01090,AT1G59900,AT1G24180,AT1G21400,AT5G09300,AT1G05360	ostta01g05560
Cre02.g099879	circadian gene	peak_ZT00_trough_ZT09	AT5G18600	ostta07g00970,ostta11g01090,ostta12g01180,ostta20g00330,ostta07g01940,ostta11g02570,ostta15g01590,ostta07g03780
Cre02.g099900	circadian gene	peak_ZT09_trough_ZT00	AT5G52540,AT3G16490	ostta06g01170,ostta14g02710,ostta14g00220,ostta01g02070,ostta02g03920,ostta16g02195,ostta15g01030,ostta17g00140,ostta12g02380,ostta01g06410,ostta03g03350,ostta16g00280,ostta03g01030
Cre02.g099950	NON circadian gene		AT3G63095,AT5G63740,AT3G17160,AT3G53310,AT5G64920,AT2G11910,AT1G48400,AT5G56360	ostta04g02350
Cre02.g100000	circadian gene	peak_ZT12_trough_ZT03	AT3G02920,AT2G24490,AT5G50360	ostta13g01140
Cre02.g100050	circadian gene	peak_ZT03_trough_ZT12	AT2G43080*,AT2G23096*,AT2G17720*,AT4G33910*,AT4G35820*,AT4G35810*,AT1G20270*,AT1G68080*,AT3G28490*,AT3G28480*,AT3G06300*,AT5G18900*,AT5G66060*	ostta04g00640,ostta07g01750,ostta09g01290
Cre02.g100100	NON circadian gene		AT2G23340*	ostta01g04630*,ostta03g02220*,ostta03g03730*,ostta04g05010*,ostta06g01110*,ostta08g04170*,ostta13g02000*,ostta15g00375*
Cre02.g100150	NON circadian gene		AT1G28370,AT3G51380,AT5G07110,AT5G14410,AT2G33220,AT1G74730,AT1G04630,AT1G03700,AT2G24390,AT3G22490,AT1G69880	ostta12g00550,ostta13g01960,ostta01g05950,ostta07g01180,ostta11g01895,ostta18g01760,ostta01g01540,ostta05g00830,ostta07g01930,ostta09g00090,ostta16g02420,ostta02g01750
Cre02.g100200	NON circadian gene		AT5G17220,AT1G70190,AT5G13410,AT2G43910,AT1G61667,AT5G26050,AT5G53070,AT2G18230,AT1G36920,AT5G53190	ostta06g04120,ostta17g01790
Cre02.g100250	circadian gene	peak_ZT00_trough_ZT09	AT1G66480	ostta08g02540,ostta03g01100
Cre02.g100300	circadian gene	peak_ZT21_trough_ZT09	AT1G13640,AT2G03890,AT1G26270,AT2G40850,AT3G56600	ostta01g05240*,ostta02g01900*,ostta03g01890*,ostta07g02120*,ostta07g03510*,ostta08g01280*,ostta12g01960*,ostta12g01965*,ostta16g01500*
Cre02.g100350	NON circadian gene		AT2G44090	ostta04g03890
Cre02.g100400	circadian gene	peak_ZT06_trough_ZT21	AT5G11630,AT5G64310,AT1G32928,AT1G64130,AT5G36659,AT3G29780	ostta08g03515,ostta08g04180,ostta04g03255,ostta02g01500
Cre02.g100450	circadian gene	peak_ZT18_trough_ZT09		ostta01g02770*,ostta05g03930*,ostta06g00050*,ostta11g01620*
Cre02.g100500	circadian gene	peak_ZT00_trough_ZT18		ostta01g02770*,ostta05g03930*,ostta06g00050*,ostta11g01620*
Cre02.g100533	circadian gene	peak_ZT00_trough_ZT15	AT3G04520	ostta10g00570,ostta16g01597,ostta13g00940,ostta14g01980,ostta14g02640
Cre02.g100566	circadian gene	peak_ZT00_trough_ZT18	AT5G41420,AT2G46787,AT1G10652,AT1G74448,AT1G33709,AT2G31218,AT2G05803,AT3G16851,AT5G44585,AT4G37295,AT3G18250,AT2G27710,AT2G28570,AT4G16451,AT3G42310,AT3G16432,AT4G08073	ostta03g03310,ostta18g00640,ostta15g00160,ostta03g05790,ostta04g02990,ostta19g00260,ostta01g04160,ostta07g04180,ostta12g01450,ostta01g01020
Cre02.g100600	NON circadian gene
Cre02.g100633	circadian gene	peak_ZT21_trough_ZT09	AT1G51510,AT4G11175,AT4G14020,AT1G66890,AT3G23050,AT1G54120,AT3G12800,AT5G44470,AT2G27020	ostta12g00610,ostta09g00890,ostta01g00410,ostta05g00130,ostta03g04880,ostta18g01810,ostta14g00220,ostta02g01890,ostta09g02040
Cre02.g100666	NON circadian gene		AT5G55570,AT1G57860,AT1G57660,AT3G17950,AT1G76800,AT4G26550,AT1G09690,AT1G09590,AT2G44650,AT5G19830	ostta04g04490,ostta05g00060,ostta05g01130,ostta02g03957
Cre02.g100700	NON circadian gene		AT1G13860,AT4G22730,AT2G01190,AT2G17510,AT1G61210	ostta11g00510
Cre02.g100750	NON circadian gene		AT5G02030	ostta08g00690,ostta01g01220,ostta14g01280,ostta05g04610
Cre02.g100800	NON circadian gene		AT5G11700	ostta01g00460*,ostta01g02490*,ostta01g04190*,ostta01g05230*,ostta01g05280*,ostta01g05420*,ostta01g05470*,ostta01g05900*,ostta01g06420*,ostta02g00410*,ostta02g00650*,ostta02g02490*,ostta02g03450*,ostta02g05390*,ostta03g01670*,ostta03g01830*,ostta03g02210*,ostta03g03970*,ostta03g04140*,ostta03g04990*
Cre02.g100850	circadian gene	peak_ZT21_trough_ZT00	AT4G34310	ostta04g01390
Cre02.g100876	NON circadian gene		AT1G05205,AT4G10265,AT1G26976,AT5G18403,AT1G26921,AT2G28355,AT5G42235,AT5G44710,AT3G13970,AT5G49640,AT4G33100,AT1G21975,AT3G15604,AT5G03550,AT4G08351,AT1G02391	ostta03g06000,ostta10g02680,ostta02g01260,ostta18g01380
Cre02.g100900	circadian gene	peak_ZT09_trough_ZT00	AT5G50450*,AT3G45590*	ostta09g02830*,ostta13g00430*,ostta13g00710*
Cre02.g100950	NON circadian gene
Cre02.g101000	NON circadian gene		AT1G03030,AT3G43833,AT5G49820,AT1G07615,AT4G26980,AT4G01670,AT4G37800,AT5G47240,AT5G66100,AT1G28110	ostta08g03050,ostta09g01590,ostta01g01080,ostta01g05040
Cre02.g101050	circadian gene	peak_ZT09_trough_ZT00		ostta03g01320
Cre02.g101100	circadian gene	peak_ZT03_trough_ZT12	AT2G42190	ostta17g01260,ostta17g01355,ostta07g04130,ostta15g02150,ostta06g02330,ostta08g03430,ostta10g02025,ostta05g01500,ostta04g04300,ostta01g04800,ostta20g00070,ostta20g00150,ostta01g01630,ostta20g00400
Cre02.g101150	circadian gene	peak_ZT00_trough_ZT12	AT2G30520*	ostta14g03010*,ostta16g01710*
Cre02.g101200	circadian gene	peak_ZT03_trough_ZT21	AT3G51670,AT5G50450	ostta18g01900,ostta09g04080
Cre02.g101250	NON circadian gene		AT4G14990	ostta03g00740*,ostta03g03550*,ostta03g05210*,ostta04g02030*,ostta05g03620*,ostta06g03340*,ostta07g00890*,ostta09g00610*,ostta09g00870*,ostta10g02760*
Cre02.g101300	NON circadian gene		AT1G27110	ostta11g01470,ostta08g04060
Cre02.g101350	circadian gene	peak_ZT15_trough_ZT09	AT5G22440,AT2G27530,AT1G08360,AT1G06380,AT5G59480	ostta04g02970,ostta05g04020,ostta05g04940,ostta15g02280,ostta02g04430
Cre02.g101400	circadian gene	peak_ZT06_trough_ZT21	AT3G08530,AT3G11130	ostta01g01830
[truncated: 15,746 more rows]
