# Supplementary material for: Evolution of Daily Gene Co-expression Patterns from Algae to Plants
Source: Front Plant Sci. 2017 Jul 13;8:1217. doi: 10.3389/fpls.2017.01217 (PMC5508029; doi:10.3389/fpls.2017.01217)
Supplement: Supplementary file 3 [file Table3.XLS]

## Sheet: supplementary_table_3_v3_2
Arabidopsis thaliana	Circadian	Expression Pattern	Ostreococcus tauri potential orthologs	Chlamydomonas reinhardtii orthologs
AT1G01010	NON circadian gene
AT1G01020	NON circadian gene
AT1G01030	NON circadian gene			Cre13.g562400*
AT1G01040	NON circadian gene			Cre02.g141000,Cre03.g202100
AT1G01050	circadian gene	peak_ZT0_trough_ZT8	ostta16g00290,ostta15g01670,ostta03g01740	Cre09.g387875,Cre08.g373355,Cre10.g424100,Cre16.g671713,Cre02.g147000
AT1G01060	circadian gene	peak_ZT0_trough_ZT12	ostta01g06050*,ostta02g03300*,ostta02g04817*,ostta03g00840*,ostta03g02140*,ostta03g02980*,ostta04g04770*,ostta05g01280*,ostta05g01770*,ostta06g01220*,ostta06g01950*,ostta06g02340*,ostta09g00450*,ostta11g03070*,ostta12g01420*,ostta12g02780*,ostta13g01520*,ostta15g00690*,ostta15g01430*,ostta15g01730*	Cre16.g670150
AT1G01070	circadian gene	peak_ZT0_trough_ZT12	ostta07g00700	Cre08.g372300*,Cre02.g077061*,Cre12.g507950*
AT1G01073	NON circadian gene		ostta08g03960	Cre13.g603776,Cre06.g278292,Cre17.g743288,Cre02.g143067,Cre30.g758297,Cre01.g006352,Cre11.g468950
AT1G01080	circadian gene	peak_ZT12_trough_ZT4	ostta09g01120,ostta15g00800,ostta03g04450,ostta17g01700,ostta03g02190	Cre06.g269450
AT1G01090	NON circadian gene		ostta01g05560,ostta17g00430	Cre02.g099850,Cre07.g337650,Cre36.g759547,Cre13.g589050,Cre12.g539900,Cre12.g513300
AT1G01100	NON circadian gene		ostta16g01770,ostta15g02290,ostta04g03410,ostta13g01620,ostta07g02560,ostta06g01740,ostta06g01570,ostta09g02940,ostta12g01920	Cre17.g738300,Cre02.g143050,Cre03.g167734,Cre15.g635717,Cre18.g748197,Cre01.g031875,Cre12.g539076,Cre17.g739466,Cre07.g330000,Cre04.g229800,Cre37.g759847,Cre19.g750347,Cre08.g364726,Cre07.g323400,Cre14.g621676,Cre13.g574375,Cre08.g371500
AT1G01110	NON circadian gene			Cre07.g329100,Cre03.g169450,Cre08.g373428,Cre13.g606700
AT1G01115	NON circadian gene
AT1G01120	circadian gene	peak_ZT0_trough_ZT12		Cre17.g722150,Cre07.g320550,Cre04.g228150
AT1G01130	NON circadian gene		ostta17g00830,ostta07g03500	Cre02.g141226,Cre10.g438550,Cre12.g542350,Cre12.g545700
AT1G01140	NON circadian gene		ostta13g00820,ostta06g03740,ostta03g01180,ostta20g00640,ostta07g02725,ostta06g01620,ostta05g03390,ostta06g00940,ostta12g01580	Cre04.g211600,Cre10.g457700,Cre06.g292700,Cre02.g075850
AT1G01150	NON circadian gene		ostta05g01940
AT1G01160	circadian gene	peak_ZT0_trough_ZT8	ostta07g00870*	Cre01.g055200,Cre14.g618950,Cre06.g281300,Cre12.g543800,Cre12.g542200,Cre17.g706950
AT1G01170	NON circadian gene		ostta10g00330,ostta03g03920,ostta03g01340	Cre12.g484300,Cre12.g484700,Cre16.g686789
AT1G01180	NON circadian gene		ostta07g00100*,ostta17g01190*	Cre01.g043300,Cre16.g652600
AT1G01190	NON circadian gene		ostta07g03350,ostta16g01430	Cre08.g373100*,Cre08.g384000*,Cre07.g354400*,Cre07.g354450*,Cre07.g356250*,Cre07.g354350*,Cre07.g357157*,Cre07.g340850*,Cre07.g325000*,Cre11.g467786*,Cre11.g467627*,Cre11.g467527*,Cre14.g626400*,Cre16.g648200*,Cre16.g659200*,Cre16.g678437*,Cre09.g397216*,Cre09.g397105*,Cre09.g397734*,Cre09.g396994*
AT1G01200	NON circadian gene		ostta09g03950,ostta04g02340,ostta17g01355	Cre09.g386900,Cre01.g047950
AT1G01210	NON circadian gene		ostta03g03960,ostta03g04840,ostta02g01770	Cre02.g102400,Cre01.g018000,Cre12.g505750,Cre07.g325747,Cre10.g427400,Cre10.g460901,Cre10.g434001,Cre07.g350626
AT1G01220	NON circadian gene		ostta07g01230,ostta10g01900,ostta05g02450	Cre10.g421500,Cre24.g755797,Cre03.g168200
AT1G01225	NON circadian gene		ostta08g03360*	Cre12.g527918
AT1G01230	NON circadian gene			Cre12.g516100
AT1G01240	circadian gene	peak_ZT8_trough_ZT12	ostta06g01210,ostta18g00385	Cre16.g673841
AT1G01250	circadian gene	peak_ZT12_trough_ZT16	ostta18g01530,ostta07g00110	Cre09.g397500,Cre12.g531651,Cre09.g409728,Cre09.g392106
AT1G01260	NON circadian gene		ostta09g02480	Cre12.g525776
AT1G01280	NON circadian gene		ostta08g01560,ostta01g05550	Cre09.g397216,Cre09.g397734,Cre10.g426750,Cre07.g340850
AT1G01290	NON circadian gene		ostta02g05520,ostta20g00310,ostta12g00100,ostta20g00890,ostta12g02190	Cre08.g361050,Cre06.g255150
AT1G01300	circadian gene	peak_ZT12_trough_ZT0	ostta15g00540	Cre06.g304876,Cre12.g554450,Cre13.g563150,Cre05.g238550,Cre02.g117600
AT1G01305	NON circadian gene		ostta15g02670	Cre16.g665400,Cre17.g722200
AT1G01310	circadian gene	peak_ZT20_trough_ZT8	ostta18g00770	Cre02.g083100
AT1G01320	NON circadian gene
AT1G01340	circadian gene	peak_ZT16_trough_ZT4	ostta13g00480*,ostta13g00620*	Cre06.g278111
AT1G01350	NON circadian gene		ostta12g01620,ostta13g00240	Cre06.g254650
AT1G01355	NON circadian gene		ostta15g01670,ostta07g01290,ostta09g03450,ostta07g03710	Cre12.g559150,Cre09.g393025,Cre06.g266550
AT1G01360	circadian gene	peak_ZT0_trough_ZT8	ostta08g04280,ostta02g02940	Cre09.g405950,Cre17.g701809
AT1G01370	NON circadian gene		ostta01g03890,ostta05g03770,ostta11g02150,ostta08g00200,ostta12g02500,ostta13g02740,ostta04g03450,ostta08g01600,ostta09g00080,ostta02g02100,ostta04g03600,ostta01g06180,ostta06g03830	Cre16.g661450,Cre16.g648500,Cre16.g650300,Cre16.g649900,Cre06.g274850,Cre06.g274350,Cre06.g271250,Cre06.g268350,Cre06.g265500,Cre06.g276850,Cre06.g275750,Cre06.g265250,Cre06.g267950,Cre06.g276600,Cre06.g274101,Cre06.g266650,Cre06.g274000,Cre06.g264650,Cre17.g710550,Cre17.g713950
AT1G01380	NON circadian gene		ostta02g00850,ostta06g03700,ostta07g01510	Cre06.g256950,Cre44.g760747,Cre08.g379000
AT1G01390	circadian gene	peak_ZT0_trough_ZT8	ostta08g03420	Cre13.g584950,Cre01.g060347
AT1G01400	NON circadian gene		ostta07g02190,ostta01g00450,ostta09g00720,ostta03g02750,ostta09g03070,ostta04g00030	Cre01.g006550,Cre12.g517200,Cre02.g075800,Cre12.g523150,Cre12.g552750,Cre11.g480100
AT1G01410	NON circadian gene		ostta04g01360,ostta07g03070
AT1G01420	NON circadian gene			Cre01.g018075,Cre11.g467661,Cre08.g373346,Cre07.g322884
AT1G01430	circadian gene	peak_ZT0_trough_ZT12
AT1G01440	NON circadian gene
AT1G01450	NON circadian gene		ostta04g05040*,ostta05g02460*,ostta05g02430*,ostta05g03180*,ostta09g00800*,ostta11g00890*,ostta11g01250*,ostta11g02240*,ostta12g01250*,ostta14g02800*	Cre02.g103900
AT1G01453	NON circadian gene		ostta09g01740,ostta03g01330,ostta02g05270,ostta05g02160	Cre17.g728050,Cre09.g404000
AT1G01460	NON circadian gene		ostta02g05350*,ostta07g04120*,ostta18g00560*	Cre06.g249950*,Cre09.g400478*,Cre12.g523050*
AT1G01470	circadian gene	peak_ZT8_trough_ZT0	ostta07g01180,ostta02g03010,ostta05g01530	Cre12.g507050
AT1G01471	NON circadian gene		ostta09g02640,ostta01g06300,ostta17g00820	Cre06.g283975,Cre07.g354075,Cre16.g673554
AT1G01480	NON circadian gene		ostta08g02660	Cre06.g306400,Cre02.g074950
AT1G01490	circadian gene	peak_ZT0_trough_ZT12	ostta04g02800*,ostta05g03740*,ostta07g03530*,ostta11g02300*,ostta16g00160*,ostta20g00470*	Cre09.g412400,Cre03.g167500
AT1G01500	circadian gene	peak_ZT8_trough_ZT0	ostta04g01210,ostta18g00120,ostta18g01690,ostta13g02390,ostta04g01845	Cre07.g319950,Cre03.g157725,Cre15.g640900,Cre03.g175000
AT1G01510	circadian gene	peak_ZT0_trough_ZT8	ostta03g00150,ostta01g06680	Cre28.g757647,Cre10.g439800,Cre07.g344600,Cre01.g054550
AT1G01520	circadian gene	peak_ZT0_trough_ZT8	ostta04g04770,ostta06g02340	Cre16.g677382*
AT1G01530	NON circadian gene		ostta07g02430	Cre11.g467577*,Cre06.g253250*
AT1G01540	circadian gene	peak_ZT0_trough_ZT8	ostta04g03880,ostta02g02910	Cre10.g435750,Cre09.g386600,Cre13.g605550
AT1G01550	circadian gene	peak_ZT0_trough_ZT8
AT1G01560	circadian gene	peak_ZT12_trough_ZT4	ostta15g00110,ostta09g04050,ostta08g00460,ostta07g04270,ostta15g00670,ostta07g01400,ostta04g00430,ostta16g00240,ostta12g02550,ostta16g01050,ostta14g03040,ostta05g02020,ostta01g05680	Cre01.g010000,Cre12.g508900,Cre12.g509000,Cre09.g388000,Cre13.g607300,Cre12.g494500,Cre08.g385650,Cre02.g107000,Cre04.g213904,Cre13.g575650,Cre17.g742250,Cre12.g499850,Cre08.g385050
AT1G01570	NON circadian gene			Cre17.g725600
AT1G01580	NON circadian gene			Cre04.g227400
AT1G01590	NON circadian gene			Cre04.g227400
AT1G01600	NON circadian gene		ostta01g05550*,ostta03g03620*,ostta07g00380*,ostta07g01710*,ostta07g03350*,ostta08g01560*,ostta09g02540*,ostta11g01340*,ostta13g02440*,ostta15g00680*	Cre01.g003850,Cre05.g234100,Cre08.g373100
AT1G01610	NON circadian gene		ostta07g02290
AT1G01620	circadian gene	peak_ZT0_trough_ZT12	ostta10g00850	Cre03.g203121
AT1G01630	NON circadian gene		ostta05g00680,ostta04g02890,ostta04g02400	Cre01.g055465,Cre03.g210961,Cre12.g503950,Cre12.g522100
AT1G01640	circadian gene	peak_ZT20_trough_ZT4	ostta01g04400,ostta18g00150	Cre02.g084200,Cre16.g675973
AT1G01650	NON circadian gene		ostta04g01460	Cre07.g332786
AT1G01660	NON circadian gene		ostta12g02150,ostta15g02050,ostta09g03500	Cre02.g108300,Cre03.g171900,Cre04.g222250,Cre14.g624400,Cre11.g467620
AT1G01670	NON circadian gene		ostta04g04530,ostta20g00400	Cre11.g479650
AT1G01680	NON circadian gene		ostta06g01330	Cre11.g479650
AT1G01690	NON circadian gene
AT1G01695	NON circadian gene			Cre16.g672200*
AT1G01700	NON circadian gene		ostta05g01600*
AT1G01710	NON circadian gene
AT1G01720	circadian gene	peak_ZT0_trough_ZT8		Cre06.g251000
AT1G01725	circadian gene	peak_ZT0_trough_ZT8	ostta04g05090,ostta02g02260,ostta14g00715,ostta02g01780,ostta01g05150	Cre03.g205100
AT1G01730	circadian gene	peak_ZT16_trough_ZT4	ostta14g02310,ostta10g03300,ostta06g04330,ostta02g04680,ostta05g00890	Cre01.g047300,Cre10.g418000,Cre01.g062902,Cre12.g511250,Cre03.g145427
AT1G01740	circadian gene	peak_ZT4_trough_ZT20	ostta04g05040*,ostta05g02460*,ostta05g02430*,ostta05g03180*,ostta09g00800*,ostta11g00890*,ostta11g01250*,ostta11g02240*,ostta12g01250*,ostta14g02800*	Cre13.g565700
AT1G01750	NON circadian gene		ostta04g00260*,ostta15g01550*	Cre08.g378050
AT1G01760	NON circadian gene		ostta08g03690,ostta11g00610	Cre14.g629283*
AT1G01770	NON circadian gene		ostta05g02270,ostta02g04190	Cre16.g680600,Cre37.g759797,Cre12.g503050
AT1G01780	NON circadian gene		ostta06g02520*,ostta12g02540*	Cre10.g424350*
AT1G01790	circadian gene	peak_ZT20_trough_ZT12	ostta12g02520,ostta14g02540	Cre04.g220200,Cre03.g183750,Cre02.g109050,Cre07.g345400,Cre07.g326300,Cre13.g578051,Cre01.g035550,Cre03.g163700
AT1G01800	circadian gene	peak_ZT12_trough_ZT8	ostta10g02040,ostta01g03650,ostta11g02620,ostta12g00790,ostta04g01130	Cre16.g675450,Cre12.g549852,Cre09.g397400
AT1G01810	NON circadian gene			Cre11.g479500
AT1G01820	circadian gene	peak_ZT8_trough_ZT4	ostta02g00220,ostta12g01200	Cre06.g263300,Cre06.g256850,Cre17.g728050,Cre12.g540500,Cre12.g498200,Cre01.g038750,Cre11.g481650,Cre17.g746097
AT1G01830	NON circadian gene		ostta09g03465*,ostta16g01710*	Cre03.g155850,Cre17.g715421,Cre16.g687700
AT1G01840	circadian gene	peak_ZT4_trough_ZT16	ostta04g05550,ostta16g01080,ostta02g03680,ostta07g00670,ostta04g02320,ostta09g01670,ostta02g03010,ostta17g00480,ostta04g01080,ostta13g01380,ostta14g01880,ostta03g05040,ostta02g01350	Cre07.g352550
AT1G01860	NON circadian gene		ostta09g00820,ostta08g02930,ostta02g02050,ostta07g02490	Cre06.g309300
AT1G01880	NON circadian gene		ostta01g04740*,ostta08g02290*,ostta12g02250*,ostta16g01750*	Cre12.g537150
AT1G01900	NON circadian gene		ostta01g00740,ostta02g05110	Cre13.g589940
AT1G01910	NON circadian gene		ostta09g01520,ostta18g01800,ostta07g04610	Cre03.g204800,Cre05.g245158,Cre06.g307700
AT1G01920	NON circadian gene		ostta05g03090,ostta11g02710	Cre07.g321200
AT1G01930	NON circadian gene		ostta18g00980,ostta15g01870,ostta05g03230	Cre07.g325715,Cre16.g654250,Cre10.g439250,Cre10.g427300,Cre06.g280700,Cre06.g277050,Cre06.g269050,Cre12.g484900
AT1G01940	circadian gene	peak_ZT12_trough_ZT0	ostta15g02420,ostta03g03340,ostta03g04330,ostta09g01380,ostta12g01070,ostta17g01750,ostta20g00270,ostta10g02750,ostta10g01100,ostta10g03440,ostta04g04340,ostta05g01920,ostta13g01330	Cre02.g106150,Cre01.g002300,Cre12.g533800,Cre02.g114700
AT1G01950	NON circadian gene		ostta11g02010,ostta04g00460,ostta04g04480,ostta08g03970,ostta07g03080,ostta13g01050,ostta10g02500	Cre09.g415450,Cre16.g672497,Cre02.g073750,Cre10.g427750,Cre01.g036800,Cre13.g602400,Cre10.g418950,Cre05.g235500,Cre15.g639850,Cre13.g586500,Cre12.g495000,Cre03.g207901,Cre03.g169350
AT1G01960	NON circadian gene		ostta04g04260,ostta17g00330,ostta10g01110	Cre09.g390319,Cre07.g334100,Cre03.g172150,Cre14.g620250
AT1G01970	circadian gene	peak_ZT12_trough_ZT0	ostta04g01320	Cre16.g656900,Cre16.g666400,Cre17.g743250
AT1G01980	NON circadian gene
AT1G01990	circadian gene	peak_ZT0_trough_ZT4	ostta01g00250,ostta02g01640,ostta07g02675	Cre02.g096455
AT1G02000	NON circadian gene		ostta02g05140,ostta03g03950,ostta09g01870,ostta17g00020,ostta01g02110,ostta03g05340	Cre09.g401022,Cre16.g656400,Cre16.g680342
AT1G02010	NON circadian gene		ostta15g00230,ostta04g00740	Cre11.g467699,Cre12.g515550
AT1G02020	circadian gene	peak_ZT20_trough_ZT8		Cre02.g094350
AT1G02030	NON circadian gene		ostta12g02665
AT1G02040	NON circadian gene		ostta08g02980
AT1G02050	circadian gene	peak_ZT0_trough_ZT4	ostta05g01200	Cre06.g278117,Cre03.g207600,Cre11.g467642,Cre13.g592250
AT1G02060	NON circadian gene		ostta05g01010	Cre01.g025950*,Cre12.g511400*
AT1G02065	NON circadian gene		ostta15g00540	Cre07.g325738*,Cre07.g345050*,Cre07.g335150*,Cre16.g683953*,Cre16.g673250*,Cre16.g692500*,Cre16.g686100*,Cre06.g278229*,Cre06.g300600*,Cre09.g399289*,Cre09.g390023*,Cre17.g698233*,Cre05.g233551*,Cre02.g112750*,Cre02.g110150*,Cre02.g104700*,Cre02.g085150*,Cre01.g033900*,Cre01.g070932*,Cre01.g043550*
AT1G02070	NON circadian gene
AT1G02074	NON circadian gene		ostta08g03890,ostta12g01990,ostta04g05590,ostta01g03510,ostta03g06000,ostta08g01060	Cre06.g278238,Cre12.g539181,Cre09.g387502,Cre09.g405104,Cre16.g664251,Cre03.g172451,Cre03.g152326,Cre12.g483476,Cre15.g643499
AT1G02080	NON circadian gene		ostta07g03420	Cre14.g632950
AT1G02090	NON circadian gene		ostta13g01500,ostta09g00070,ostta15g02120,ostta05g01700,ostta01g01940,ostta02g04990,ostta02g03170,ostta05g02130	Cre16.g651500,Cre04.g213050,Cre02.g084100,Cre07.g315250,Cre06.g274994,Cre06.g283300,Cre10.g426250,Cre10.g465600,Cre07.g341952
AT1G02100	circadian gene	peak_ZT0_trough_ZT8	ostta18g01500	Cre04.g229350,Cre17.g724400,Cre10.g431350
AT1G02110	circadian gene	peak_ZT0_trough_ZT8	ostta09g02140	Cre16.g647500,Cre15.g639550,Cre14.g620050
AT1G02120	circadian gene	peak_ZT16_trough_ZT8	ostta06g01190	Cre16.g664050
AT1G02130	NON circadian gene		ostta07g00770,ostta05g02280,ostta05g01960,ostta08g02570,ostta04g01810,ostta06g02160	Cre12.g560150,Cre11.g482900,Cre09.g390763,Cre15.g641800,Cre06.g278139,Cre12.g517400,Cre09.g386900,Cre17.g722350,Cre03.g191050
AT1G02140	NON circadian gene		ostta16g01280,ostta11g02000	Cre09.g392692,Cre08.g371840,Cre12.g553052
AT1G02145	NON circadian gene		ostta14g02510,ostta06g00765,ostta04g01000,ostta02g03630,ostta03g02320
AT1G02150	NON circadian gene		ostta06g02000	Cre08.g358250*,Cre01.g068012*
AT1G02160	NON circadian gene		ostta08g01030,ostta02g02180,ostta10g00620	Cre09.g386740,Cre01.g055300,Cre08.g367550
AT1G02170	circadian gene	peak_ZT16_trough_ZT4		Cre12.g517451,Cre07.g313600,Cre01.g012800,Cre06.g255600
AT1G02180	NON circadian gene		ostta08g00320,ostta09g02275	Cre12.g534961,Cre09.g404850,Cre11.g475350
AT1G02190	NON circadian gene		ostta11g00770
AT1G02205	circadian gene	peak_ZT4_trough_ZT0	ostta11g00770,ostta02g00700
AT1G02210	NON circadian gene
AT1G02220	NON circadian gene
AT1G02230	NON circadian gene
AT1G02250	NON circadian gene		ostta02g01560
AT1G02260	circadian gene	peak_ZT20_trough_ZT4	ostta04g03740*,ostta12g03040*,ostta18g00360*	Cre03.g160400
AT1G02270	circadian gene	peak_ZT8_trough_ZT0	ostta01g01410
AT1G02280	circadian gene	peak_ZT0_trough_ZT12	ostta03g03930	Cre06.g252200
AT1G02290	NON circadian gene		ostta03g01900,ostta06g00320,ostta14g01110,ostta03g03040,ostta09g04185	Cre11.g467635
AT1G02300	circadian gene	peak_ZT8_trough_ZT0	ostta01g04900,ostta14g01280,ostta06g01520,ostta14g03040	Cre02.g119400
AT1G02305	circadian gene	peak_ZT0_trough_ZT4	ostta01g04900,ostta14g01280,ostta06g01520	Cre02.g119900,Cre16.g659750,Cre12.g498850,Cre06.g264700,Cre09.g386850,Cre06.g273350
AT1G02310	NON circadian gene		ostta04g01745,ostta20g00100	Cre01.g048350,Cre02.g098000
AT1G02320	NON circadian gene		ostta02g01780,ostta03g05160	Cre17.g719651,Cre15.g637501,Cre04.g217987,Cre13.g571650,Cre04.g227301
AT1G02330	NON circadian gene		ostta08g00120,ostta01g06465,ostta01g02800	Cre10.g423350,Cre03.g170900,Cre12.g508200
AT1G02335	NON circadian gene		ostta07g00500,ostta01g04380,ostta03g00310	Cre06.g303350
AT1G02340	circadian gene	peak_ZT0_trough_ZT12	ostta14g01990*	Cre05.g241636*,Cre04.g224600*
AT1G02350	NON circadian gene		ostta05g00300,ostta02g01400,ostta06g04360,ostta03g04110	Cre03.g151600,Cre11.g478350,Cre03.g183050,Cre12.g542500,Cre17.g725700,Cre09.g398845,Cre17.g740700,Cre09.g390100,Cre03.g188650,Cre06.g261650,Cre01.g047001
AT1G02360	NON circadian gene			Cre01.g038200,Cre12.g508350,Cre12.g499550,Cre21.g752547,Cre04.g217975
AT1G02370	circadian gene	peak_ZT8_trough_ZT0	ostta06g00960	Cre08.g358250*,Cre01.g025950*,Cre01.g068012*,Cre01.g026200*,Cre12.g511400*,Cre12.g554528*
AT1G02380	NON circadian gene		ostta05g02380	Cre17.g705950
AT1G02390	NON circadian gene		ostta02g00340*,ostta07g03340*,ostta13g02360*,ostta15g00140*,ostta15g02790*,ostta17g01150*	Cre13.g607550,Cre06.g256550
AT1G02391	NON circadian gene		ostta04g02730,ostta04g03255	Cre02.g143858,Cre01.g050550,Cre01.g009676,Cre12.g484050,Cre09.g404903,Cre08.g358556,Cre03.g172451,Cre16.g691103,Cre16.g691439,Cre17.g705316,Cre12.g499050,Cre12.g559053,Cre09.g403404,Cre02.g100876,Cre02.g110263
AT1G02400	NON circadian gene		ostta01g06560*,ostta12g01700*,ostta13g02700*	Cre06.g278117,Cre07.g346850,Cre06.g297250,Cre06.g264500
AT1G02405	NON circadian gene		ostta04g02220	Cre07.g353837,Cre09.g400515,Cre02.g142506,Cre11.g481833,Cre07.g324300,Cre07.g350300,Cre11.g467789
AT1G02410	NON circadian gene		ostta07g03280	Cre01.g055550,Cre03.g162800
AT1G02420	NON circadian gene		ostta01g05180,ostta04g00570	Cre01.g025950*,Cre12.g511400*
AT1G02430	NON circadian gene		ostta12g02770,ostta17g01370,ostta10g02880,ostta05g00860	Cre02.g142687,Cre12.g486250,Cre12.g487850,Cre12.g535900,Cre04.g218250,Cre02.g102000,Cre16.g664500,Cre11.g468300,Cre11.g467564,Cre17.g704200
AT1G02440	NON circadian gene		ostta12g02770,ostta17g01370,ostta10g02880,ostta05g00860	Cre02.g142687,Cre12.g486250,Cre12.g487850,Cre12.g535900,Cre02.g102000,Cre04.g218250,Cre03.g204353,Cre16.g664500
AT1G02450	circadian gene	peak_ZT12_trough_ZT0	ostta09g00920	Cre06.g280000
AT1G02460	circadian gene	peak_ZT8_trough_ZT20		Cre12.g556350*
AT1G02470	NON circadian gene		ostta17g00860,ostta18g01740,ostta13g01410	Cre14.g616250,Cre02.g140941,Cre06.g253789
AT1G02475	NON circadian gene		ostta17g00860,ostta12g03090	Cre14.g616250,Cre09.g414951,Cre09.g415150
AT1G02490	NON circadian gene		ostta03g05260	Cre16.g676670
AT1G02500	circadian gene	peak_ZT20_trough_ZT8	ostta15g00955,ostta17g00690,ostta01g04350,ostta01g05500	Cre06.g250200
AT1G02510	NON circadian gene		ostta06g04370,ostta13g01760,ostta03g01730	Cre13.g591851,Cre12.g553350
AT1G02520	NON circadian gene		ostta01g04600,ostta07g03100,ostta05g02390	Cre17.g725200,Cre17.g725150,Cre16.g692300,Cre17.g727650,Cre08.g369850,Cre10.g443000,Cre02.g079450,Cre16.g677702
AT1G02530	NON circadian gene		ostta01g04600,ostta01g00520,ostta05g04470,ostta05g02390	Cre17.g725200,Cre17.g725150,Cre16.g692300,Cre10.g443000,Cre16.g677877
AT1G02540	NON circadian gene			Cre12.g551050
AT1G02550	NON circadian gene		ostta19g00650	Cre06.g273450,Cre06.g261600
AT1G02560	circadian gene	peak_ZT16_trough_ZT4	ostta02g02310,ostta05g01860,ostta01g02170,ostta09g02955,ostta17g01390,ostta02g00380,ostta02g01270,ostta09g02520	Cre03.g160150,Cre12.g511800
AT1G02570	NON circadian gene		ostta17g01150	Cre03.g204601
AT1G02575	NON circadian gene
AT1G02580	NON circadian gene		ostta14g01410	Cre17.g746247
AT1G02590	NON circadian gene		ostta02g00290	Cre08.g382476,Cre10.g434983,Cre03.g204212,Cre03.g204200,Cre01.g002234,Cre01.g042402,Cre12.g552952,Cre10.g427400
AT1G02610	NON circadian gene			Cre09.g400738
AT1G02620	NON circadian gene		ostta14g02400,ostta04g05550,ostta11g01480,ostta06g01050	Cre11.g468300
AT1G02630	NON circadian gene		ostta13g01800	Cre16.g690319,Cre02.g082900
AT1G02640	circadian gene	peak_ZT0_trough_ZT12		Cre08.g384100,Cre03.g207153
AT1G02650	NON circadian gene		ostta01g06360,ostta06g00650,ostta08g02640	Cre17.g734516,Cre08.g380452,Cre06.g275650,Cre11.g467547
AT1G02660	NON circadian gene		ostta14g00050	Cre03.g193500
AT1G02670	NON circadian gene		ostta13g02730,ostta17g01830,ostta05g01590,ostta14g01030,ostta02g01130	Cre14.g614400
AT1G02680	NON circadian gene		ostta05g03580,ostta04g02230,ostta03g04120,ostta04g05550,ostta10g02600,ostta01g04690	Cre10.g444086,Cre02.g120301,Cre10.g454550,Cre03.g176500,Cre06.g272500,Cre04.g222100,Cre03.g157700,Cre11.g467783,Cre17.g698500
AT1G02690	circadian gene	peak_ZT8_trough_ZT0	ostta09g03465	Cre04.g215850
AT1G02700	NON circadian gene		ostta12g01280,ostta04g00260,ostta10g00750,ostta03g00210,ostta02g04530,ostta06g02300,ostta09g01720,ostta13g02610	Cre12.g559700,Cre28.g757597,Cre09.g387100,Cre16.g671900,Cre02.g114950
AT1G02710	NON circadian gene		ostta20g00450,ostta01g05140,ostta07g04520,ostta09g02870,ostta13g01110,ostta02g01330	Cre10.g428525,Cre03.g202050,Cre01.g016651,Cre02.g104876,Cre02.g095154,Cre13.g582100,Cre03.g159083,Cre09.g389809,Cre01.g071297,Cre06.g302500,Cre17.g729301,Cre12.g553702,Cre03.g176440,Cre12.g495957,Cre08.g368176,Cre06.g249101,Cre17.g734142,Cre02.g112433,Cre09.g392350,Cre06.g288900
AT1G02720	NON circadian gene		ostta08g01810,ostta07g01770	Cre16.g668837,Cre16.g652000
AT1G02730	circadian gene	peak_ZT8_trough_ZT20		Cre10.g434150
AT1G02740	NON circadian gene			Cre16.g692400
AT1G02750	circadian gene	peak_ZT0_trough_ZT8		Cre08.g374436
AT1G02770	NON circadian gene		ostta11g03010
AT1G02780	NON circadian gene		ostta02g02700,ostta09g04400,ostta09g01920	Cre02.g075700,Cre06.g290350,Cre03.g208609
AT1G02790	NON circadian gene			Cre12.g556350*
AT1G02800	NON circadian gene			Cre01.g059252,Cre16.g672721
AT1G02810	NON circadian gene			Cre17.g734773
AT1G02813	NON circadian gene		ostta03g04740,ostta09g02710	Cre16.g685451
AT1G02816	circadian gene	peak_ZT0_trough_ZT8		Cre12.g533201,Cre16.g685700
AT1G02820	circadian gene	peak_ZT4_trough_ZT12	ostta04g04400,ostta05g01950,ostta07g04630,ostta15g02080,ostta14g02690	Cre12.g545619,Cre04.g226176,Cre12.g526210,Cre08.g371533,Cre13.g577026,Cre06.g252743,Cre03.g168850,Cre06.g278301,Cre05.g236450,Cre04.g231320,Cre16.g682001,Cre01.g013200,Cre10.g419250,Cre07.g336800
AT1G02830	NON circadian gene		ostta12g02920,ostta11g01200,ostta17g01590	Cre07.g357850,Cre06.g259850,Cre21.g752097,Cre12.g498700
AT1G02840	circadian gene	peak_ZT0_trough_ZT8	ostta03g00150,ostta02g04815,ostta09g04110,ostta18g00410,ostta05g04480,ostta09g01820,ostta02g03240,ostta04g01910	Cre01.g026450,Cre06.g278239,Cre17.g712000,Cre16.g674250,Cre09.g408200,Cre13.g573650,Cre13.g586916,Cre14.g617100,Cre16.g693600,Cre10.g436550,Cre12.g518772,Cre01.g055316
AT1G02850	NON circadian gene		ostta11g02095*	Cre07.g320850*
AT1G02860	circadian gene	peak_ZT0_trough_ZT4	ostta16g01680	Cre11.g467675*,Cre06.g287650*,Cre02.g110000*,Cre16.g649150*,Cre16.g681354*,Cre09.g403400*,Cre09.g403450*
AT1G02870	circadian gene	peak_ZT8_trough_ZT20	ostta04g04310,ostta03g03880	Cre17.g726650,Cre16.g651250,Cre03.g199535
AT1G02880	NON circadian gene		ostta16g01270,ostta10g01670	Cre01.g040050,Cre18.g748547
AT1G02890	NON circadian gene		ostta02g03410,ostta15g01810	Cre01.g022000,Cre09.g401182,Cre09.g398550,Cre07.g340000,Cre06.g282850
AT1G02900	NON circadian gene		ostta19g00450,ostta16g02210,ostta02g01500,ostta03g03720	Cre01.g010296,Cre07.g324233,Cre03.g176450,Cre17.g716500,Cre03.g150767
AT1G02910	NON circadian gene		ostta11g02260,ostta16g02470,ostta04g05170,ostta04g01845,ostta16g01810	Cre10.g430150,Cre06.g266900,Cre01.g005100,Cre06.g278228,Cre01.g049350,Cre08.g375700
AT1G02920	NON circadian gene		ostta14g00630,ostta01g03710,ostta06g02760,ostta10g00590,ostta12g01930	Cre15.g636750,Cre16.g682725,Cre15.g636800,Cre03.g144184,Cre16.g670973
AT1G02930	NON circadian gene		ostta14g00630	Cre15.g636750,Cre12.g499204,Cre16.g682725,Cre16.g670973,Cre17.g742450,Cre15.g636800,Cre17.g742300
AT1G02940	NON circadian gene		ostta05g04340	Cre15.g636800
AT1G02950	NON circadian gene		ostta15g01120	Cre16.g670973
AT1G02960	NON circadian gene
AT1G02965	NON circadian gene		ostta10g03540,ostta08g02060	Cre12.g541252,Cre01.g002500,Cre02.g095122,Cre17.g718200,Cre09.g389171,Cre02.g141550,Cre10.g436150,Cre13.g565250
AT1G02970	circadian gene	peak_ZT12_trough_ZT0	ostta10g02790,ostta10g00670,ostta13g01150,ostta07g02430,ostta17g00770	Cre13.g564400
AT1G02980	NON circadian gene		ostta07g00160,ostta04g00470,ostta03g02790	Cre17.g734400,Cre07.g324050,Cre12.g516500
AT1G02990	NON circadian gene		ostta10g00010	Cre17.g747847,Cre06.g281350,Cre06.g277050
AT1G03000	NON circadian gene		ostta01g03760,ostta02g03410,ostta17g01820,ostta02g00360,ostta02g04710,ostta15g01810,ostta14g01790	Cre10.g446250,Cre06.g269950,Cre17.g700300,Cre09.g398550,Cre09.g401182,Cre17.g716450
AT1G03010	NON circadian gene
AT1G03020	NON circadian gene		ostta03g04000	Cre12.g513750,Cre12.g550400,Cre03.g157426,Cre12.g526000,Cre17.g721553,Cre07.g353250
AT1G03022	NON circadian gene		ostta07g02410,ostta11g02400	Cre03.g207050,Cre22.g753697,Cre06.g271526,Cre09.g398983,Cre12.g539141
AT1G03030	NON circadian gene		ostta08g03050,ostta13g01080	Cre02.g101000
AT1G03040	NON circadian gene		ostta14g01990*	Cre03.g143927
AT1G03050	NON circadian gene		ostta02g05260,ostta13g01010	Cre09.g393136
AT1G03055	circadian gene	peak_ZT0_trough_ZT8	ostta08g00270,ostta15g02160,ostta11g01045	Cre16.g661150,Cre10.g426350,Cre13.g575400
AT1G03060	NON circadian gene		ostta06g01500,ostta04g03440	Cre01.g003950,Cre01.g002861,Cre16.g684100
AT1G03070	NON circadian gene		ostta04g02420,ostta09g04300	Cre01.g035450,Cre06.g252401,Cre01.g061807
AT1G03080	NON circadian gene		ostta04g00960,ostta18g00270,ostta07g02040,ostta03g02810,ostta17g00630	Cre12.g560450,Cre03.g167550,Cre06.g257700
AT1G03090	circadian gene	peak_ZT0_trough_ZT12	ostta08g00980	Cre08.g359350
AT1G03100	circadian gene	peak_ZT16_trough_ZT0	ostta07g02960	Cre15.g639800,Cre15.g639802,Cre10.g440600,Cre14.g623900,Cre13.g578051
AT1G03103	NON circadian gene		ostta01g02030	Cre06.g281650,Cre07.g333050,Cre01.g021300
AT1G03106	NON circadian gene		ostta08g00570,ostta02g00990	Cre09.g417037,Cre12.g556913,Cre12.g556912,Cre16.g663551,Cre06.g257183,Cre03.g208300,Cre07.g342400,Cre03.g156950,Cre03.g144927
AT1G03110	circadian gene	peak_ZT4_trough_ZT20	ostta01g06420	Cre08.g374800
AT1G03120	NON circadian gene		ostta09g00080,ostta04g02190,ostta13g01620,ostta03g03920,ostta04g00410,ostta15g00660,ostta09g03310,ostta09g00850,ostta01g02950,ostta18g01330,ostta04g02890	Cre05.g235355,Cre12.g540480,Cre03.g153500,Cre11.g467783,Cre05.g246553,Cre02.g095112,Cre09.g390678,Cre07.g317450,Cre18.g748097,Cre19.g751297,Cre02.g147300,Cre04.g225700
AT1G03130	circadian gene	peak_ZT4_trough_ZT16	ostta15g02670,ostta03g02050,ostta06g04090,ostta11g01510	Cre05.g238332
AT1G03140	NON circadian gene		ostta01g05190	Cre13.g567750
AT1G03150	circadian gene	peak_ZT4_trough_ZT20	ostta04g01690,ostta06g04430,ostta14g02760,ostta04g05300	Cre08.g383150,Cre08.g364450,Cre09.g416150,Cre10.g418000
AT1G03160	NON circadian gene		ostta11g00040,ostta05g03510,ostta09g01660	Cre14.g616600,Cre16.g665300,Cre16.g665650,Cre10.g439800
AT1G03170	NON circadian gene			Cre06.g274994,Cre09.g399916
AT1G03180	NON circadian gene		ostta07g02900,ostta01g00485	Cre03.g198863
AT1G03190	NON circadian gene		ostta12g02900,ostta17g00270,ostta16g02720,ostta16g01200	Cre17.g706300,Cre06.g277450,Cre16.g655800
AT1G03200	NON circadian gene		ostta08g00990	Cre07.g319310,Cre02.g145630
AT1G03210	circadian gene	peak_ZT12_trough_ZT4	ostta18g00260,ostta05g02350	Cre06.g278261
AT1G03220	NON circadian gene			Cre17.g708750
AT1G03230	NON circadian gene			Cre17.g708750,Cre04.g223250,Cre13.g586400,Cre10.g423083,Cre07.g316200,Cre02.g143352
AT1G03240	NON circadian gene		ostta07g02410,ostta08g00990	Cre02.g145630,Cre16.g657964
AT1G03250	circadian gene	peak_ZT4_trough_ZT20	ostta03g04460,ostta07g01435,ostta03g03400	Cre01.g040100*
AT1G03260	NON circadian gene		ostta03g01770,ostta03g05940,ostta17g00810,ostta04g02960	Cre01.g000250,Cre01.g043050,Cre06.g262000,Cre07.g322750,Cre16.g681000,Cre06.g278206,Cre06.g278085,Cre06.g277850
AT1G03270	circadian gene	peak_ZT4_trough_ZT20	ostta05g01490,ostta11g01030	Cre17.g719250
AT1G03280	NON circadian gene		ostta01g05460,ostta14g01310,ostta18g00510	Cre11.g481550
AT1G03290	circadian gene	peak_ZT12_trough_ZT4	ostta10g00200,ostta09g04120,ostta06g01590,ostta04g02610
AT1G03300	NON circadian gene
AT1G03310	circadian gene	peak_ZT8_trough_ZT0	ostta12g00320,ostta14g02180,ostta02g05060	Cre17.g698850
AT1G03320	NON circadian gene		ostta06g03980
AT1G03330	NON circadian gene		ostta01g01670,ostta04g02180,ostta03g00490,ostta08g00170,ostta03g01635,ostta09g03810,ostta06g01490,ostta12g01740,ostta08g02680,ostta12g00390,ostta10g03220	Cre10.g441950,Cre05.g241300,Cre16.g665400,Cre02.g142850,Cre06.g278400,Cre08.g373348,Cre03.g150783,Cre17.g746497,Cre15.g635376,Cre16.g663776
AT1G03340	NON circadian gene		ostta08g00750,ostta04g04410,ostta07g03410	Cre06.g268650,Cre02.g095092
AT1G03350	NON circadian gene		ostta01g02720*,ostta17g00850*	Cre06.g284000,Cre06.g288350
AT1G03360	circadian gene	peak_ZT4_trough_ZT20	ostta05g04950,ostta01g05500	Cre12.g496450
AT1G03365	NON circadian gene		ostta01g05510*,ostta05g00310*,ostta06g04510*,ostta09g02650*,ostta10g02990*,ostta14g00800*,ostta17g00580*	Cre12.g502000
AT1G03370	circadian gene	peak_ZT12_trough_ZT4
AT1G03380	NON circadian gene
AT1G03390	NON circadian gene		ostta01g00930	Cre11.g467579,Cre17.g706150,Cre09.g393802
AT1G03400	NON circadian gene		ostta12g01700,ostta03g01730,ostta14g00066	Cre12.g542300
AT1G03410	NON circadian gene		ostta01g06560*,ostta12g01700*,ostta13g02700*	Cre09.g403550*,Cre10.g466700*
AT1G03430	circadian gene	peak_ZT12_trough_ZT0	ostta08g04240*	Cre17.g728050
AT1G03440	circadian gene	peak_ZT0_trough_ZT8	ostta06g00410,ostta06g03340,ostta03g02660,ostta17g00040	Cre04.g229398
AT1G03445	NON circadian gene		ostta10g01210	Cre01.g050850,Cre07.g326800,Cre10.g453300,Cre09.g401071
AT1G03457	circadian gene	peak_ZT0_trough_ZT8	ostta11g03200,ostta05g03680	Cre07.g330300
AT1G03470	circadian gene	peak_ZT16_trough_ZT4
AT1G03475	circadian gene	peak_ZT12_trough_ZT4	ostta03g03160,ostta18g01860,ostta09g01950	Cre10.g447600
AT1G03490	NON circadian gene		ostta09g00720
AT1G03495	NON circadian gene		ostta01g00930*	Cre10.g426850*,Cre10.g426800*,Cre10.g426900*
AT1G03510	NON circadian gene		ostta17g00810,ostta09g02240,ostta03g01740	Cre09.g399650,Cre13.g586200,Cre02.g078600,Cre03.g191250,Cre02.g078200
AT1G03520	circadian gene	peak_ZT0_trough_ZT8
AT1G03530	NON circadian gene		ostta02g03500	Cre10.g467100
AT1G03540	NON circadian gene		ostta16g00510	Cre01.g025950*,Cre12.g511400*
AT1G03550	NON circadian gene		ostta17g01990,ostta09g00180	Cre02.g089900,Cre03.g189100
AT1G03560	NON circadian gene
AT1G03590	circadian gene	peak_ZT0_trough_ZT8	ostta07g02140	Cre03.g170250,Cre01.g041450
AT1G03600	circadian gene	peak_ZT4_trough_ZT16	ostta08g03340,ostta12g01970,ostta04g02120,ostta03g02330	Cre07.g319226
AT1G03610	circadian gene	peak_ZT0_trough_ZT12	ostta13g01290	Cre17.g744797*
AT1G03620	NON circadian gene		ostta03g05870,ostta09g04300	Cre12.g557252,Cre02.g146400,Cre01.g055412
AT1G03630	circadian gene	peak_ZT4_trough_ZT0	ostta07g01740,ostta05g00530,ostta04g04430,ostta13g02190,ostta01g05890,ostta03g04720,ostta06g02450,ostta01g05930,ostta17g00920	Cre01.g015350,Cre11.g480650,Cre08.g380550,Cre14.g608800,Cre13.g587700,Cre08.g375350
AT1G03650	NON circadian gene		ostta06g04430,ostta02g02475,ostta06g03465,ostta09g02120,ostta14g02910,ostta13g03050	Cre17.g705950,Cre03.g143967,Cre11.g475100,Cre14.g617250,Cre07.g349200,Cre03.g202785,Cre08.g364450
AT1G03660	NON circadian gene			Cre17.g705900,Cre04.g214612,Cre02.g143127,Cre12.g537611
AT1G03670	NON circadian gene			Cre08.g383550
AT1G03680	NON circadian gene		ostta05g00940,ostta05g02180,ostta11g00070,ostta06g01980,ostta05g00290,ostta05g04790,ostta09g02040,ostta10g03140	Cre07.g349200
AT1G03687	NON circadian gene		ostta08g01700*	Cre10.g434800
AT1G03700	NON circadian gene		ostta07g00360,ostta04g05200,ostta15g01310,ostta15g02475,ostta12g03090	Cre17.g719750,Cre02.g111400,Cre07.g350652,Cre01.g043200,Cre02.g100150,Cre02.g082100,Cre02.g143392,Cre02.g142126
AT1G03710	NON circadian gene		ostta10g03280
AT1G03720	NON circadian gene		ostta01g04900*,ostta01g05770*,ostta02g03280*,ostta06g01520*,ostta07g01680*,ostta07g01650*,ostta10g01160*,ostta12g01750*,ostta14g01280*	Cre08.g376720*,Cre08.g358522*,Cre08.g381050*,Cre07.g333000*,Cre14.g631150*,Cre14.g631148*,Cre14.g631100*,Cre14.g631145*,Cre14.g618621*,Cre16.g659750*,Cre09.g404250*,Cre09.g407700*,Cre33.g758847*,Cre17.g697300*,Cre17.g736100*,Cre05.g247851*,Cre02.g095087*,Cre02.g119900*,Cre03.g196250*,Cre01.g010832*
AT1G03730	NON circadian gene		ostta14g00075,ostta05g01050,ostta10g03140,ostta18g01530,ostta01g01295,ostta10g03330,ostta11g02590,ostta05g00590	Cre10.g460326,Cre03.g158100,Cre16.g669126,Cre17.g720850,Cre17.g724250,Cre11.g467752,Cre01.g055477,Cre01.g061807,Cre11.g467561,Cre02.g117376,Cre12.g545650,Cre02.g111108
AT1G03740	NON circadian gene		ostta16g00240,ostta13g01880,ostta05g01790	Cre06.g301450
AT1G03750	NON circadian gene		ostta09g01310,ostta17g01830,ostta04g02100,ostta08g03990,ostta14g01030,ostta02g03670,ostta02g01130	Cre12.g508150,Cre03.g201850,Cre03.g189000,Cre03.g183350
AT1G03760	NON circadian gene		ostta05g03720,ostta01g01580	Cre13.g576350
AT1G03770	NON circadian gene		ostta01g03130*,ostta01g04280*,ostta09g03360*,ostta12g00830*	Cre12.g525776
AT1G03780	NON circadian gene			Cre11.g482850,Cre11.g478800
AT1G03790	NON circadian gene		ostta02g03890*,ostta03g02750*,ostta03g03660*,ostta03g04660*,ostta04g03500*,ostta04g05420*,ostta05g01330*,ostta06g03980*,ostta12g01620*,ostta12g02210*,ostta16g02650*,ostta16g01180*,ostta18g00170*	Cre03.g146267,Cre07.g338750
AT1G03800	NON circadian gene		ostta07g00760,ostta03g02550,ostta03g05130,ostta16g01597,ostta01g01900,ostta02g04260	Cre16.g687652,Cre14.g620500,Cre16.g650450,Cre03.g194616
AT1G03810	NON circadian gene		ostta09g00340,ostta01g05330,ostta05g01840,ostta12g01800,ostta01g02820,ostta05g01970,ostta03g04510,ostta07g01205	Cre03.g208000,Cre12.g518500,Cre01.g022462,Cre10.g458450
AT1G03820	circadian gene	peak_ZT12_trough_ZT0
AT1G03830	NON circadian gene		ostta05g02100	Cre11.g467610,Cre01.g027950,Cre16.g676200,Cre01.g043400,Cre08.g384200,Cre01.g035700,Cre03.g173400,Cre16.g687406,Cre14.g624400
AT1G03840	NON circadian gene			Cre10.g448550
AT1G03850	NON circadian gene		ostta03g04500	Cre07.g325743*,Cre07.g325600*,Cre06.g278183*,Cre13.g584200*,Cre01.g047800*,Cre04.g232602*,Cre12.g550400*,Cre12.g513750*
AT1G03860	circadian gene	peak_ZT12_trough_ZT0	ostta14g00720,ostta04g04020,ostta08g02030,ostta17g01355,ostta10g02430	Cre02.g088000,Cre12.g519350,Cre11.g467694,Cre14.g616000
AT1G03870	circadian gene	peak_ZT0_trough_ZT12	ostta04g01820,ostta08g01810	Cre16.g679445,Cre02.g111900
AT1G03880	NON circadian gene		ostta10g02710	Cre03.g149950,Cre02.g143900,Cre10.g461300
AT1G03890	NON circadian gene
AT1G03900	circadian gene	peak_ZT16_trough_ZT4	ostta09g00710,ostta02g03940	Cre13.g580500,Cre15.g642213,Cre15.g641400,Cre04.g217969,Cre09.g402701,Cre17.g702002,Cre03.g198450,Cre04.g224947,Cre04.g212801,Cre14.g622200
AT1G03905	NON circadian gene		ostta09g00130,ostta01g01320,ostta01g01260,ostta19g00570	Cre13.g580300,Cre17.g731050,Cre01.g002500,Cre06.g264700,Cre06.g265300,Cre17.g722300
AT1G03910	NON circadian gene		ostta04g01450	Cre09.g398650,Cre12.g495000
AT1G03920	NON circadian gene		ostta09g00810,ostta07g02725,ostta13g01880,ostta09g04190	Cre01.g029850,Cre16.g669800
AT1G03930	NON circadian gene		ostta02g03780,ostta18g00730,ostta02g03720	Cre12.g549750,Cre16.g666200,Cre01.g014600,Cre02.g114200,Cre12.g529550,Cre06.g281100
AT1G03940	NON circadian gene		ostta01g00930*	Cre10.g426850*,Cre10.g426800*,Cre10.g426900*
AT1G03950	NON circadian gene		ostta12g02000,ostta04g00830,ostta10g03060,ostta17g01050	Cre17.g735400
AT1G03960	circadian gene	peak_ZT8_trough_ZT0	ostta07g02880	Cre06.g260600
AT1G03970	NON circadian gene		ostta08g01810,ostta16g01520,ostta20g00700	Cre07.g318050*,Cre07.g321550*,Cre07.g344668*,Cre16.g692250*,Cre09.g413050*,Cre05.g238250*,Cre13.g590350*,Cre10.g438850*,Cre12.g489000*
AT1G03980	NON circadian gene			Cre07.g319500
AT1G03982	NON circadian gene			Cre12.g550153
AT1G03990	NON circadian gene			Cre12.g514200*
AT1G04000	NON circadian gene		ostta05g04560,ostta02g03355,ostta08g03640,ostta04g03450,ostta15g02670,ostta06g02130	Cre01.g050616,Cre12.g525802,Cre02.g106600,Cre09.g386757,Cre08.g385750,Cre14.g630982,Cre17.g720350,Cre05.g238332,Cre01.g029700
AT1G04010	circadian gene	peak_ZT12_trough_ZT8	ostta09g03210*	Cre02.g106400*,Cre12.g559555*
AT1G04020	circadian gene	peak_ZT12_trough_ZT0	ostta05g00310
AT1G04030	circadian gene	peak_ZT12_trough_ZT0	ostta01g02160
AT1G04040	circadian gene	peak_ZT20_trough_ZT12		Cre16.g686500*
AT1G04050	NON circadian gene
AT1G04070	NON circadian gene		ostta03g01810,ostta07g01630,ostta03g02940,ostta08g02000,ostta09g00070	Cre06.g284376,Cre02.g105100,Cre01.g006628,Cre06.g278178,Cre07.g341556,Cre50.g761397,Cre06.g278288,Cre01.g069107,Cre02.g096750,Cre01.g052350,Cre23.g754947,Cre02.g106600,Cre07.g315100,Cre02.g085279,Cre11.g480079,Cre06.g264000,Cre09.g407016,Cre14.g618650
AT1G04080	NON circadian gene		ostta12g02530	Cre16.g670300,Cre06.g280800,Cre14.g617800,Cre12.g493700,Cre12.g533000,Cre13.g579901,Cre16.g683437
AT1G04090	NON circadian gene		ostta17g01740	Cre03.g194050
AT1G04100	NON circadian gene		ostta04g02440,ostta02g00085	Cre16.g681050
AT1G04110	NON circadian gene
AT1G04120	NON circadian gene		ostta07g01580,ostta03g00040	Cre03.g174050,Cre17.g734612,Cre13.g564900,Cre04.g228650,Cre02.g097800,Cre02.g103250,Cre08.g369850,Cre08.g369720,Cre07.g325761,Cre14.g618600
AT1G04130	NON circadian gene		ostta02g04130	Cre08.g375650,Cre02.g106850,Cre09.g405500,Cre13.g573500,Cre06.g297200,Cre03.g184000
AT1G04140	NON circadian gene		ostta10g01440	Cre13.g569801,Cre03.g197150,Cre03.g157950
AT1G04150	NON circadian gene		ostta04g00500,ostta07g02970	Cre02.g106900
AT1G04160	circadian gene	peak_ZT4_trough_ZT0	ostta06g03320	Cre16.g658650,Cre09.g416250
AT1G04170	circadian gene	peak_ZT4_trough_ZT16	ostta06g04010,ostta05g04800,ostta13g00140,ostta15g00390	Cre02.g098450,Cre06.g259150,Cre10.g450200,Cre07.g335200
AT1G04171	NON circadian gene		ostta08g01980	Cre09.g413132,Cre11.g467534,Cre30.g758297,Cre01.g006352,Cre17.g722526,Cre17.g698532,Cre05.g234646,Cre16.g670756,Cre10.g461874,Cre06.g296924,Cre12.g483926,Cre09.g412676,Cre12.g485458,Cre03.g207050,Cre16.g691103,Cre06.g257167,Cre12.g539200,Cre02.g141226,Cre04.g217976,Cre23.g754597
AT1G04180	circadian gene	peak_ZT4_trough_ZT12	ostta18g01140,ostta08g00340	Cre16.g652750*,Cre06.g296050*,Cre06.g298550*,Cre06.g296550*,Cre17.g731700*,Cre17.g743797*,Cre13.g603176*,Cre03.g148900*,Cre03.g168900*,Cre03.g167150*
AT1G04190	circadian gene	peak_ZT12_trough_ZT0	ostta02g04130	Cre02.g106850
AT1G04200	NON circadian gene		ostta01g00160
AT1G04210	NON circadian gene			Cre07.g345400
AT1G04220	circadian gene	peak_ZT4_trough_ZT16		Cre17.g722150,Cre07.g320550,Cre03.g174450
AT1G04230	NON circadian gene		ostta07g02070,ostta18g01600,ostta03g05240	Cre10.g452600*
AT1G04240	circadian gene	peak_ZT0_trough_ZT12	ostta03g02050	Cre05.g241655,Cre06.g300139
AT1G04250	circadian gene	peak_ZT4_trough_ZT16	ostta04g04690	Cre17.g718200,Cre05.g241655,Cre17.g743997
AT1G04260	NON circadian gene		ostta11g00140,ostta18g01670,ostta08g00500,ostta07g01280	Cre01.g012500,Cre17.g696200,Cre06.g267900,Cre05.g234976,Cre17.g716500,Cre07.g322050,Cre07.g333252,Cre16.g657300,Cre01.g022200
AT1G04270	NON circadian gene		ostta12g02680,ostta16g01400,ostta11g01610	Cre08.g360900,Cre09.g396363,Cre06.g284600,Cre05.g234647,Cre06.g256250
AT1G04280	NON circadian gene
AT1G04290	NON circadian gene		ostta18g00970,ostta02g03040,ostta05g02600	Cre16.g685150,Cre11.g467603,Cre06.g258900,Cre10.g457850
AT1G04300	NON circadian gene		ostta05g04430,ostta07g00270	Cre12.g494000
AT1G04310	circadian gene	peak_ZT0_trough_ZT8	ostta01g06490	Cre16.g675200
AT1G04330	NON circadian gene		ostta07g00870,ostta07g02190,ostta02g05340	Cre02.g078251,Cre06.g287200,Cre15.g637450,Cre09.g401775,Cre12.g542601,Cre11.g467668,Cre06.g273550,Cre06.g278270
AT1G04340	NON circadian gene		ostta03g03450,ostta04g00410	Cre03.g187250,Cre03.g151600,Cre02.g098400,Cre09.g416150,Cre17.g717700,Cre11.g467603
AT1G04350	circadian gene	peak_ZT20_trough_ZT8	ostta12g01700	Cre09.g403550*,Cre10.g466700*
AT1G04360	NON circadian gene		ostta01g01480*,ostta04g03050*,ostta04g04160*,ostta04g05140*,ostta06g01850*,ostta06g04040*,ostta09g03120*,ostta10g01450*,ostta10g01720*,ostta10g02440*,ostta10g02890*,ostta10g03150*,ostta12g01460*,ostta11g00420*,ostta12g02620*,ostta13g01990*,ostta13g02730*,ostta13g03080*,ostta14g02345*,ostta15g01870*	Cre06.g278136*,Cre13.g604750*
AT1G04370	NON circadian gene		ostta12g01370,ostta20g00340,ostta10g02260	Cre07.g333350,Cre12.g526603,Cre13.g563100,Cre12.g486207,Cre08.g358546
AT1G04380	NON circadian gene		ostta12g01700	Cre09.g403550*,Cre10.g466700*
AT1G04390	NON circadian gene		ostta14g03010*,ostta16g01710*	Cre07.g335950*,Cre07.g342000*,Cre11.g480050*,Cre11.g479800*,Cre14.g610550*,Cre14.g610631*,Cre14.g610582*,Cre14.g614500*,Cre14.g618900*,Cre16.g680750*,Cre16.g680800*,Cre16.g653258*,Cre06.g286700*,Cre06.g278184*,Cre09.g399289*,Cre09.g401219*,Cre17.g700600*,Cre17.g698233*,Cre17.g731466*,Cre17.g700550*
AT1G04400	circadian gene	peak_ZT20_trough_ZT4	ostta15g01000,ostta01g06470	Cre06.g295200
AT1G04410	NON circadian gene		ostta06g00150,ostta08g00930,ostta06g02270,ostta08g00050,ostta03g00180,ostta03g01250	Cre02.g145800,Cre09.g410700,Cre03.g194850,Cre10.g423250,Cre12.g483950,Cre03.g151450
AT1G04420	NON circadian gene		ostta06g04590,ostta03g00160,ostta09g03620,ostta10g00690,ostta02g00660,ostta04g03120,ostta15g00810	Cre10.g461900,Cre17.g699900,Cre03.g195050,Cre03.g201327,Cre14.g630400,Cre16.g684750,Cre12.g518900,Cre06.g294450,Cre04.g217916,Cre11.g467622
AT1G04430	NON circadian gene			Cre01.g046450,Cre01.g046501,Cre01.g046502
AT1G04440	NON circadian gene		ostta02g03780,ostta02g03720,ostta18g00730,ostta01g00010	Cre01.g014600
AT1G04445	NON circadian gene			Cre05.g237870,Cre16.g671900,Cre02.g093252,Cre04.g228750
AT1G04450	NON circadian gene			Cre02.g083850
AT1G04470	NON circadian gene		ostta01g02590*	Cre11.g467500,Cre13.g575101
AT1G04480	NON circadian gene		ostta16g00530,ostta16g02677,ostta20g00895,ostta03g01790	Cre04.g211800,Cre12.g550650,Cre12.g531651,Cre08.g358559,Cre01.g024601,Cre14.g609600,Cre16.g687200
AT1G04490	NON circadian gene
AT1G04500	NON circadian gene		ostta04g03620*,ostta07g00980*,ostta09g01510*,ostta13g01820*	Cre07.g351550*,Cre16.g675100*,Cre16.g676421*,Cre06.g278200*,Cre06.g278159*,Cre15.g635100*,Cre02.g094150*,Cre12.g534100*
AT1G04501	NON circadian gene
AT1G04510	NON circadian gene		ostta03g01670,ostta12g01490,ostta16g01350,ostta10g02310	Cre02.g073650
AT1G04520	NON circadian gene			Cre12.g485276,Cre11.g467721,Cre17.g744347
AT1G04530	circadian gene	peak_ZT4_trough_ZT16	ostta01g05210*,ostta04g00620*,ostta04g01250*,ostta05g00560*,ostta05g02470*,ostta05g02540*,ostta06g00650*,ostta07g02520*,ostta08g00420*,ostta11g00900*,ostta11g02340*,ostta12g02990*,ostta16g02535*,ostta17g01220*,ostta20g00950*	Cre12.g498950
AT1G04540	NON circadian gene		ostta01g05960*,ostta01g06070*,ostta04g00500*,ostta06g04210*,ostta08g01290*,ostta13g01900*,ostta14g01380*,ostta15g00070*,ostta16g01300*,ostta16g02570*	Cre02.g114300
AT1G04550	circadian gene	peak_ZT0_trough_ZT8		Cre06.g272475,Cre02.g082651
AT1G04555	NON circadian gene		ostta08g00580,ostta05g00830,ostta08g02030,ostta09g00300,ostta02g00087,ostta05g03870,ostta07g02800,ostta02g05520,ostta04g01890	Cre10.g460850,Cre01.g018000,Cre06.g253000,Cre16.g679500,Cre04.g225450,Cre12.g551802,Cre08.g361500,Cre07.g339950,Cre16.g671713,Cre10.g460750
AT1G04560	NON circadian gene			Cre17.g747047,Cre01.g032750,Cre17.g716613,Cre03.g145307,Cre13.g568672,Cre04.g225700,Cre03.g162850,Cre06.g278271
AT1G04570	NON circadian gene		ostta07g00450	Cre01.g007737,Cre10.g453700,Cre08.g364351,Cre16.g656050
AT1G04580	NON circadian gene			Cre12.g545101,Cre11.g467688
AT1G04590	NON circadian gene		ostta20g00170,ostta05g00450	Cre17.g722950,Cre16.g671000
AT1G04600	NON circadian gene		ostta06g03320	Cre16.g658650,Cre13.g563800,Cre09.g416250
AT1G04610	NON circadian gene		ostta12g01810*,ostta18g01140*	Cre16.g652750*,Cre06.g296050*,Cre06.g298550*,Cre06.g296550*,Cre17.g731700*,Cre17.g743797*,Cre13.g603176*,Cre03.g148900*,Cre03.g168900*,Cre03.g167150*
AT1G04620	circadian gene	peak_ZT16_trough_ZT4	ostta07g00385,ostta05g02660	Cre11.g468700
AT1G04625	NON circadian gene		ostta08g03460*	Cre06.g253975*,Cre06.g253850*,Cre06.g272550*,Cre17.g743064*,Cre13.g567050*,Cre21.g752997*
AT1G04630	NON circadian gene		ostta08g00630,ostta09g00780,ostta06g03770,ostta20g00895,ostta03g03220,ostta07g03360,ostta10g01480	Cre16.g664600,Cre17.g715176,Cre02.g100150,Cre17.g744547,Cre07.g336100,Cre04.g216550,Cre06.g278217
AT1G04635	NON circadian gene		ostta04g03790*	Cre01.g026100,Cre14.g609600,Cre12.g530150
AT1G04640	NON circadian gene		ostta05g02990,ostta15g00120,ostta06g03760,ostta01g04350	Cre01.g010350,Cre15.g638955
AT1G04645	NON circadian gene
AT1G04650	circadian gene	peak_ZT12_trough_ZT0
AT1G04660	NON circadian gene		ostta10g01430,ostta20g00300,ostta13g02210,ostta12g02270,ostta03g01190,ostta17g01810,ostta14g02470,ostta18g01770,ostta03g03540,ostta01g03990,ostta05g02520	Cre01.g016651,Cre12.g495957,Cre09.g389809,Cre08.g378400,Cre15.g637183,Cre01.g071297,Cre09.g392350,Cre09.g401300,Cre13.g582100,Cre06.g292282,Cre06.g250150,Cre06.g296912,Cre15.g637401,Cre01.g020800,Cre13.g576740,Cre13.g582671,Cre17.g733752,Cre08.g373764
AT1G04670	NON circadian gene		ostta16g01060,ostta12g00420,ostta03g04345,ostta08g03130,ostta20g00160,ostta15g01790,ostta03g00310,ostta13g00825,ostta18g01880	Cre04.g217932,Cre12.g545619,Cre11.g468550,Cre17.g724250,Cre12.g520072,Cre12.g538750,Cre06.g282500,Cre03.g208552,Cre09.g400775
AT1G04680	NON circadian gene
AT1G04684	NON circadian gene		ostta08g01430,ostta07g02560	Cre16.g666301,Cre06.g276001,Cre15.g637450,Cre02.g102200
AT1G04690	circadian gene	peak_ZT8_trough_ZT0	ostta06g04590,ostta10g00050,ostta09g03620,ostta03g00160,ostta05g01180	Cre11.g467622
AT1G04700	NON circadian gene		ostta03g02090	Cre16.g681802
AT1G04710	circadian gene	peak_ZT12_trough_ZT0	ostta06g04450	Cre02.g146050,Cre01.g038350
AT1G04730	circadian gene	peak_ZT4_trough_ZT0	ostta18g00290	Cre16.g686950
AT1G04750	circadian gene	peak_ZT12_trough_ZT4	ostta06g03170	Cre04.g225900,Cre04.g224750,Cre04.g225850,Cre04.g224800,Cre06.g278172,Cre17.g728150,Cre08.g368800
AT1G04760	circadian gene	peak_ZT8_trough_ZT0	ostta06g03170,ostta02g02660	Cre12.g554700
AT1G04770	circadian gene	peak_ZT16_trough_ZT8	ostta20g00870	Cre05.g235144,Cre12.g484550,Cre06.g288850
AT1G04778	NON circadian gene		ostta06g03970,ostta08g01430,ostta02g00850,ostta08g01170,ostta02g01630,ostta01g03510,ostta07g01510,ostta03g04260	Cre01.g006876,Cre13.g606962,Cre11.g467534,Cre12.g511952,Cre12.g560100,Cre15.g641500,Cre08.g379163,Cre15.g643515,Cre07.g318426,Cre14.g615776,Cre08.g385675,Cre17.g733678,Cre08.g358300,Cre07.g336800,Cre10.g456440,Cre06.g278180,Cre17.g731561
AT1G04780	NON circadian gene		ostta15g02630*	Cre08.g375150*
AT1G04790	NON circadian gene		ostta17g02060	Cre01.g051700,Cre07.g338750,Cre03.g208161
AT1G04800	NON circadian gene		ostta01g05140,ostta03g01820,ostta10g01430,ostta14g01090,ostta17g01070,ostta18g00590,ostta06g03300,ostta12g00410,ostta07g03610,ostta10g00230,ostta05g04460,ostta04g02300,ostta20g00440,ostta06g02040	Cre12.g495957,Cre01.g016651,Cre08.g378400,Cre09.g389809,Cre15.g637183,Cre01.g071297,Cre09.g392350,Cre13.g582100,Cre10.g428525,Cre06.g296912,Cre15.g637401,Cre03.g163376,Cre13.g582671,Cre08.g373764,Cre09.g401300,Cre08.g384950,Cre12.g504450
AT1G04810	NON circadian gene		ostta12g00800,ostta16g01420	Cre17.g727950,Cre07.g356970,Cre03.g172400,Cre24.g755247,Cre16.g678250,Cre11.g468900,Cre21.g752397
AT1G04820	circadian gene	peak_ZT12_trough_ZT0	ostta08g03710,ostta12g01320,ostta01g02210,ostta01g04320,ostta02g01520	Cre03.g190950,Cre04.g216850,Cre12.g542250,Cre06.g299300,Cre03.g172650,Cre13.g585050
AT1G04830	circadian gene	peak_ZT0_trough_ZT8	ostta01g01680,ostta12g01770	Cre12.g486400
AT1G04840	circadian gene	peak_ZT8_trough_ZT16	ostta01g06130
AT1G04850	circadian gene	peak_ZT16_trough_ZT0	ostta06g04320,ostta06g04330,ostta03g02870,ostta09g04120,ostta15g01440,ostta02g04630,ostta14g02550	Cre07.g317850
AT1G04860	NON circadian gene		ostta01g02990,ostta05g00160	Cre14.g608100
AT1G04870	circadian gene	peak_ZT4_trough_ZT20	ostta07g00780	Cre08.g384700*,Cre09.g396735*,Cre15.g635350*
AT1G04880	NON circadian gene			Cre13.g571050*
AT1G04890	NON circadian gene		ostta02g05105,ostta04g04510,ostta03g01060,ostta03g02040,ostta02g04110,ostta01g04260,ostta07g04280,ostta10g01220	Cre03.g188001
AT1G04900	circadian gene	peak_ZT12_trough_ZT0	ostta01g00310,ostta03g00130	Cre13.g584700,Cre10.g431000
AT1G04910	circadian gene	peak_ZT8_trough_ZT0		Cre09.g399252
AT1G04920	NON circadian gene			Cre16.g665900
AT1G04930	NON circadian gene		ostta12g01480	Cre12.g538801,Cre05.g235186,Cre12.g511750,Cre34.g759197,Cre10.g448000,Cre02.g141106,Cre12.g486750,Cre03.g180000,Cre12.g537700
AT1G04940	NON circadian gene		ostta08g02200,ostta09g00490,ostta09g04300	Cre04.g225050,Cre08.g379650,Cre03.g159581,Cre03.g208557,Cre03.g200207,Cre06.g297250
AT1G04945	circadian gene	peak_ZT12_trough_ZT0		Cre16.g672049
AT1G04950	circadian gene	peak_ZT0_trough_ZT12	ostta13g00540	Cre07.g314200
AT1G04960	NON circadian gene			Cre07.g341952,Cre05.g244450,Cre11.g467642,Cre04.g212850
AT1G04970	circadian gene	peak_ZT20_trough_ZT12		Cre06.g278122*
AT1G04980	circadian gene	peak_ZT12_trough_ZT0	ostta17g00165,ostta10g01420	Cre02.g088200
AT1G04985	NON circadian gene		ostta05g03690,ostta08g02060,ostta05g03140,ostta01g03150,ostta03g04510,ostta03g00610,ostta02g05220,ostta07g01900,ostta10g02400,ostta15g01735	Cre07.g319226,Cre05.g237050,Cre03.g146707,Cre01.g050616,Cre07.g338800,Cre17.g702300,Cre03.g200400,Cre09.g387504,Cre08.g373359,Cre08.g373351,Cre06.g278201,Cre07.g330650,Cre03.g182150
AT1G04990	circadian gene	peak_ZT12_trough_ZT4	ostta02g04520,ostta04g02330	Cre06.g293750*
AT1G05000	circadian gene	peak_ZT0_trough_ZT8	ostta08g03950,ostta06g00170,ostta05g00230
AT1G05010	circadian gene	peak_ZT12_trough_ZT4	ostta13g02700,ostta05g01560	Cre10.g466700,Cre09.g403550,Cre17.g743747
AT1G05020	NON circadian gene		ostta13g01010	Cre09.g393136
AT1G05030	NON circadian gene		ostta03g05640,ostta03g02280,ostta14g01570,ostta06g04580,ostta04g04520,ostta10g01570,ostta17g01050,ostta16g00860,ostta04g01390	Cre03.g206800,Cre10.g453750,Cre03.g197550
AT1G05040	NON circadian gene		ostta12g02750	Cre06.g278177*,Cre09.g406416*,Cre03.g191150*,Cre03.g200100*,Cre01.g014850*,Cre01.g014751*,Cre12.g487400*
AT1G05055	NON circadian gene		ostta06g02150,ostta04g04100,ostta04g03070	Cre03.g179550
AT1G05060	NON circadian gene		ostta15g02385,ostta18g01250,ostta01g05660,ostta04g02740,ostta01g00550,ostta04g01600,ostta03g01740	Cre14.g616826,Cre06.g249550,Cre06.g291550,Cre02.g117300,Cre06.g272550,Cre13.g590400,Cre15.g635850,Cre03.g201750
AT1G05065	NON circadian gene		ostta01g00910	Cre04.g222850,Cre03.g194750,Cre01.g023913,Cre09.g413114,Cre09.g399849,Cre05.g234643,Cre12.g526210,Cre06.g281850,Cre14.g614800,Cre02.g084000,Cre12.g518002,Cre01.g002234,Cre13.g582000
AT1G05070	NON circadian gene		ostta01g04800,ostta19g00200,ostta01g01630,ostta13g02100,ostta16g00280	Cre07.g349750,Cre03.g208609,Cre01.g022462
AT1G05080	NON circadian gene
AT1G05085	NON circadian gene		ostta01g02980	Cre10.g460901,Cre50.g761397,Cre15.g639379
AT1G05090	NON circadian gene
AT1G05100	NON circadian gene		ostta16g01050,ostta14g00950	Cre08.g380452*,Cre08.g385850*,Cre08.g382800*,Cre08.g374200*,Cre08.g385050*,Cre08.g358200*,Cre08.g373300*,Cre08.g368150*,Cre08.g379850*,Cre08.g359900*,Cre08.g369700*,Cre08.g369900*,Cre08.g381950*,Cre08.g384250*,Cre08.g380600*,Cre08.g371052*,Cre08.g372550*,Cre08.g385000*,Cre08.g368600*,Cre08.g385650*
AT1G05120	NON circadian gene		ostta13g02730,ostta04g02100,ostta05g01590,ostta02g01130,ostta06g00420	Cre11.g479300,Cre14.g614400
AT1G05136	NON circadian gene		ostta08g03910,ostta01g00560	Cre06.g276001,Cre10.g465026
AT1G05140	NON circadian gene		ostta06g01630	Cre03.g144164,Cre17.g730100,Cre12.g544100,Cre17.g712800
AT1G05150	circadian gene	peak_ZT0_trough_ZT8	ostta11g02970	Cre04.g232702,Cre27.g757247
AT1G05160	NON circadian gene		ostta07g01710	Cre02.g092350,Cre10.g426750,Cre10.g426600,Cre11.g467627
AT1G05170	circadian gene	peak_ZT4_trough_ZT16		Cre17.g724400,Cre13.g577600,Cre12.g554400
AT1G05180	circadian gene	peak_ZT8_trough_ZT0	ostta01g00750	Cre01.g002350,Cre12.g491500
AT1G05190	circadian gene	peak_ZT20_trough_ZT8	ostta15g02200,ostta08g01810,ostta04g00950,ostta08g02910,ostta05g02110,ostta20g00090	Cre09.g415950,Cre09.g390949,Cre12.g547734,Cre07.g322700,Cre01.g047300
AT1G05200	NON circadian gene
AT1G05205	NON circadian gene		ostta15g02905,ostta12g02940,ostta12g01990,ostta17g00930,ostta09g00340,ostta14g01120,ostta01g01800,ostta07g02710,ostta04g05100,ostta06g02200,ostta01g02620,ostta03g04960,ostta15g01180,ostta07g02560,ostta04g03640,ostta14g00185	Cre16.g691850
AT1G05210	circadian gene	peak_ZT12_trough_ZT0	ostta09g04070,ostta02g03510,ostta05g04900,ostta08g01590	Cre06.g281650,Cre06.g286150,Cre07.g339200,Cre10.g431700
AT1G05220	NON circadian gene		ostta09g04070,ostta10g03160	Cre01.g050000,Cre06.g252050,Cre03.g145307,Cre10.g431700
AT1G05230	NON circadian gene			Cre14.g608990
AT1G05240	NON circadian gene		ostta09g04320	Cre09.g401886,Cre07.g344250,Cre02.g075500,Cre03.g203121
AT1G05250	NON circadian gene		ostta09g04320	Cre09.g401886,Cre07.g344250,Cre02.g075500,Cre03.g203121
AT1G05260	NON circadian gene		ostta07g02490	Cre03.g180400,Cre09.g389393,Cre06.g264700,Cre16.g684200,Cre06.g265300,Cre01.g049900
AT1G05270	NON circadian gene		ostta05g03010*	Cre16.g677800
AT1G05280	NON circadian gene
AT1G05290	NON circadian gene		ostta07g00980	Cre07.g351550*,Cre16.g675100*,Cre16.g676421*,Cre06.g278200*,Cre06.g278159*,Cre15.g635100*,Cre02.g094150*,Cre12.g534100*
AT1G05291	NON circadian gene		ostta16g00130
AT1G05300	circadian gene	peak_ZT8_trough_ZT0	ostta16g02300	Cre13.g573950,Cre06.g299600
AT1G05310	circadian gene	peak_ZT0_trough_ZT16
AT1G05320	NON circadian gene		ostta05g02240,ostta04g01840,ostta18g00270,ostta07g02040,ostta01g04260,ostta03g02400,ostta03g03780,ostta04g03110,ostta20g00230,ostta04g00580,ostta16g00740,ostta05g01210,ostta07g00340,ostta17g00900,ostta01g02760,ostta04g00960,ostta03g05770,ostta14g01490,ostta09g00590	Cre11.g476850,Cre13.g584400,Cre02.g073500,Cre12.g546300,Cre17.g720450,Cre12.g502700,Cre12.g531500,Cre12.g493400,Cre17.g701250,Cre06.g278255,Cre06.g259100,Cre14.g625802,Cre16.g687406,Cre06.g297750
AT1G05330	NON circadian gene		ostta03g00420,ostta06g00910	Cre08.g372200,Cre11.g467643,Cre09.g402404,Cre10.g466850,Cre03.g209841,Cre12.g526750,Cre10.g462600
AT1G05340	NON circadian gene			Cre14.g612976,Cre10.g445177,Cre01.g027575,Cre12.g526427,Cre09.g397095
AT1G05350	NON circadian gene		ostta01g03410,ostta03g01730,ostta03g05020	Cre13.g582350,Cre09.g402034
AT1G05360	NON circadian gene		ostta13g02900,ostta03g05460	Cre06.g272000,Cre05.g248150,Cre11.g476351,Cre16.g673850,Cre12.g541777,Cre06.g305900,Cre06.g301800,Cre02.g099850
AT1G05370	NON circadian gene		ostta01g06360	Cre03.g210961,Cre12.g522100
AT1G05380	NON circadian gene		ostta04g05330
AT1G05385	circadian gene	peak_ZT0_trough_ZT12	ostta03g02330	Cre02.g078500,Cre14.g628566,Cre01.g045450
AT1G05400	NON circadian gene		ostta02g05115	Cre12.g537450,Cre17.g726300,Cre05.g242602,Cre02.g074737,Cre09.g402886,Cre17.g726983
AT1G05410	NON circadian gene
AT1G05420	NON circadian gene		ostta01g00450
AT1G05430	NON circadian gene		ostta16g00800	Cre01.g029100
AT1G05440	NON circadian gene
AT1G05450	NON circadian gene		ostta01g02030	Cre01.g021300,Cre07.g333050,Cre03.g150750,Cre06.g278137,Cre17.g714750,Cre14.g609850
AT1G05460	NON circadian gene		ostta05g04870,ostta10g02830,ostta09g02800,ostta08g03070,ostta08g04260,ostta04g01900	Cre12.g542450,Cre02.g092500,Cre06.g263800,Cre12.g501703
AT1G05470	NON circadian gene		ostta01g01410*,ostta02g01180*,ostta03g02630*,ostta04g01870*,ostta04g02150*,ostta07g00630*,ostta07g00840*,ostta08g00320*,ostta08g01760*,ostta10g00360*,ostta10g01030*,ostta15g01240*,ostta17g02325*	Cre07.g350550*,Cre11.g467680*,Cre11.g475900*,Cre06.g255550*,Cre06.g305250*,Cre06.g307400*,Cre06.g305050*,Cre09.g401145*,Cre30.g757997*,Cre17.g733950*,Cre17.g747997*,Cre13.g577201*,Cre03.g175850*,Cre01.g018850*,Cre10.g452900*,Cre10.g448950*,Cre12.g519401*,Cre12.g504000*,Cre12.g530050*,Cre12.g534151*
AT1G05490	NON circadian gene		ostta05g00070,ostta11g00460	Cre08.g377200*,Cre11.g479300*,Cre14.g614400*,Cre14.g618860*,Cre16.g647602*,Cre16.g687301*,Cre06.g304000*,Cre06.g287950*,Cre06.g270850*,Cre09.g390000*,Cre05.g236950*,Cre02.g143800*,Cre02.g087600*,Cre03.g179300*,Cre03.g201850*,Cre03.g158550*,Cre03.g189000*,Cre03.g210625*,Cre03.g199350*,Cre03.g183350*
AT1G05500	circadian gene	peak_ZT4_trough_ZT16	ostta02g01060,ostta13g01900,ostta19g00600	Cre12.g559450
AT1G05510	NON circadian gene		ostta11g01440	Cre03.g151850
AT1G05520	circadian gene	peak_ZT8_trough_ZT0	ostta08g03320,ostta09g02670,ostta12g03130	Cre03.g180850
AT1G05530	NON circadian gene			Cre07.g322884
AT1G05540	circadian gene	peak_ZT0_trough_ZT8
AT1G05550	NON circadian gene		ostta07g02470	Cre05.g243950
AT1G05560	NON circadian gene		ostta16g00510	Cre07.g322884*,Cre09.g406750*,Cre02.g080500*
AT1G05570	circadian gene	peak_ZT16_trough_ZT4		Cre06.g302050,Cre13.g574900
AT1G05575	NON circadian gene		ostta11g01390,ostta02g03260	Cre16.g660470,Cre17.g733753,Cre03.g168850,Cre16.g660225,Cre13.g605404,Cre07.g333500
AT1G05577	NON circadian gene
AT1G05580	NON circadian gene		ostta03g03330	Cre16.g687450*,Cre16.g671250*,Cre06.g281400*,Cre09.g402700*,Cre05.g234645*,Cre13.g589800*,Cre02.g144550*,Cre04.g220200*,Cre12.g526701*,Cre12.g493000*
AT1G05590	NON circadian gene			Cre30.g758147
AT1G05600	circadian gene	peak_ZT0_trough_ZT12
AT1G05610	NON circadian gene		ostta20g00490,ostta07g03070,ostta07g03440	Cre03.g188250,Cre13.g567950,Cre16.g683450,Cre07.g331300
AT1G05615	NON circadian gene		ostta09g04290,ostta11g00710
AT1G05620	NON circadian gene		ostta05g02130,ostta01g01990	Cre06.g271050,Cre04.g224100,Cre07.g319330,Cre06.g264700,Cre06.g265300
AT1G05630	circadian gene	peak_ZT12_trough_ZT0	ostta02g05110	Cre12.g530050,Cre06.g276150
AT1G05640	NON circadian gene		ostta14g01250,ostta10g01460	Cre05.g231100,Cre17.g746697,Cre02.g095120
AT1G05650	NON circadian gene		ostta09g02230,ostta03g03990	Cre12.g556350*
AT1G05660	NON circadian gene			Cre10.g439500
AT1G05670	NON circadian gene		ostta17g00500,ostta13g02710
AT1G05675	NON circadian gene			Cre12.g532100,Cre12.g546027
AT1G05680	NON circadian gene			Cre07.g322884*,Cre09.g406750*,Cre02.g080500*
AT1G05690	circadian gene	peak_ZT0_trough_ZT8
AT1G05700	NON circadian gene			Cre16.g654850,Cre09.g387950,Cre16.g687800,Cre17.g736250
AT1G05710	circadian gene	peak_ZT16_trough_ZT8	ostta02g00093,ostta19g00035,ostta05g04390	Cre10.g430550
AT1G05720	circadian gene	peak_ZT16_trough_ZT4	ostta10g01410,ostta08g02000,ostta15g01310	Cre01.g038950
AT1G05730	NON circadian gene		ostta01g02620	Cre12.g551900,Cre02.g143507
AT1G05740	circadian gene	peak_ZT8_trough_ZT16	ostta02g05000,ostta02g04640	Cre06.g256250
AT1G05750	NON circadian gene		ostta09g03040	Cre13.g588405
AT1G05760	NON circadian gene		ostta12g00230
AT1G05770	NON circadian gene
AT1G05780	NON circadian gene		ostta07g01630*	Cre10.g418350,Cre02.g074550,Cre06.g278218
AT1G05785	NON circadian gene		ostta05g00300	Cre09.g389100,Cre09.g404700,Cre01.g050300,Cre02.g142847,Cre06.g272150,Cre10.g456420,Cre04.g226350,Cre02.g108900,Cre09.g399600
AT1G05790	circadian gene	peak_ZT0_trough_ZT8	ostta01g02750	Cre10.g455551,Cre11.g467614
AT1G05800	NON circadian gene		ostta01g01130*,ostta01g02750*,ostta01g06450*,ostta04g01940*,ostta06g03260*,ostta06g04420*,ostta08g03270*,ostta13g01370*,ostta14g00050*	Cre08.g364950,Cre09.g391986
AT1G05805	circadian gene	peak_ZT8_trough_ZT0	ostta14g01990*	Cre07.g349152*,Cre07.g353555*
AT1G05810	circadian gene	peak_ZT0_trough_ZT8	ostta09g03950,ostta15g01530,ostta06g00120,ostta03g01620,ostta08g03810	Cre16.g682200
AT1G05820	NON circadian gene		ostta04g01460	Cre07.g332786
AT1G05830	NON circadian gene			Cre03.g197700
AT1G05835	NON circadian gene			Cre12.g547734,Cre06.g289700,Cre06.g300326,Cre01.g062537,Cre11.g467732,Cre12.g540502
AT1G05840	circadian gene	peak_ZT0_trough_ZT8	ostta03g01630	Cre01.g026500
AT1G05850	NON circadian gene			Cre01.g044750
AT1G05860	NON circadian gene		ostta04g03910*	Cre17.g722750
AT1G05870	NON circadian gene			Cre17.g719750,Cre06.g278117,Cre07.g354750,Cre09.g415100
AT1G05880	NON circadian gene		ostta11g02370,ostta18g01270	Cre16.g682350,Cre17.g721950
AT1G05890	circadian gene	peak_ZT0_trough_ZT4	ostta11g02370	Cre17.g721950
AT1G05894	NON circadian gene		ostta11g02270,ostta18g00530
AT1G05900	circadian gene	peak_ZT20_trough_ZT12	ostta14g00980,ostta15g02880,ostta03g04780,ostta16g02045,ostta09g00090
AT1G05910	NON circadian gene		ostta13g00030,ostta02g03410,ostta17g01820,ostta08g03100,ostta11g01980,ostta03g01510	Cre01.g038151,Cre03.g201100,Cre10.g442300,Cre08.g382900
AT1G05920	NON circadian gene
AT1G05925	NON circadian gene		ostta16g00120,ostta04g04030,ostta08g03910	Cre17.g717919,Cre07.g342352,Cre02.g095052,Cre08.g358549,Cre03.g186900,Cre16.g667050,Cre16.g667300
AT1G05930	NON circadian gene		ostta02g03580,ostta10g01670
AT1G05940	NON circadian gene		ostta15g00190,ostta16g00680,ostta11g01470,ostta04g02450	Cre07.g329050,Cre01.g041050,Cre09.g386759,Cre06.g277700,Cre05.g235186,Cre03.g193100,Cre22.g753547
AT1G05950	NON circadian gene		ostta15g02570
AT1G05960	circadian gene	peak_ZT20_trough_ZT4	ostta06g02700	Cre10.g449250
AT1G05970	NON circadian gene		ostta03g03120,ostta09g00080,ostta09g04010,ostta19g00530,ostta01g03940,ostta09g02100,ostta14g00630,ostta07g03580,ostta18g01360,ostta01g00860,ostta08g01040,ostta16g00560	Cre11.g469033,Cre07.g322250
AT1G05990	NON circadian gene		ostta01g03910,ostta05g02930,ostta18g00720	Cre03.g178150,Cre03.g178350,Cre03.g150300,Cre01.g051250,Cre03.g210177,Cre08.g363750,Cre16.g676645,Cre14.g617550,Cre06.g287100,Cre12.g527450,Cre02.g111700,Cre14.g617950,Cre12.g535450,Cre08.g379175
AT1G06000	NON circadian gene			Cre14.g631701,Cre12.g498000
AT1G06010	circadian gene	peak_ZT0_trough_ZT4	ostta07g03650,ostta18g00800	Cre09.g397002,Cre12.g510450,Cre16.g691100,Cre12.g503900,Cre01.g027050,Cre08.g365027,Cre17.g710950
AT1G06020	NON circadian gene		ostta09g04170,ostta05g00880,ostta04g03600,ostta16g01970,ostta04g00410	Cre13.g561850,Cre10.g424500,Cre14.g621475,Cre12.g526471,Cre12.g511800,Cre14.g611400
AT1G06030	NON circadian gene		ostta09g04170,ostta16g01970,ostta05g00880,ostta13g00510,ostta06g03420	Cre13.g561850,Cre10.g424500,Cre09.g394250,Cre17.g722750,Cre07.g331800,Cre03.g171100,Cre06.g310200
AT1G06040	circadian gene	peak_ZT4_trough_ZT16	ostta08g02550	Cre01.g028300
AT1G06050	circadian gene	peak_ZT0_trough_ZT16	ostta04g04660	Cre13.g563950
AT1G06060	circadian gene	peak_ZT0_trough_ZT16	ostta05g00830,ostta03g02350	Cre01.g029050
AT1G06070	NON circadian gene		ostta01g03880*,ostta03g02740*,ostta03g03120*,ostta04g01490*,ostta07g00490*,ostta07g04320*,ostta13g01280*	Cre17.g718700,Cre06.g289650,Cre30.g758147,Cre16.g689450
AT1G06080	circadian gene	peak_ZT4_trough_ZT20	ostta17g02010,ostta01g00790,ostta06g01270,ostta03g03040	Cre04.g217945,Cre17.g711150
AT1G06090	NON circadian gene		ostta17g02010	Cre09.g397250,Cre04.g217945
AT1G06100	NON circadian gene		ostta17g02010	Cre09.g397250,Cre04.g217945,Cre15.g638551
AT1G06110	circadian gene	peak_ZT0_trough_ZT4	ostta04g02460,ostta13g02210,ostta03g05460	Cre01.g005900,Cre16.g650500,Cre07.g351350,Cre02.g104100
AT1G06120	NON circadian gene		ostta17g02010,ostta16g01800	Cre09.g397250,Cre04.g217945,Cre04.g215000,Cre12.g493903
AT1G06130	circadian gene	peak_ZT0_trough_ZT8	ostta06g02770,ostta15g01640,ostta07g01010	Cre12.g557700,Cre06.g276450,Cre02.g101650,Cre12.g526068,Cre06.g272000
AT1G06135	NON circadian gene		ostta16g02677,ostta07g01170,ostta15g01360	Cre14.g620217,Cre14.g613075,Cre17.g709450,Cre03.g181800,Cre17.g712126,Cre03.g152326,Cre12.g526091,Cre16.g682923,Cre09.g386751,Cre06.g254275,Cre13.g607950
AT1G06137	NON circadian gene		ostta07g03180,ostta09g03810,ostta18g00350,ostta16g00010,ostta14g00310,ostta08g02680,ostta07g02940,ostta12g00750	Cre05.g234650,Cre04.g217976,Cre09.g392951,Cre11.g480502,Cre10.g444094,Cre11.g467771,Cre15.g641901,Cre09.g386740,Cre12.g499902,Cre06.g268925,Cre03.g181800,Cre01.g003826,Cre02.g078300,Cre10.g461874,Cre06.g278242,Cre09.g386751,Cre12.g487750
AT1G06140	NON circadian gene		ostta01g05180	Cre17.g715450
AT1G06148	NON circadian gene		ostta02g00850,ostta04g04670,ostta02g00400	Cre08.g364989,Cre17.g721517,Cre03.g155926,Cre03.g200950,Cre04.g222850,Cre03.g161081,Cre04.g211599,Cre12.g541851,Cre10.g457262
AT1G06149	NON circadian gene		ostta08g03960,ostta08g03890,ostta04g04030,ostta08g00290,ostta19g00230	Cre09.g393099,Cre02.g144606,Cre13.g577026,Cre16.g674151,Cre11.g467606,Cre02.g142406,Cre08.g362076,Cre12.g544800,Cre12.g508302,Cre02.g145630,Cre30.g758297,Cre17.g703075,Cre17.g708013,Cre13.g590626,Cre03.g201417,Cre03.g155500,Cre01.g006352,Cre12.g485478,Cre08.g373368,Cre17.g702976
AT1G06150	NON circadian gene			Cre14.g612400
AT1G06160	NON circadian gene		ostta03g03730,ostta01g04630,ostta10g03330,ostta10g00750	Cre08.g364400*,Cre08.g385350*,Cre08.g383000*,Cre07.g353500*,Cre14.g620500*,Cre16.g661650*,Cre16.g674890*,Cre16.g667900*,Cre19.g750947*,Cre06.g278181*,Cre06.g275500*,Cre17.g729600*,Cre02.g100100*,Cre03.g209953*,Cre03.g144424*,Cre01.g023100*,Cre01.g009650*,Cre01.g009575*,Cre10.g441300*
AT1G06170	NON circadian gene		ostta14g01990*	Cre07.g349152*,Cre07.g332250*,Cre07.g353555*,Cre14.g620850*,Cre05.g241636*,Cre02.g109683*,Cre01.g011150*,Cre04.g216200*,Cre04.g224600*,Cre04.g216204*
AT1G06180	circadian gene	peak_ZT12_trough_ZT8	ostta01g06050*,ostta02g03300*,ostta02g04817*,ostta03g00840*,ostta03g02140*,ostta03g02980*,ostta04g04770*,ostta05g01280*,ostta05g01770*,ostta06g01220*,ostta06g01950*,ostta06g02340*,ostta09g00450*,ostta11g03070*,ostta12g01420*,ostta12g02780*,ostta13g01520*,ostta15g00690*,ostta15g01430*,ostta15g01730*	Cre08.g364050*,Cre07.g345350*,Cre14.g609350*,Cre14.g621050*,Cre14.g633789*,Cre14.g621172*,Cre16.g695600*,Cre16.g677382*,Cre16.g686250*,Cre06.g275350*,Cre06.g289900*,Cre06.g249050*,Cre06.g264400*,Cre09.g411600*,Cre09.g410450*,Cre09.g411950*,Cre09.g399067*,Cre09.g399552*,Cre09.g391353*,Cre09.g397475*
AT1G06190	circadian gene	peak_ZT8_trough_ZT0		Cre16.g677650,Cre12.g546027
AT1G06200	NON circadian gene		ostta11g01455,ostta20g00780,ostta13g02180,ostta02g00880,ostta04g02370,ostta03g05550,ostta07g00220	Cre12.g512600,Cre01.g027100,Cre09.g394325,Cre06.g273600,Cre01.g037900,Cre03.g154000
AT1G06210	circadian gene	peak_ZT4_trough_ZT0	ostta06g00380*
AT1G06220	NON circadian gene		ostta07g00370,ostta14g01520,ostta20g00730,ostta07g04530	Cre17.g737250,Cre12.g516200,Cre13.g606000,Cre02.g076250
AT1G06225	NON circadian gene		ostta07g03030,ostta16g02677,ostta07g03930,ostta02g00230,ostta03g00560,ostta17g02260,ostta01g05360	Cre03.g177476,Cre22.g753647,Cre17.g709450,Cre07.g345800,Cre16.g660470,Cre12.g484300,Cre16.g650425,Cre02.g143858,Cre04.g221850,Cre14.g617276,Cre10.g434983,Cre16.g660430,Cre16.g674602,Cre03.g166300,Cre16.g681353,Cre06.g271526,Cre06.g289426,Cre09.g396694,Cre13.g565290
AT1G06230	NON circadian gene		ostta06g04230,ostta12g02360,ostta07g03620	Cre08.g367300*,Cre10.g455500*
AT1G06240	circadian gene	peak_ZT0_trough_ZT8	ostta08g01660,ostta16g01850,ostta13g02820,ostta13g02810	Cre14.g620951,Cre14.g616826,Cre09.g386131,Cre02.g145452,Cre16.g669600,Cre14.g613800
AT1G06250	NON circadian gene		ostta01g01130*,ostta01g02750*,ostta01g06450*,ostta04g01940*,ostta06g03260*,ostta06g04420*,ostta08g03270*,ostta13g01370*,ostta14g00050*	Cre09.g391986
AT1G06260	NON circadian gene		ostta10g01160,ostta12g01750,ostta01g04900,ostta02g03280,ostta14g01280,ostta06g01520	Cre05.g247851,Cre09.g407700,Cre01.g010832,Cre07.g333000
AT1G06270	NON circadian gene		ostta10g03190	Cre01.g033750
AT1G06280	NON circadian gene		ostta19g00060,ostta07g00620	Cre03.g170050
AT1G06290	NON circadian gene		ostta01g02650	Cre16.g687350,Cre11.g467350,Cre05.g232002,Cre16.g689050
AT1G06310	NON circadian gene		ostta01g02650,ostta12g02310	Cre16.g687350,Cre11.g467350,Cre05.g232002,Cre16.g689050
AT1G06320	NON circadian gene			Cre12.g487400
AT1G06330	NON circadian gene		ostta04g02800*,ostta05g03740*,ostta07g03530*,ostta11g02300*,ostta16g00160*,ostta20g00470*	Cre16.g682369*,Cre09.g406400*,Cre09.g392467*,Cre05.g248600*,Cre03.g207650*,Cre10.g424775*,Cre10.g422201*
AT1G06340	NON circadian gene			Cre11.g467646,Cre09.g402886,Cre16.g663315
AT1G06350	NON circadian gene		ostta17g02010,ostta06g03430	Cre09.g397250,Cre04.g217945,Cre13.g590500
AT1G06360	NON circadian gene		ostta17g02010	Cre09.g397250,Cre04.g217945,Cre13.g590500
AT1G06380	circadian gene	peak_ZT8_trough_ZT20	ostta05g04940,ostta04g02970	Cre07.g314100,Cre02.g108900,Cre02.g101350
AT1G06390	circadian gene	peak_ZT0_trough_ZT8	ostta04g00430,ostta09g04050,ostta08g00820,ostta05g02420,ostta18g01720	Cre01.g002550
AT1G06400	circadian gene	peak_ZT0_trough_ZT8	ostta02g01490,ostta07g00770,ostta07g00740,ostta05g02280,ostta05g01960,ostta08g02570,ostta09g03950,ostta03g04910,ostta18g00150,ostta19g00320	Cre03.g189250,Cre09.g390763,Cre12.g560150,Cre11.g482900,Cre06.g278139,Cre12.g517400,Cre09.g386900,Cre06.g311900,Cre03.g191050,Cre02.g144350,Cre17.g722350
AT1G06410	circadian gene	peak_ZT0_trough_ZT12	ostta12g02400,ostta01g02440	Cre06.g278221
AT1G06420	NON circadian gene		ostta07g00220	Cre06.g306100,Cre12.g507150
AT1G06430	circadian gene	peak_ZT4_trough_ZT16	ostta01g04920,ostta09g02850,ostta17g00010,ostta14g01440,ostta10g01700,ostta10g03240,ostta16g00830,ostta01g05610,ostta11g01980,ostta08g02760,ostta10g01120,ostta10g00630,ostta01g03760,ostta03g01150,ostta17g01820,ostta03g01510,ostta03g01860	Cre07.g352350,Cre01.g019850,Cre06.g269950
AT1G06440	NON circadian gene		ostta08g04290
AT1G06450	NON circadian gene		ostta02g00240,ostta14g02460	Cre03.g157300,Cre18.g749397
AT1G06460	circadian gene	peak_ZT8_trough_ZT0	ostta05g04180,ostta11g01850,ostta02g02065	Cre07.g346200
AT1G06470	circadian gene	peak_ZT8_trough_ZT0	ostta04g03870,ostta16g00060	Cre07.g330850,Cre01.g045550,Cre09.g408428
AT1G06475	NON circadian gene
AT1G06490	NON circadian gene			Cre03.g185000,Cre03.g198200,Cre03.g185350,Cre03.g183700,Cre06.g302050,Cre04.g214650,Cre13.g574900
AT1G06500	NON circadian gene		ostta03g05330,ostta12g01590,ostta02g04140,ostta08g02860,ostta15g01840	Cre09.g395991,Cre12.g510250,Cre16.g663776,Cre09.g412300
AT1G06510	NON circadian gene		ostta03g03280,ostta01g04830,ostta02g01530,ostta10g01840,ostta15g02910,ostta04g01330,ostta17g00210,ostta09g00310	Cre06.g282200,Cre06.g294776,Cre10.g434800
AT1G06515	NON circadian gene			Cre01.g003826,Cre06.g301251,Cre01.g005543
AT1G06520	NON circadian gene		ostta02g00340*,ostta07g03340*,ostta13g02360*,ostta15g00140*,ostta15g02790*,ostta17g01150*	Cre11.g467850*,Cre06.g273250*,Cre09.g398289*,Cre17.g738350*,Cre17.g707300*,Cre05.g248150*,Cre02.g143000*,Cre03.g182650*,Cre10.g460350*
AT1G06530	NON circadian gene		ostta09g00460,ostta09g02080,ostta10g02160,ostta12g01995,ostta04g04290,ostta07g00830,ostta05g03610,ostta06g04320,ostta06g01600,ostta07g00340,ostta04g00830,ostta03g02400	Cre17.g704251,Cre13.g565400,Cre11.g476850,Cre12.g552950,Cre12.g553000,Cre12.g511000,Cre02.g078550,Cre17.g717150,Cre07.g314100,Cre05.g239650,Cre12.g489950
AT1G06540	NON circadian gene		ostta05g00800,ostta05g04270,ostta01g03190,ostta05g03800,ostta01g06400,ostta03g04870,ostta15g02900	Cre07.g343050,Cre06.g278086,Cre07.g354075,Cre03.g209169,Cre11.g468550,Cre12.g561200,Cre03.g203681,Cre02.g078226,Cre16.g678100,Cre16.g674650,Cre06.g257450,Cre03.g205100,Cre01.g011376
AT1G06550	NON circadian gene		ostta14g02590,ostta07g04610,ostta16g01240	Cre06.g278215
AT1G06560	NON circadian gene		ostta03g04060,ostta02g02970,ostta03g05250	Cre13.g606200,Cre11.g476450,Cre01.g014700
AT1G06570	circadian gene	peak_ZT0_trough_ZT16	ostta03g03750,ostta18g00390	Cre09.g399030,Cre09.g398993
AT1G06580	NON circadian gene
AT1G06590	NON circadian gene		ostta04g03455,ostta06g04290	Cre01.g018050,Cre01.g034650,Cre08.g374900,Cre09.g409000,Cre03.g198400,Cre11.g468650
AT1G06620	NON circadian gene		ostta12g01700,ostta01g01150	Cre09.g403550*,Cre10.g466700*
AT1G06630	NON circadian gene		ostta03g00320*,ostta05g02310*,ostta08g02620*	Cre07.g357950*,Cre16.g667100*,Cre16.g688863*,Cre05.g247900*,Cre05.g234649*,Cre02.g075750*,Cre02.g107700*,Cre10.g429300*,Cre12.g504900*,Cre12.g516900*,Cre12.g505050*
AT1G06640	NON circadian gene		ostta01g06560*,ostta12g01700*,ostta13g02700*	Cre09.g403550
AT1G06645	NON circadian gene		ostta16g00260	Cre09.g403550*,Cre10.g466700*
AT1G06650	NON circadian gene		ostta16g00260	Cre06.g278150
AT1G06660	NON circadian gene			Cre16.g669600,Cre09.g401404,Cre11.g468500
AT1G06670	NON circadian gene		ostta02g04090,ostta05g03760,ostta13g00810	Cre01.g051550,Cre07.g352251,Cre01.g024251
AT1G06680	circadian gene	peak_ZT8_trough_ZT16	ostta14g02630,ostta03g02080,ostta07g02340,ostta02g01410,ostta01g03230,ostta03g02050,ostta01g00220,ostta04g01620	Cre06.g259450,Cre10.g446350,Cre12.g550850
AT1G06690	NON circadian gene		ostta10g00690,ostta17g02130,ostta01g00590,ostta06g04590,ostta05g01180,ostta10g00050	Cre06.g294450,Cre04.g216350,Cre10.g461900,Cre12.g518900,Cre03.g195050,Cre04.g217916,Cre09.g394658,Cre14.g630400,Cre16.g692800,Cre16.g684750,Cre13.g581600,Cre06.g307551
AT1G06700	circadian gene	peak_ZT0_trough_ZT4	ostta11g02240,ostta14g02845	Cre02.g141806
AT1G06710	NON circadian gene		ostta17g00500
AT1G06720	NON circadian gene		ostta12g02110	Cre10.g445600
AT1G06730	NON circadian gene		ostta09g04170	Cre09.g387050,Cre13.g561850
AT1G06750	NON circadian gene
AT1G06760	NON circadian gene		ostta02g02950,ostta01g01970,ostta04g01640,ostta15g00510,ostta01g06410,ostta01g02310,ostta05g03680,ostta01g00330,ostta03g00530	Cre13.g562300,Cre12.g533450
AT1G06770	circadian gene	peak_ZT0_trough_ZT8	ostta01g03130*,ostta01g04280*,ostta09g03360*,ostta12g00830*	Cre14.g625802*,Cre17.g716850*,Cre13.g592100*,Cre02.g085050*
AT1G06780	NON circadian gene		ostta04g04850	Cre05.g233303*
AT1G06790	NON circadian gene		ostta06g00090,ostta05g04180,ostta10g01850,ostta03g01450	Cre12.g538400,Cre02.g092800
AT1G06800	NON circadian gene		ostta09g03610,ostta15g00810,ostta15g02490	Cre09.g391986,Cre18.g749947,Cre13.g580800
AT1G06810	NON circadian gene		ostta10g01000,ostta03g03910,ostta19g00100	Cre10.g451200,Cre03.g204650,Cre14.g623926,Cre02.g144605,Cre02.g141106
AT1G06820	NON circadian gene		ostta06g02840,ostta14g01210,ostta16g01260	Cre16.g651923,Cre16.g674950,Cre12.g560900,Cre03.g201163
AT1G06830	circadian gene	peak_ZT20_trough_ZT4	ostta14g01560	Cre07.g325743,Cre14.g634100,Cre12.g501717
AT1G06840	circadian gene	peak_ZT0_trough_ZT8		Cre06.g301000,Cre17.g713025
AT1G06850	NON circadian gene		ostta01g03880*,ostta03g02740*,ostta03g03120*,ostta04g01490*,ostta07g00490*,ostta07g04320*,ostta13g01280*	Cre07.g318050*,Cre07.g321550*,Cre07.g344668*,Cre16.g692250*,Cre09.g413050*,Cre05.g238250*,Cre13.g590350*,Cre10.g438850*,Cre12.g489000*
AT1G06870	NON circadian gene		ostta10g01620*	Cre07.g344350,Cre12.g552350,Cre01.g049600
AT1G06890	circadian gene	peak_ZT16_trough_ZT4	ostta17g01210,ostta02g05360,ostta09g04040,ostta16g00060	Cre11.g479950,Cre15.g641266,Cre18.g748947,Cre17.g710850,Cre02.g144300,Cre02.g106200,Cre09.g415900,Cre08.g382350,Cre17.g703250
AT1G06900	NON circadian gene		ostta04g00870	Cre09.g386113,Cre01.g034100
AT1G06910	NON circadian gene		ostta13g00330,ostta09g03240,ostta08g03970	Cre02.g142787,Cre03.g182600,Cre01.g006150,Cre13.g580950,Cre03.g206000
AT1G06920	NON circadian gene
AT1G06923	NON circadian gene		ostta03g05040,ostta05g04180	Cre16.g691756,Cre01.g036550
AT1G06925	NON circadian gene		ostta06g04530,ostta02g01770,ostta06g03425,ostta16g00170	Cre07.g325755,Cre07.g357300,Cre09.g407650,Cre10.g444317,Cre06.g278268
AT1G06930	NON circadian gene		ostta12g00920,ostta19g00340,ostta01g04440,ostta03g01310	Cre03.g173000,Cre16.g694809,Cre10.g436550
AT1G06950	circadian gene	peak_ZT12_trough_ZT0	ostta07g04410,ostta12g01310,ostta08g03850	Cre10.g452450,Cre03.g145867
AT1G06960	circadian gene	peak_ZT0_trough_ZT4	ostta02g01660,ostta08g02295	Cre13.g566700
AT1G06970	NON circadian gene		ostta01g00050*,ostta01g05590*,ostta02g01610*,ostta08g04100*,ostta12g02520*,ostta13g00990*,ostta14g02540*,ostta16g02530*	Cre16.g687450*,Cre16.g671250*,Cre06.g281400*,Cre09.g402700*,Cre05.g234645*,Cre13.g589800*,Cre02.g144550*,Cre04.g220200*,Cre12.g526701*,Cre12.g493000*
AT1G06980	NON circadian gene		ostta07g00470,ostta09g02040,ostta14g01780,ostta01g00170	Cre02.g073300
AT1G06990	NON circadian gene
AT1G07000	circadian gene	peak_ZT16_trough_ZT4	ostta18g01400,ostta07g04610	Cre11.g467531
AT1G07010	circadian gene	peak_ZT0_trough_ZT8	ostta04g04980,ostta14g00740,ostta05g02590,ostta18g01390,ostta11g01220,ostta12g00170	Cre03.g185200,Cre17.g718800,Cre01.g053750,Cre10.g458250,Cre06.g248750,Cre16.g678325
AT1G07020	circadian gene	peak_ZT12_trough_ZT4	ostta08g01260	Cre06.g269601
AT1G07025	NON circadian gene		ostta01g00420*,ostta01g02470*,ostta01g03495*,ostta01g03530*,ostta01g03860*,ostta02g03560*,ostta02g04760*,ostta02g04500*,ostta03g01280*,ostta03g02500*,ostta03g02590*,ostta03g04320*,ostta03g05430*,ostta06g04160*,ostta07g00560*,ostta07g03520*,ostta07g04190*,ostta08g02780*,ostta09g02700*,ostta10g00530*	Cre07.g326900
AT1G07030	NON circadian gene		ostta06g04160,ostta03g01280,ostta01g03495,ostta13g02420,ostta07g03520,ostta11g02550,ostta02g04760,ostta12g01560,ostta12g02710,ostta18g01640,ostta09g02700,ostta01g03530,ostta18g01350	Cre16.g695950,Cre06.g260200,Cre06.g286250,Cre03.g202400,Cre02.g090900,Cre04.g222750,Cre09.g399326,Cre04.g223300,Cre03.g172300,Cre07.g325714,Cre17.g731550
AT1G07040	circadian gene	peak_ZT8_trough_ZT0	ostta13g00500,ostta10g00880,ostta01g02110	Cre07.g342800,Cre05.g234750,Cre04.g225400
AT1G07050	circadian gene	peak_ZT8_trough_ZT4	ostta04g03620*,ostta07g00980*,ostta09g01510*,ostta13g01820*	Cre07.g351550*,Cre16.g675100*,Cre16.g676421*,Cre06.g278200*,Cre06.g278159*,Cre15.g635100*,Cre02.g094150*,Cre12.g534100*
AT1G07060	NON circadian gene		ostta06g03940,ostta05g03290,ostta10g03040,ostta16g01885,ostta13g00520,ostta03g01310	Cre14.g626750,Cre10.g420250
AT1G07070	circadian gene	peak_ZT8_trough_ZT20	ostta08g03240,ostta12g00970,ostta06g00010,ostta05g03690	Cre10.g459250
AT1G07080	NON circadian gene			Cre09.g408000*,Cre09.g407950*,Cre03.g206850*
AT1G07090	NON circadian gene		ostta10g00600	Cre17.g698332,Cre13.g576433,Cre03.g194616,Cre07.g318400,Cre10.g444317,Cre09.g395176,Cre12.g510400,Cre46.g760997
AT1G07110	circadian gene	peak_ZT20_trough_ZT8	ostta01g00020,ostta18g01430	Cre16.g691888
AT1G07120	NON circadian gene		ostta02g01530,ostta18g01250,ostta11g00080	Cre25.g756347,Cre16.g658700,Cre12.g491500,Cre16.g652600,Cre17.g739850
AT1G07130	NON circadian gene		ostta04g01290,ostta01g01870,ostta07g04710,ostta15g01325,ostta09g02880,ostta17g00750	Cre06.g267476,Cre08.g380763,Cre10.g430376,Cre01.g022462,Cre01.g004050,Cre05.g243803
AT1G07135	NON circadian gene		ostta15g00970,ostta02g03530,ostta03g01490,ostta06g00260,ostta05g04730,ostta06g04040	Cre02.g104876,Cre02.g086350,Cre09.g405105,Cre02.g119484,Cre16.g675525,Cre11.g467590,Cre17.g734580
AT1G07140	circadian gene	peak_ZT12_trough_ZT4	ostta10g02160,ostta06g02350,ostta13g00380	Cre09.g394450,Cre12.g523832,Cre02.g115550
AT1G07150	NON circadian gene		ostta02g03420	Cre06.g249150
AT1G07160	NON circadian gene		ostta05g03040,ostta09g03780,ostta12g00400,ostta02g00450,ostta14g01365,ostta02g04730	Cre12.g529150,Cre04.g232802,Cre16.g680566,Cre09.g410600,Cre02.g141250,Cre01.g030200,Cre04.g218150,Cre03.g186950,Cre03.g211073,Cre09.g402800,Cre05.g232456
AT1G07170	circadian gene	peak_ZT0_trough_ZT4	ostta01g04060,ostta08g00960,ostta04g01380,ostta01g01280	Cre05.g234648,Cre08.g377650,Cre07.g345800
AT1G07175	NON circadian gene		ostta18g00630,ostta07g03180,ostta06g03700,ostta19g00450,ostta01g01620,ostta16g00890,ostta02g00630	Cre14.g613075,Cre15.g642376,Cre07.g336800,Cre17.g709450,Cre14.g634365,Cre14.g634322,Cre02.g141005,Cre05.g230971,Cre10.g441950,Cre03.g157426,Cre12.g553678,Cre15.g640251,Cre10.g426616,Cre16.g661626
AT1G07180	circadian gene	peak_ZT4_trough_ZT12	ostta02g03620,ostta04g03900,ostta20g00510,ostta07g00200	Cre16.g691552,Cre05.g232200,Cre19.g750547,Cre18.g749847,Cre13.g582900,Cre03.g207250,Cre16.g671000
AT1G07190	NON circadian gene		ostta19g00230	Cre22.g753647,Cre06.g259300,Cre17.g725800,Cre07.g323800,Cre16.g670756,Cre03.g201417,Cre16.g675861,Cre03.g160950,Cre10.g465226,Cre02.g142486,Cre12.g516700,Cre04.g212350
AT1G07200	NON circadian gene		ostta13g01160,ostta12g01050,ostta01g05940,ostta09g03050	Cre02.g090850,Cre11.g467644,Cre10.g465550,Cre12.g553600,Cre07.g323700
AT1G07210	NON circadian gene		ostta10g01300	Cre09.g388282*
AT1G07220	NON circadian gene		ostta02g04740*,ostta15g02510*,ostta16g00340*,ostta16g00800*	Cre13.g603100,Cre09.g413850
AT1G07230	NON circadian gene
AT1G07240	circadian gene	peak_ZT16_trough_ZT4	ostta13g02820	Cre03.g160150,Cre16.g652600,Cre06.g278169
AT1G07250	circadian gene	peak_ZT4_trough_ZT16		Cre06.g272000,Cre08.g384100,Cre17.g742350
AT1G07260	NON circadian gene		ostta07g03760	Cre05.g239650,Cre06.g248750,Cre12.g514100,Cre02.g142586
AT1G07270	NON circadian gene		ostta04g01050	Cre17.g712600
AT1G07280	circadian gene	peak_ZT12_trough_ZT0
AT1G07290	NON circadian gene		ostta01g06630*,ostta02g05360*,ostta03g00620*,ostta03g01710*,ostta04g03870*,ostta05g00370*,ostta05g01630*,ostta07g03450*,ostta09g02510*,ostta09g03430*,ostta09g04040*,ostta14g01690*,ostta15g01770*,ostta16g00060*,ostta16g02345*,ostta17g01210*,ostta19g00140*,ostta19g00400*,ostta19g00490*	Cre12.g490100,Cre12.g490050,Cre02.g112900,Cre16.g659900,Cre08.g379350
AT1G07300	NON circadian gene		ostta15g02670,ostta19g00340	Cre12.g534961,Cre05.g238332,Cre01.g020350,Cre14.g617100
AT1G07310	NON circadian gene		ostta06g04210,ostta04g02220,ostta05g03360	Cre02.g110350,Cre12.g490700,Cre01.g015500,Cre11.g467601,Cre11.g467594,Cre11.g467599,Cre11.g467593
AT1G07320	NON circadian gene		ostta16g00330,ostta02g03510,ostta08g03370	Cre11.g479500,Cre11.g469100,Cre12.g520400
AT1G07330	NON circadian gene		ostta08g03880
AT1G07340	NON circadian gene		ostta14g01570,ostta04g04520	Cre02.g075050
AT1G07350	NON circadian gene		ostta05g03480,ostta04g03500,ostta05g02760,ostta17g02060,ostta15g01440,ostta06g00630	Cre13.g586916,Cre03.g164950,Cre01.g038650,Cre17.g712000,Cre12.g518772,Cre13.g573650,Cre02.g082600,Cre13.g602850,Cre13.g575366,Cre07.g341552,Cre10.g454600
AT1G07360	circadian gene	peak_ZT4_trough_ZT16	ostta06g01720	Cre02.g075650,Cre06.g287800,Cre01.g024200,Cre05.g239350
AT1G07370	circadian gene	peak_ZT4_trough_ZT0	ostta06g02890,ostta15g01490	Cre12.g515850
AT1G07380	NON circadian gene			Cre05.g236500
AT1G07390	NON circadian gene		ostta12g00780	Cre02.g115508,Cre03.g205697
AT1G07400	NON circadian gene		ostta17g00800,ostta09g00730,ostta18g01945	Cre07.g318800,Cre07.g318600,Cre03.g183250,Cre07.g318850,Cre14.g617400,Cre12.g547850,Cre14.g617450
AT1G07410	NON circadian gene		ostta02g01490,ostta07g00770,ostta07g00740,ostta05g02280,ostta08g03810	Cre03.g189250,Cre12.g560150,Cre11.g482900,Cre12.g517400,Cre15.g641800,Cre03.g191050,Cre02.g144350
AT1G07420	circadian gene	peak_ZT8_trough_ZT0	ostta05g04410,ostta05g00930,ostta10g03160	Cre02.g103500,Cre16.g663950,Cre06.g261200,Cre07.g352150
AT1G07430	circadian gene	peak_ZT12_trough_ZT0	ostta09g03780,ostta05g03040,ostta20g00590,ostta17g00660	Cre02.g141250,Cre01.g030200
AT1G07440	circadian gene	peak_ZT12_trough_ZT4	ostta16g01100,ostta01g02220,ostta08g04230,ostta07g03880	Cre16.g682100,Cre07.g315750,Cre03.g191850,Cre01.g047600,Cre01.g028600,Cre09.g399200,Cre07.g325725,Cre01.g005400,Cre08.g384850,Cre09.g399000,Cre03.g172000
AT1G07450	circadian gene	peak_ZT0_trough_ZT12	ostta16g01100,ostta08g04230,ostta07g03880,ostta12g00470	Cre01.g028600,Cre16.g682100
AT1G07460	NON circadian gene		ostta01g00690*,ostta01g04470*
AT1G07470	NON circadian gene		ostta02g01590*	Cre14.g625200*
AT1G07473	NON circadian gene			Cre05.g231002,Cre08.g363267,Cre12.g555850
AT1G07476	NON circadian gene		ostta01g04750,ostta15g02240	Cre12.g534450,Cre02.g116000,Cre06.g278137,Cre12.g485050
AT1G07480	NON circadian gene		ostta02g01590*	Cre14.g625200*
AT1G07485	NON circadian gene			Cre16.g653850
AT1G07490	NON circadian gene			Cre16.g694205,Cre12.g529376,Cre05.g241641,Cre02.g095049,Cre11.g481951
AT1G07500	NON circadian gene		ostta10g00240	Cre12.g539181,Cre10.g456226,Cre07.g357876,Cre07.g357486,Cre12.g518500,Cre05.g237700,Cre06.g253852,Cre05.g243358,Cre17.g746797,Cre03.g161081,Cre01.g051137,Cre02.g113376
AT1G07510	NON circadian gene		ostta14g01440,ostta01g04920,ostta17g00010,ostta10g01700,ostta09g02850,ostta10g03240,ostta08g02760,ostta10g01120,ostta16g00830,ostta03g02880,ostta01g00650,ostta17g01820,ostta03g01510	Cre01.g019850,Cre12.g485800,Cre17.g720050,Cre13.g568400,Cre02.g078966,Cre14.g625625,Cre07.g352350,Cre07.g329700,Cre03.g201100,Cre10.g461250,Cre09.g398550
AT1G07520	circadian gene	peak_ZT20_trough_ZT8
AT1G07530	NON circadian gene
AT1G07540	NON circadian gene		ostta07g01430,ostta03g02820	Cre12.g496900
AT1G07550	NON circadian gene
AT1G07560	NON circadian gene			Cre16.g654850,Cre12.g525400,Cre03.g154250
AT1G07570	circadian gene	peak_ZT0_trough_ZT8	ostta12g00360,ostta08g03140	Cre09.g411300
AT1G07590	circadian gene	peak_ZT12_trough_ZT0	ostta04g04510,ostta10g03260,ostta12g00770	Cre01.g025950*,Cre12.g511400*
AT1G07600	NON circadian gene
AT1G07610	circadian gene	peak_ZT4_trough_ZT16		Cre12.g508642
AT1G07615	NON circadian gene		ostta11g01150,ostta07g04020,ostta03g03100	Cre02.g094650,Cre10.g433100,Cre02.g101000,Cre13.g562526
AT1G07620	NON circadian gene			Cre16.g672200*
AT1G07630	NON circadian gene		ostta01g02010*,ostta01g05490*,ostta02g02330*,ostta03g04700*,ostta05g03040*,ostta06g01750*,ostta06g03080*,ostta07g01910*,ostta07g02140*,ostta07g04460*,ostta09g03780*,ostta11g00840*,ostta12g00400*,ostta13g02450*	Cre09.g386746
AT1G07640	circadian gene	peak_ZT16_trough_ZT4	ostta04g02850	Cre17.g716000,Cre04.g233003,Cre12.g521150
AT1G07645	NON circadian gene		ostta04g03350,ostta18g01730,ostta15g00360,ostta08g03600,ostta18g00770,ostta13g00380,ostta20g00900	Cre02.g104050,Cre01.g054850,Cre16.g690902,Cre11.g478626,Cre10.g461100,Cre14.g616000
AT1G07650	NON circadian gene
AT1G07660	NON circadian gene		ostta01g06340,ostta01g06350,ostta11g02160,ostta09g03690,ostta01g00180,ostta13g01110,ostta13g00960,ostta03g05350,ostta11g02950,ostta04g01630,ostta11g02200	Cre16.g650250,Cre16.g649950,Cre06.g276650,Cre06.g264600,Cre06.g268400,Cre06.g271300,Cre06.g268000,Cre06.g274150,Cre06.g276800,Cre06.g273950,Cre06.g265200,Cre06.g266600,Cre06.g274900,Cre06.g275700,Cre06.g265050,Cre06.g274300,Cre06.g265450,Cre17.g714600,Cre17.g708200,Cre17.g710500
AT1G07670	NON circadian gene		ostta01g04660,ostta03g04900,ostta01g00890,ostta09g02130,ostta06g01380,ostta16g02015	Cre05.g242350,Cre11.g467795,Cre12.g505350,Cre09.g410050,Cre09.g410100,Cre06.g263950,Cre02.g145100,Cre09.g388850,Cre16.g681750,Cre03.g164600,Cre01.g036350,Cre03.g165050,Cre10.g459200,Cre17.g744447,Cre16.g656500
AT1G07680	NON circadian gene		ostta01g04275	Cre12.g553252
AT1G07690	NON circadian gene		ostta07g03230	Cre07.g352550,Cre12.g494750,Cre03.g164850
AT1G07700	circadian gene	peak_ZT0_trough_ZT16	ostta01g04690	Cre05.g243050
AT1G07705	NON circadian gene		ostta06g00310	Cre06.g309050,Cre15.g637216,Cre16.g653500,Cre03.g177711
AT1G07710	NON circadian gene		ostta20g00010,ostta14g01250,ostta05g04450	Cre06.g287300,Cre17.g746697
AT1G07720	NON circadian gene			Cre17.g722150,Cre07.g320550,Cre04.g228150,Cre07.g318500
AT1G07725	NON circadian gene			Cre10.g421250*
AT1G07730	NON circadian gene		ostta16g02460,ostta18g00700	Cre16.g668451,Cre06.g304700,Cre16.g679350,Cre08.g374100,Cre06.g272760,Cre01.g010300,Cre07.g315000,Cre10.g453250
AT1G07740	NON circadian gene
AT1G07745	circadian gene	peak_ZT0_trough_ZT12	ostta12g01520,ostta09g03555,ostta11g01720,ostta12g02080,ostta08g01800,ostta05g04970	Cre01.g025300,Cre03.g184651,Cre02.g102500,Cre02.g141846,Cre14.g622850
AT1G07747	NON circadian gene		ostta08g01490,ostta17g01255	Cre07.g325200,Cre17.g730575,Cre12.g559703,Cre06.g280750,Cre07.g325745,Cre02.g119250
AT1G07750	NON circadian gene
AT1G07770	NON circadian gene		ostta01g02400,ostta07g00610,ostta06g02230	Cre05.g234637,Cre02.g078226,Cre01.g044400
AT1G07780	NON circadian gene		ostta11g03090,ostta05g04510,ostta09g01220,ostta07g00410	Cre12.g519000,Cre07.g338650,Cre06.g302551
AT1G07790	NON circadian gene		ostta08g01920,ostta12g00990,ostta02g02950,ostta03g05160,ostta06g03470	Cre12.g504550,Cre12.g505600,Cre12.g506200,Cre12.g504700,Cre06.g266750,Cre06.g268100,Cre06.g275800,Cre06.g273850,Cre06.g268250,Cre06.g264800,Cre06.g274250,Cre06.g265400,Cre06.g274750,Cre17.g713450,Cre17.g714050,Cre17.g714550,Cre17.g709150,Cre06.g276550,Cre06.g264900,Cre06.g276900
AT1G07795	NON circadian gene		ostta15g02270,ostta01g01295,ostta04g03650,ostta09g01410	Cre13.g562900,Cre12.g494052,Cre07.g341050,Cre09.g398660,Cre03.g179800,Cre02.g091193,Cre10.g445323
AT1G07810	NON circadian gene		ostta01g04660,ostta03g04900,ostta01g00890,ostta09g02130,ostta06g01380,ostta16g02015,ostta06g03440	Cre05.g242350,Cre11.g467795,Cre12.g505350,Cre09.g410100,Cre09.g410050,Cre06.g263950,Cre02.g145100,Cre09.g388850,Cre16.g681750,Cre03.g164600,Cre01.g036350,Cre10.g459200,Cre03.g165050,Cre17.g744447,Cre16.g656500
AT1G07820	NON circadian gene		ostta01g06340,ostta01g06350,ostta11g02160,ostta09g03690,ostta01g00180,ostta13g01110,ostta13g00960,ostta03g05350,ostta11g02950,ostta04g01630,ostta11g02200	Cre16.g650250,Cre16.g649950,Cre06.g276650,Cre06.g264600,Cre06.g268400,Cre06.g271300,Cre06.g268000,Cre06.g274150,Cre06.g276800,Cre06.g273950,Cre06.g265200,Cre06.g266600,Cre06.g274900,Cre06.g275700,Cre06.g265050,Cre06.g274300,Cre06.g265450,Cre17.g714600,Cre17.g708200,Cre17.g710500
AT1G07830	NON circadian gene		ostta05g00430,ostta08g03640,ostta06g04620,ostta11g01850	Cre06.g259850,Cre17.g731591,Cre01.g024601,Cre17.g731571,Cre17.g731650,Cre07.g315326,Cre05.g233751,Cre16.g671650,Cre03.g192150
AT1G07840	NON circadian gene		ostta02g04010*,ostta03g03740*	Cre02.g086400
AT1G07850	NON circadian gene			Cre02.g092950
AT1G07860	NON circadian gene		ostta07g01630,ostta08g02320,ostta01g02170	Cre10.g459400,Cre06.g267476,Cre01.g049000,Cre13.g564426
AT1G07870	NON circadian gene		ostta01g01780*,ostta01g02180*,ostta01g02850*,ostta01g04270*,ostta01g05030*,ostta01g05490*,ostta01g05680*,ostta02g00460*,ostta02g02910*,ostta02g03370*,ostta02g03420*,ostta02g03720*,ostta02g03780*,ostta02g03890*,ostta03g01180*,ostta03g02200*,ostta03g03410*,ostta03g04140*,ostta03g04700*,ostta03g05420*	Cre08.g380452*,Cre08.g385850*,Cre08.g382800*,Cre08.g374200*,Cre08.g385050*,Cre08.g358200*,Cre08.g373300*,Cre08.g368150*,Cre08.g379850*,Cre08.g359900*,Cre08.g369700*,Cre08.g369900*,Cre08.g381950*,Cre08.g384250*,Cre08.g380600*,Cre08.g371052*,Cre08.g372550*,Cre08.g385000*,Cre08.g368600*,Cre08.g385650*
AT1G07880	circadian gene	peak_ZT16_trough_ZT4	ostta15g00110,ostta09g04050,ostta08g00460,ostta07g04270,ostta15g00670,ostta04g00430,ostta07g01400,ostta04g00110,ostta12g00500,ostta12g02550	Cre12.g494500,Cre16.g665600
AT1G07885	NON circadian gene		ostta09g03400	Cre14.g623576,Cre09.g386755,Cre08.g358459,Cre12.g560902,Cre02.g117175,Cre01.g025726,Cre07.g349167,Cre09.g398983,Cre12.g539141,Cre03.g177476,Cre15.g641350,Cre13.g566626,Cre10.g459750
AT1G07890	circadian gene	peak_ZT12_trough_ZT0	ostta01g03640,ostta09g01590,ostta08g00190,ostta01g03670	Cre09.g401886
AT1G07900	NON circadian gene		ostta04g05480	Cre08.g373436,Cre03.g146167,Cre14.g619450
AT1G07901	NON circadian gene		ostta06g03500	Cre16.g676670,Cre06.g276001,Cre21.g752097,Cre22.g753647,Cre07.g318426,Cre17.g733174,Cre08.g376050
AT1G07910	circadian gene	peak_ZT8_trough_ZT0		Cre07.g352800
AT1G07920	NON circadian gene		ostta13g00880,ostta13g02260,ostta04g01530,ostta05g04800,ostta04g05410,ostta01g04460	Cre06.g263450,Cre12.g498600,Cre06.g284750,Cre06.g259150,Cre09.g408250,Cre13.g565750
AT1G07930	NON circadian gene		ostta13g00880,ostta13g02260,ostta04g01530,ostta05g04800,ostta04g05410,ostta01g04460	Cre06.g263450,Cre12.g498600,Cre06.g284750,Cre06.g259150,Cre09.g408250,Cre13.g565750
AT1G07940	NON circadian gene		ostta13g00880,ostta13g02260,ostta04g01530,ostta05g04800,ostta04g05410,ostta01g04460	Cre06.g263450,Cre12.g498600,Cre06.g284750,Cre06.g259150,Cre09.g408250,Cre13.g565750
AT1G07950	NON circadian gene		ostta03g05820,ostta03g05660,ostta19g00430	Cre16.g677738,Cre18.g749297,Cre07.g338650,Cre16.g690100,Cre10.g435850,Cre10.g465757,Cre13.g579050
AT1G07960	NON circadian gene		ostta08g00510,ostta14g00185,ostta04g03080,ostta01g06230	Cre16.g692751,Cre12.g537611,Cre12.g527550,Cre10.g424650,Cre15.g641662,Cre09.g404700,Cre10.g423000,Cre06.g308600,Cre06.g272750,Cre08.g360950
AT1G07970	circadian gene	peak_ZT0_trough_ZT12	ostta09g03540	Cre12.g555200,Cre07.g324350
AT1G07980	NON circadian gene		ostta06g03470,ostta01g01260	Cre07.g341800*,Cre16.g680050*,Cre17.g739450*,Cre02.g079200*,Cre03.g193900*,Cre12.g556400*
AT1G07985	NON circadian gene		ostta16g01280,ostta04g01010,ostta03g04510,ostta01g05080	Cre01.g024850,Cre16.g689001,Cre01.g054850,Cre01.g030350,Cre17.g703101
AT1G07990	NON circadian gene			Cre12.g484150
AT1G08000	NON circadian gene		ostta02g03440*,ostta03g01100*,ostta05g02190*,ostta07g00720*,ostta07g03410*	Cre08.g358534*,Cre08.g378800*,Cre08.g358532*,Cre07.g319701*,Cre11.g467581*,Cre06.g266850*,Cre06.g266950*,Cre05.g242600*,Cre03.g160700*,Cre03.g160600*,Cre01.g025050*,Cre10.g435450*
AT1G08005	NON circadian gene		ostta01g01910,ostta17g01835,ostta02g00990,ostta05g01370,ostta13g00700	Cre16.g664650,Cre17.g703075,Cre12.g492400,Cre06.g279800,Cre13.g565550
AT1G08010	NON circadian gene		ostta05g01730	Cre04.g217900,Cre03.g161900,Cre06.g303850
AT1G08030	NON circadian gene		ostta11g00010,ostta08g02400	Cre01.g022600,Cre11.g467650
AT1G08032	NON circadian gene
AT1G08035	NON circadian gene		ostta05g04850
AT1G08040	circadian gene	peak_ZT8_trough_ZT0
AT1G08050	NON circadian gene			Cre16.g649350,Cre06.g304700,Cre11.g478528,Cre06.g249600,Cre04.g222800,Cre12.g500550
AT1G08060	NON circadian gene			Cre02.g111014,Cre01.g036100
AT1G08065	NON circadian gene			Cre09.g415700,Cre04.g223100,Cre04.g223050
AT1G08070	circadian gene	peak_ZT12_trough_ZT0		Cre12.g491450
AT1G08080	NON circadian gene			Cre09.g415700,Cre04.g223100
AT1G08090	NON circadian gene		ostta10g00950	Cre09.g410850,Cre09.g410800,Cre09.g396000
AT1G08100	NON circadian gene		ostta10g00950,ostta09g01880,ostta13g02070,ostta13g01160	Cre09.g410800,Cre09.g410850,Cre09.g396000,Cre12.g544600,Cre05.g244150
AT1G08110	NON circadian gene		ostta13g00290,ostta04g02890	Cre04.g216100,Cre09.g387700
AT1G08120	NON circadian gene		ostta06g00680,ostta20g00690,ostta05g02810,ostta11g01750,ostta17g01480	Cre14.g612976,Cre02.g141346,Cre06.g259300,Cre15.g635717,Cre15.g634827,Cre02.g088151,Cre10.g434983,Cre14.g609926,Cre17.g736850,Cre03.g181550,Cre09.g405400
AT1G08125	NON circadian gene		ostta01g06210,ostta14g01820,ostta17g01560	Cre07.g347800,Cre03.g210401
AT1G08130	circadian gene	peak_ZT4_trough_ZT0	ostta10g00640,ostta20g00190	Cre07.g325716
AT1G08135	NON circadian gene		ostta01g00050*,ostta01g05590*,ostta02g01610*,ostta08g04100*,ostta12g02520*,ostta13g00990*,ostta14g02540*,ostta16g02530*	Cre16.g687450*,Cre16.g671250*,Cre06.g281400*,Cre09.g402700*,Cre05.g234645*,Cre13.g589800*,Cre02.g144550*,Cre04.g220200*,Cre12.g526701*,Cre12.g493000*
AT1G08140	NON circadian gene		ostta13g01610	Cre16.g687450*,Cre16.g671250*,Cre06.g281400*,Cre09.g402700*,Cre05.g234645*,Cre13.g589800*,Cre02.g144550*,Cre04.g220200*,Cre12.g526701*,Cre12.g493000*
AT1G08150	NON circadian gene		ostta09g02210	Cre16.g687450*,Cre16.g671250*,Cre06.g281400*,Cre09.g402700*,Cre05.g234645*,Cre13.g589800*,Cre02.g144550*,Cre04.g220200*,Cre12.g526701*,Cre12.g493000*
AT1G08160	NON circadian gene
AT1G08165	NON circadian gene		ostta07g03870,ostta01g01620,ostta10g00330,ostta15g01940	Cre06.g287350,Cre12.g534930,Cre12.g537050,Cre16.g683954,Cre06.g271500,Cre02.g117175
AT1G08170	NON circadian gene		ostta08g01920,ostta12g00990	Cre06.g268250,Cre06.g276550,Cre06.g264800,Cre06.g276900,Cre06.g266750,Cre06.g268100,Cre06.g275800,Cre06.g273850,Cre06.g274250,Cre06.g265400,Cre06.g274750,Cre06.g264900,Cre17.g711750,Cre17.g710450,Cre17.g713450,Cre17.g714050,Cre13.g591200,Cre17.g714550,Cre13.g590750,Cre13.g570050
AT1G08180	circadian gene	peak_ZT0_trough_ZT8	ostta08g01430,ostta20g00240,ostta12g01430	Cre15.g637050,Cre17.g728050,Cre01.g029100
AT1G08190	circadian gene	peak_ZT20_trough_ZT8	ostta16g02070	Cre03.g209281
AT1G08200	NON circadian gene		ostta02g05140*,ostta03g03950*,ostta03g05930*,ostta05g02418*,ostta09g01870*,ostta10g03430*,ostta12g01630*,ostta13g00160*,ostta15g00900*,ostta17g00020*,ostta18g01060*,ostta19g00110*	Cre09.g401022,Cre01.g019250
AT1G08210	circadian gene	peak_ZT0_trough_ZT4		Cre01.g026500,Cre01.g041800,Cre08.g373349,Cre02.g095073
AT1G08220	circadian gene	peak_ZT12_trough_ZT20		Cre07.g324211,Cre05.g237850
AT1G08230	NON circadian gene		ostta03g02520,ostta14g00640	Cre16.g671850*,Cre06.g264450*,Cre06.g298750*,Cre02.g145750*,Cre02.g112000*,Cre02.g145700*,Cre02.g115300*,Cre03.g168550*
AT1G08250	NON circadian gene		ostta01g01230,ostta09g04060,ostta10g02650,ostta02g03920,ostta10g02435	Cre06.g261800,Cre12.g486450,Cre12.g538900,Cre08.g373400,Cre02.g104300
AT1G08260	NON circadian gene		ostta11g01840	Cre03.g179961
AT1G08270	circadian gene	peak_ZT16_trough_ZT0	ostta05g01100,ostta10g01540,ostta02g03930,ostta09g03450	Cre12.g503350
AT1G08280	NON circadian gene		ostta15g00030
AT1G08290	NON circadian gene
AT1G08300	NON circadian gene		ostta08g01050*	Cre14.g608150*,Cre14.g608200*,Cre16.g658200*,Cre17.g697150*
AT1G08310	NON circadian gene		ostta17g00810,ostta01g05460	Cre08.g384800*,Cre08.g384600*,Cre08.g383050*,Cre16.g664350*,Cre09.g407300*,Cre13.g586350*,Cre03.g195200*,Cre03.g152800*,Cre04.g213100*,Cre12.g514700*,Cre12.g521250*,Cre12.g558550*
AT1G08315	circadian gene	peak_ZT0_trough_ZT4	ostta17g02290,ostta01g02060	Cre03.g161578,Cre07.g322750,Cre09.g389000,Cre16.g668600,Cre01.g032000,Cre03.g194567,Cre10.g466400,Cre12.g499301,Cre06.g263900
AT1G08320	NON circadian gene			Cre12.g550000
AT1G08340	NON circadian gene			Cre06.g278278,Cre07.g344186
AT1G08350	circadian gene	peak_ZT8_trough_ZT20	ostta14g02720,ostta01g03320	Cre01.g024350,Cre14.g611850,Cre10.g439850,Cre12.g494350
AT1G08360	circadian gene	peak_ZT16_trough_ZT8	ostta04g02970,ostta07g01160	Cre02.g101350
AT1G08370	NON circadian gene		ostta11g01730,ostta03g03430	Cre07.g339250,Cre01.g040517,Cre02.g117600
AT1G08380	circadian gene	peak_ZT8_trough_ZT16	ostta02g05340,ostta19g00450,ostta05g04690,ostta13g02470,ostta10g00910,ostta10g02230,ostta20g00160,ostta13g01380,ostta06g01780	Cre07.g334550
AT1G08390	circadian gene	peak_ZT4_trough_ZT16	ostta19g00450	Cre07.g331114
AT1G08400	NON circadian gene		ostta10g00140	Cre09.g413650*
AT1G08410	NON circadian gene		ostta14g01110,ostta05g02480,ostta08g02180	Cre16.g680944,Cre12.g533050,Cre07.g340050
AT1G08420	NON circadian gene		ostta10g01210,ostta06g01510,ostta11g02575,ostta01g01310	Cre01.g050850,Cre01.g001000,Cre07.g325751,Cre12.g523400,Cre03.g148300,Cre02.g095131,Cre07.g341552,Cre03.g180900,Cre06.g263600,Cre06.g277750,Cre02.g076700,Cre12.g544600
AT1G08430	NON circadian gene
AT1G08440	NON circadian gene
AT1G08450	circadian gene	peak_ZT16_trough_ZT4	ostta03g03460	Cre01.g038400,Cre07.g357900
AT1G08460	circadian gene	peak_ZT20_trough_ZT4	ostta09g00230,ostta07g01090,ostta16g01230,ostta02g01510,ostta02g02580,ostta10g03510	Cre04.g212850
AT1G08465	NON circadian gene		ostta07g00670
AT1G08470	circadian gene	peak_ZT20_trough_ZT4	ostta16g02720,ostta06g03050	Cre12.g549050,Cre29.g757897
AT1G08480	circadian gene	peak_ZT12_trough_ZT4	ostta01g01520,ostta11g03140,ostta04g04130,ostta10g01200,ostta09g01670,ostta09g01200,ostta18g01810,ostta14g01245	Cre12.g501700
AT1G08490	circadian gene	peak_ZT20_trough_ZT4	ostta03g03050,ostta03g02300	Cre12.g525650,Cre02.g146250
AT1G08500	NON circadian gene			Cre14.g629050*
AT1G08510	NON circadian gene		ostta01g06660,ostta16g00230	Cre06.g256750,Cre17.g722750,Cre12.g517925
AT1G08520	NON circadian gene		ostta05g04960,ostta15g01270,ostta01g05690,ostta02g02380,ostta05g02840	Cre05.g242000,Cre12.g510800,Cre17.g747847
AT1G08530	NON circadian gene		ostta04g00950,ostta02g01680,ostta06g00080,ostta02g00390,ostta03g01370,ostta19g00370,ostta12g00380,ostta10g00545,ostta13g02980	Cre01.g038300,Cre04.g229776,Cre03.g190750,Cre06.g257601,Cre08.g374100,Cre01.g011500,Cre08.g379175,Cre01.g027900,Cre10.g417550,Cre02.g108200
AT1G08540	NON circadian gene		ostta06g01070,ostta01g02617,ostta12g00930,ostta05g03720	Cre03.g194950,Cre09.g414300
AT1G08550	circadian gene	peak_ZT8_trough_ZT0	ostta16g00660,ostta07g01600
AT1G08560	NON circadian gene		ostta17g00065,ostta06g03310,ostta13g00510,ostta03g01240	Cre13.g588550,Cre12.g552827
AT1G08570	circadian gene	peak_ZT0_trough_ZT8	ostta10g03365	Cre03.g157800
AT1G08580	circadian gene	peak_ZT8_trough_ZT20	ostta06g00100,ostta02g03590,ostta01g01970,ostta04g01310,ostta06g04630,ostta07g03460,ostta16g02290,ostta09g04010,ostta11g00300	Cre12.g502300,Cre01.g037050,Cre06.g306100,Cre06.g278178,Cre01.g040000,Cre06.g305800,Cre12.g554750,Cre02.g143167,Cre03.g201500,Cre01.g025025,Cre10.g451800
AT1G08590	NON circadian gene			Cre16.g674150,Cre04.g229050,Cre06.g280450
AT1G08600	NON circadian gene		ostta07g03900	Cre03.g189000
AT1G08610	circadian gene	peak_ZT8_trough_ZT20	ostta02g05030*,ostta05g03980*,ostta06g01100*,ostta13g02710*,ostta14g03080*,ostta17g00500*	Cre01.g025950*,Cre12.g511400*
AT1G08620	NON circadian gene		ostta03g03390,ostta08g01150	Cre17.g709550
AT1G08630	NON circadian gene		ostta08g02630,ostta17g01790	Cre10.g423550,Cre03.g180151,Cre07.g313600
AT1G08640	circadian gene	peak_ZT12_trough_ZT0	ostta06g00530,ostta05g03710,ostta12g01300	Cre03.g171100,Cre12.g510850
AT1G08650	NON circadian gene		ostta10g01050,ostta03g02200,ostta04g03880,ostta16g01050,ostta20g00790,ostta14g00950	Cre04.g220700,Cre02.g107000,Cre03.g209505,Cre12.g554051,Cre06.g278231
AT1G08660	NON circadian gene			Cre03.g184000
AT1G08670	NON circadian gene		ostta15g00710	Cre12.g545300*
AT1G08680	NON circadian gene		ostta03g03760,ostta14g02130,ostta04g01160	Cre06.g302900,Cre06.g304750,Cre16.g681251
AT1G08695	NON circadian gene		ostta12g00750	Cre02.g112366
AT1G08700	circadian gene	peak_ZT0_trough_ZT8	ostta10g01290,ostta03g05200	Cre02.g078858,Cre02.g145451
AT1G08710	NON circadian gene		ostta11g01045	Cre08.g385700
AT1G08720	NON circadian gene		ostta12g01250,ostta11g01250,ostta04g05040,ostta12g02590	Cre16.g666300,Cre10.g436100
AT1G08730	NON circadian gene		ostta06g03320	Cre16.g658650,Cre13.g563800,Cre09.g416250
AT1G08750	circadian gene	peak_ZT16_trough_ZT4	ostta15g00530	Cre03.g153800
AT1G08760	NON circadian gene		ostta12g03130	Cre07.g316500
AT1G08770	circadian gene	peak_ZT0_trough_ZT12	ostta11g00140,ostta10g00710,ostta09g02910	Cre01.g012500,Cre14.g624550,Cre17.g723800,Cre17.g736900,Cre09.g402650,Cre43.g760597,Cre06.g273400
AT1G08780	NON circadian gene		ostta01g03940*,ostta07g02950*,ostta09g01370*	Cre16.g671750,Cre03.g188350
AT1G08790	NON circadian gene		ostta03g01360	Cre07.g339950,Cre08.g385600,Cre10.g418200
AT1G08800	circadian gene	peak_ZT0_trough_ZT12	ostta03g04980
AT1G08810	NON circadian gene		ostta01g06050*,ostta02g03300*,ostta02g04817*,ostta03g00840*,ostta03g02140*,ostta03g02980*,ostta04g04770*,ostta05g01280*,ostta05g01770*,ostta06g01220*,ostta06g01950*,ostta06g02340*,ostta09g00450*,ostta11g03070*,ostta12g01420*,ostta12g02780*,ostta13g01520*,ostta15g00690*,ostta15g01430*,ostta15g01730*	Cre08.g364050*,Cre07.g345350*,Cre14.g609350*,Cre14.g621050*,Cre14.g633789*,Cre14.g621172*,Cre16.g695600*,Cre16.g677382*,Cre16.g686250*,Cre06.g275350*,Cre06.g289900*,Cre06.g249050*,Cre06.g264400*,Cre09.g411600*,Cre09.g410450*,Cre09.g411950*,Cre09.g399067*,Cre09.g399552*,Cre09.g391353*,Cre09.g397475*
AT1G08820	NON circadian gene		ostta03g03170,ostta08g04290	Cre03.g196900,Cre09.g398326,Cre16.g670400
AT1G08830	NON circadian gene		ostta20g00440,ostta07g01450,ostta07g00040,ostta10g02170,ostta08g03760,ostta11g01895	Cre12.g553302,Cre12.g544950,Cre16.g672833,Cre12.g547727,Cre17.g740390,Cre14.g630775,Cre01.g022462
AT1G08840	NON circadian gene		ostta10g00340,ostta13g00150	Cre12.g528200
AT1G08845	NON circadian gene		ostta12g00380,ostta06g01470	Cre17.g746897,Cre16.g688975
AT1G08860	NON circadian gene			Cre03.g170200,Cre06.g278116
AT1G08880	circadian gene	peak_ZT8_trough_ZT0	ostta16g01060,ostta08g01910,ostta12g00980,ostta02g00100,ostta12g00390,ostta17g01590	Cre13.g590800
AT1G08890	NON circadian gene		ostta03g05640,ostta06g04580,ostta20g00500,ostta09g01980	Cre06.g256400
AT1G08900	NON circadian gene		ostta03g05640,ostta20g00500,ostta10g01570,ostta15g02910,ostta09g01980	Cre07.g337850*,Cre16.g686750*,Cre16.g686850*,Cre16.g686800*,Cre06.g285300*,Cre09.g387060*,Cre17.g740470*,Cre17.g740430*,Cre02.g100850*,Cre02.g075050*,Cre02.g094200*,Cre03.g206800*
AT1G08910	NON circadian gene		ostta12g02510*	Cre08.g365103,Cre02.g145628
AT1G08920	circadian gene	peak_ZT8_trough_ZT12	ostta14g01570,ostta03g00380,ostta04g04520	Cre16.g686750
AT1G08930	circadian gene	peak_ZT16_trough_ZT4	ostta03g05640,ostta03g00380,ostta06g04580,ostta04g01390,ostta09g01980	Cre03.g206800
AT1G08940	NON circadian gene		ostta03g03910,ostta03g00730,ostta13g00510	Cre03.g182300,Cre13.g564000
AT1G08960	circadian gene	peak_ZT4_trough_ZT0	ostta04g04280,ostta04g05320,ostta05g00610	Cre14.g625300
AT1G08970	NON circadian gene		ostta11g00340	Cre12.g556400,Cre04.g216976
AT1G08980	circadian gene	peak_ZT20_trough_ZT4	ostta06g00480,ostta11g02340,ostta02g00900,ostta07g03110	Cre11.g467630,Cre08.g360100,Cre10.g439400
AT1G08985	NON circadian gene		ostta16g01130	Cre02.g142246,Cre09.g391550,Cre10.g422718
AT1G08990	NON circadian gene		ostta02g01560	Cre05.g233303*
AT1G09000	NON circadian gene		ostta02g03420,ostta08g00160	Cre10.g464100,Cre17.g733300,Cre12.g514650,Cre01.g036700,Cre01.g034900
AT1G09010	circadian gene	peak_ZT20_trough_ZT12	ostta15g01570
AT1G09020	NON circadian gene		ostta10g01890,ostta01g00340,ostta17g00690	Cre12.g484350,Cre03.g186300,Cre06.g273450,Cre09.g400404
AT1G09026	NON circadian gene		ostta05g00980,ostta14g00715,ostta15g00320,ostta15g00270,ostta08g03160	Cre06.g255626,Cre12.g496402,Cre01.g018184,Cre02.g142346,Cre14.g626576,Cre02.g141226,Cre10.g454500,Cre12.g495952,Cre13.g575701,Cre11.g467771,Cre05.g246752,Cre05.g232455,Cre05.g241641,Cre12.g507005,Cre16.g690543,Cre09.g398623
AT1G09030	NON circadian gene		ostta02g01480,ostta07g03460,ostta04g05070,ostta09g01670	Cre02.g079200,Cre01.g042600
AT1G09040	NON circadian gene		ostta06g01580,ostta07g03840,ostta14g01790,ostta04g02900,ostta09g01890
AT1G09050	NON circadian gene		ostta04g02900,ostta13g01270,ostta04g02920,ostta06g01580	Cre07.g336200
AT1G09060	circadian gene	peak_ZT20_trough_ZT12
AT1G09070	circadian gene	peak_ZT0_trough_ZT8	ostta05g00660,ostta06g04210,ostta12g00260	Cre02.g110350,Cre03.g163400,Cre06.g305750,Cre11.g467601,Cre11.g467593,Cre01.g015500,Cre12.g536412,Cre17.g723700
AT1G09080	NON circadian gene		ostta02g01020,ostta17g02030,ostta04g04040,ostta06g00860,ostta02g01910,ostta09g03870,ostta12g00160	Cre02.g080700,Cre02.g080600,Cre08.g372100,Cre09.g393200,Cre06.g250100,Cre12.g535700
AT1G09090	NON circadian gene		ostta06g03030
AT1G09100	circadian gene	peak_ZT16_trough_ZT0	ostta06g04060,ostta01g04950,ostta03g02880,ostta03g01150,ostta03g03360,ostta09g02320,ostta01g05610,ostta10g00630,ostta17g00010,ostta02g00360,ostta01g00650,ostta08g02760	Cre10.g439150,Cre04.g216600,Cre17.g710150,Cre07.g329700,Cre09.g402450,Cre14.g625400,Cre02.g079300,Cre10.g446400,Cre10.g427600,Cre17.g700300,Cre01.g022000
AT1G09130	NON circadian gene		ostta02g01270,ostta02g00380,ostta01g02170,ostta09g02520,ostta05g01860,ostta02g02310,ostta17g01390,ostta05g03950	Cre03.g204350,Cre12.g500950,Cre14.g619100,Cre06.g299650,Cre16.g682900,Cre12.g486100,Cre12.g536800,Cre12.g528650,Cre14.g623600,Cre14.g624050
AT1G09140	NON circadian gene		ostta04g01210,ostta09g03320,ostta01g00450,ostta01g01390	Cre01.g026450,Cre06.g278239,Cre17.g712000,Cre01.g038650,Cre09.g408200,Cre13.g573650,Cre14.g617100,Cre12.g518772
AT1G09150	NON circadian gene		ostta14g01355	Cre50.g761397,Cre03.g168605,Cre08.g383101,Cre03.g171100
AT1G09155	NON circadian gene		ostta07g01180	Cre14.g621100*,Cre14.g621400*
AT1G09157	NON circadian gene			Cre07.g312850*
AT1G09160	circadian gene	peak_ZT4_trough_ZT12	ostta07g02140,ostta06g03080,ostta07g01010,ostta14g01730	Cre10.g454450,Cre03.g170250,Cre10.g466800,Cre04.g212200,Cre11.g481300
AT1G09170	NON circadian gene			Cre05.g233100,Cre03.g200600,Cre09.g386700
AT1G09176	NON circadian gene		ostta20g00450,ostta05g01640,ostta03g00460,ostta03g03740,ostta17g01810,ostta16g00330	Cre02.g104876,Cre03.g159083,Cre02.g086350,Cre17.g729301,Cre16.g675525,Cre11.g476300,Cre11.g467551,Cre07.g312833
AT1G09180	circadian gene	peak_ZT4_trough_ZT16	ostta14g02400	Cre11.g468300,Cre04.g218250
AT1G09190	circadian gene	peak_ZT12_trough_ZT4	ostta03g01720	Cre08.g362019
AT1G09195	NON circadian gene			Cre03.g197550,Cre06.g303100
AT1G09200	circadian gene	peak_ZT12_trough_ZT0	ostta05g03770,ostta11g02150,ostta08g00200,ostta01g03890,ostta17g00880,ostta07g00520,ostta10g00280,ostta07g00860,ostta03g00340,ostta09g02710	Cre16.g650300,Cre16.g649900,Cre06.g274850,Cre06.g274350,Cre06.g271250,Cre06.g268350,Cre06.g265500,Cre06.g276850,Cre06.g275750,Cre06.g265250,Cre06.g267950,Cre06.g276600,Cre06.g274101,Cre06.g266650,Cre06.g274000,Cre06.g264650,Cre17.g710550,Cre17.g713950,Cre17.g711850,Cre17.g708700
AT1G09210	circadian gene	peak_ZT12_trough_ZT0	ostta03g03460,ostta04g02350,ostta01g06200	Cre01.g038400,Cre09.g389763
AT1G09220	NON circadian gene		ostta05g04120	Cre03.g166550
AT1G09230	circadian gene	peak_ZT4_trough_ZT12	ostta09g01110	Cre13.g576760
AT1G09240	circadian gene	peak_ZT4_trough_ZT12
AT1G09245	NON circadian gene
AT1G09250	circadian gene	peak_ZT0_trough_ZT12	ostta13g00590,ostta05g00580,ostta14g00450,ostta14g00760,ostta15g01500,ostta01g03550,ostta05g03950,ostta03g02530,ostta07g04340,ostta04g04300,ostta02g03750,ostta20g00920,ostta14g00160,ostta04g03600,ostta15g01580,ostta03g02330	Cre06.g289500,Cre06.g290350
AT1G09260	NON circadian gene		ostta01g00260*,ostta01g01180*,ostta01g03560*,ostta01g03850*,ostta01g04520*,ostta01g05710*,ostta02g02790*,ostta02g04310*,ostta02g05115*,ostta03g01930*,ostta03g03590*,ostta03g05100*,ostta03g05390*,ostta04g02250*,ostta03g04800*,ostta04g03370*,ostta05g00280*,ostta05g00570*,ostta05g01380*,ostta05g01470*	Cre07.g320350*,Cre07.g357400*,Cre07.g348900*,Cre07.g327450*,Cre07.g320150*,Cre07.g339633*,Cre07.g346600*,Cre07.g318900*,Cre07.g316050*,Cre16.g695600*,Cre16.g690400*,Cre16.g671329*,Cre16.g694500*,Cre16.g694450*,Cre16.g657850*,Cre16.g657400*,Cre06.g281563*,Cre06.g308150*,Cre06.g279550*,Cre06.g260350*
AT1G09270	NON circadian gene		ostta09g03465	Cre04.g215850,Cre04.g224650,Cre02.g094350,Cre09.g394251
AT1G09280	circadian gene	peak_ZT0_trough_ZT12	ostta03g02370	Cre17.g719522
AT1G09290	NON circadian gene		ostta03g05080,ostta06g04010	Cre07.g314100,Cre10.g430300,Cre02.g120050,Cre14.g625750,Cre03.g163266
AT1G09300	circadian gene	peak_ZT8_trough_ZT0	ostta01g03500,ostta11g02190,ostta15g00195	Cre01.g046150,Cre02.g083065,Cre07.g342920,Cre01.g059252
AT1G09310	circadian gene	peak_ZT4_trough_ZT0	ostta06g04470	Cre03.g144064
AT1G09320	circadian gene	peak_ZT8_trough_ZT4	ostta04g05050	Cre09.g390000*
AT1G09330	NON circadian gene		ostta04g04780,ostta08g03810	Cre16.g683250,Cre02.g111400
AT1G09340	circadian gene	peak_ZT20_trough_ZT8	ostta15g00900,ostta07g02380	Cre10.g435800,Cre10.g440050,Cre07.g332400
AT1G09350	circadian gene	peak_ZT8_trough_ZT20	ostta01g01530*	Cre05.g233303*
AT1G09360	NON circadian gene		ostta03g01540	Cre06.g310250,Cre12.g536425,Cre17.g734693
AT1G09370	NON circadian gene		ostta16g01465,ostta03g01850	Cre06.g278134,Cre06.g278132
AT1G09380	NON circadian gene		ostta09g01750	Cre02.g077061
AT1G09390	circadian gene	peak_ZT0_trough_ZT12	ostta04g00510	Cre02.g143900,Cre01.g055420
AT1G09400	NON circadian gene		ostta15g00960,ostta09g02230,ostta06g00410	Cre03.g210513,Cre03.g209393,Cre17.g727300,Cre01.g050150,Cre07.g331962
AT1G09410	NON circadian gene
AT1G09415	circadian gene	peak_ZT20_trough_ZT4		Cre12.g547650
AT1G09420	NON circadian gene		ostta05g04590	Cre08.g378150,Cre17.g725550
AT1G09430	NON circadian gene		ostta09g00460,ostta16g02350	Cre05.g241850,Cre17.g703700,Cre08.g371700,Cre16.g665200
AT1G09440	circadian gene	peak_ZT0_trough_ZT12	ostta15g02850,ostta13g01880	Cre10.g435750,Cre16.g672602
AT1G09450	NON circadian gene		ostta05g03790	Cre02.g108000
AT1G09460	circadian gene	peak_ZT0_trough_ZT8	ostta01g02070	Cre03.g146807
AT1G09470	NON circadian gene		ostta11g00320,ostta09g02000,ostta01g03980,ostta15g02120,ostta02g03050,ostta16g02670,ostta09g00690,ostta01g02690,ostta09g00560,ostta13g01910,ostta11g01500,ostta10g03100,ostta18g00240	Cre02.g099150,Cre06.g311700,Cre13.g592350,Cre03.g195450,Cre14.g629500,Cre17.g709350,Cre17.g715150,Cre07.g317850,Cre02.g078550,Cre12.g537950,Cre10.g435550,Cre03.g187850
AT1G09480	NON circadian gene		ostta09g02780	Cre12.g497652,Cre12.g497500,Cre12.g497653,Cre12.g497700,Cre07.g324800,Cre13.g569350,Cre02.g141166
AT1G09483	NON circadian gene		ostta04g01590,ostta20g00330	Cre16.g683600,Cre04.g222850,Cre08.g383101,Cre10.g457650,Cre12.g553000,Cre03.g201500,Cre02.g095110,Cre06.g283350,Cre12.g509100,Cre12.g551900
AT1G09490	NON circadian gene		ostta02g05140*,ostta03g03950*,ostta03g05930*,ostta05g02418*,ostta09g01870*,ostta10g03430*,ostta12g01630*,ostta13g00160*,ostta15g00900*,ostta17g00020*,ostta18g01060*,ostta19g00110*	Cre12.g497652,Cre12.g497500,Cre12.g497653,Cre12.g497700,Cre07.g324800,Cre13.g569350
AT1G09500	NON circadian gene		ostta08g01120,ostta17g00920	Cre12.g497652,Cre12.g497500,Cre12.g497653,Cre12.g497700,Cre07.g324800,Cre13.g569350
AT1G09510	NON circadian gene		ostta03g00030,ostta06g02000,ostta19g00555	Cre12.g497652,Cre12.g497500,Cre12.g497653,Cre12.g497700,Cre07.g324800,Cre13.g569350,Cre01.g053750,Cre17.g707750
AT1G09520	NON circadian gene		ostta17g00970,ostta07g03740	Cre16.g683400,Cre01.g040517,Cre07.g326500
AT1G09530	circadian gene	peak_ZT8_trough_ZT20	ostta14g01990*	Cre06.g306501,Cre12.g498000,Cre02.g117950
AT1G09540	NON circadian gene		ostta01g06050*,ostta02g03300*,ostta02g04817*,ostta03g00840*,ostta03g02140*,ostta03g02980*,ostta04g04770*,ostta05g01280*,ostta05g01770*,ostta06g01220*,ostta06g01950*,ostta06g02340*,ostta09g00450*,ostta11g03070*,ostta12g01420*,ostta12g02780*,ostta13g01520*,ostta15g00690*,ostta15g01430*,ostta15g01730*	Cre03.g197100
AT1G09550	NON circadian gene		ostta14g01320,ostta04g02060
AT1G09560	NON circadian gene		ostta16g02677,ostta14g01090,ostta17g01050	Cre13.g588386,Cre02.g095051,Cre25.g756447
AT1G09570	circadian gene	peak_ZT0_trough_ZT12	ostta13g00780	Cre12.g518100,Cre02.g108150
AT1G09575	circadian gene	peak_ZT0_trough_ZT12	ostta10g00800,ostta06g02350,ostta11g00330	Cre17.g729200,Cre02.g095039,Cre06.g270726
AT1G09580	NON circadian gene		ostta03g04870	Cre07.g315900
AT1G09590	NON circadian gene		ostta16g01670,ostta05g04900,ostta10g01510,ostta18g00860,ostta04g02570	Cre06.g278135,Cre02.g100666,Cre12.g510400,Cre03.g204650
AT1G09600	NON circadian gene		ostta01g04270	Cre17.g733300
AT1G09610	NON circadian gene			Cre02.g084100,Cre02.g083850
AT1G09620	NON circadian gene		ostta04g01660,ostta06g00460	Cre07.g350500*,Cre16.g689871*,Cre16.g651750*,Cre13.g578451*,Cre12.g537100*
AT1G09625	NON circadian gene		ostta05g01370	Cre03.g206452,Cre09.g417037,Cre02.g095110,Cre12.g539161,Cre07.g339550
AT1G09630	circadian gene	peak_ZT12_trough_ZT0	ostta02g01490,ostta07g00770,ostta05g02280,ostta07g00740,ostta06g02160,ostta13g01170,ostta05g03140,ostta17g01250	Cre01.g047950
AT1G09640	NON circadian gene
AT1G09645	NON circadian gene		ostta14g02270,ostta07g02560,ostta05g00120,ostta05g04900,ostta07g02080,ostta01g03520,ostta13g02910,ostta08g01130	Cre13.g571150,Cre12.g554550,Cre13.g589000,Cre11.g482351,Cre15.g643740,Cre06.g267200,Cre02.g109126,Cre07.g350626,Cre16.g684950
AT1G09650	NON circadian gene		ostta06g01680
AT1G09660	NON circadian gene			Cre06.g260900,Cre11.g467735,Cre10.g458250
AT1G09665	NON circadian gene		ostta18g00040,ostta12g01110,ostta11g02590	Cre11.g467646
AT1G09680	circadian gene	peak_ZT8_trough_ZT0
AT1G09690	NON circadian gene		ostta16g01670,ostta05g04900,ostta10g01510,ostta18g00860,ostta04g02570	Cre06.g278135,Cre02.g100666,Cre12.g510400,Cre03.g204650
AT1G09700	NON circadian gene		ostta16g02330*	Cre06.g280500*,Cre05.g232004*,Cre13.g574650*,Cre03.g199550*
AT1G09710	NON circadian gene		ostta10g02280,ostta02g04670	Cre11.g480600
AT1G09720	NON circadian gene
AT1G09730	NON circadian gene		ostta12g01360	Cre16.g692600*,Cre06.g278197*,Cre06.g296350*,Cre13.g563400*,Cre02.g143467*,Cre02.g142607*
AT1G09740	NON circadian gene		ostta04g00015	Cre12.g542350,Cre16.g649650,Cre01.g055461
AT1G09750	NON circadian gene			Cre01.g026500,Cre10.g463450,Cre11.g467714
AT1G09760	NON circadian gene		ostta09g01480	Cre16.g679600,Cre08.g363700,Cre12.g538900
AT1G09770	NON circadian gene		ostta05g00460,ostta03g03840,ostta03g01530,ostta10g02390	Cre03.g197350,Cre06.g275200
AT1G09780	circadian gene	peak_ZT20_trough_ZT0	ostta08g02470,ostta13g02390,ostta08g01680,ostta12g02850,ostta18g01900	Cre06.g272050,Cre06.g300300,Cre16.g670250
AT1G09790	NON circadian gene
AT1G09794	NON circadian gene		ostta08g03890	Cre01.g028713,Cre07.g332025,Cre10.g437601,Cre02.g146131,Cre01.g011050,Cre17.g736850,Cre17.g710881
AT1G09795	NON circadian gene		ostta01g01980	Cre09.g410650,Cre02.g108050,Cre16.g676550
AT1G09800	circadian gene	peak_ZT8_trough_ZT20	ostta11g00590,ostta16g01680,ostta20g00600	Cre05.g243354
AT1G09810	NON circadian gene			Cre12.g516400*
AT1G09812	NON circadian gene		ostta18g00800,ostta19g00390	Cre07.g318450,Cre12.g558000,Cre09.g406448,Cre02.g075250,Cre07.g344260,Cre04.g228100
AT1G09815	circadian gene	peak_ZT12_trough_ZT0	ostta07g02610,ostta04g01380	Cre01.g010296
AT1G09820	NON circadian gene
AT1G09830	NON circadian gene		ostta12g01290	Cre18.g749497,Cre10.g442150
AT1G09840	NON circadian gene		ostta04g00430,ostta15g00110,ostta18g01720,ostta05g02420,ostta01g05680	Cre12.g511850,Cre06.g271100,Cre17.g742250,Cre12.g549800,Cre14.g619166,Cre06.g249150
AT1G09850	circadian gene	peak_ZT12_trough_ZT0	ostta07g01680,ostta07g01650,ostta17g00520	Cre02.g119900,Cre05.g247851
AT1G09860	NON circadian gene
AT1G09870	NON circadian gene		ostta14g02930,ostta18g01400,ostta01g00500,ostta06g00960	Cre13.g568600,Cre16.g691350
AT1G09880	NON circadian gene
AT1G09890	NON circadian gene		ostta14g01100
AT1G09900	circadian gene	peak_ZT4_trough_ZT20	ostta17g00500,ostta04g00570,ostta02g05030	Cre16.g673850
AT1G09910	circadian gene	peak_ZT20_trough_ZT4		Cre13.g585050,Cre06.g305700
AT1G09920	NON circadian gene		ostta20g00070,ostta03g05480,ostta06g00540,ostta08g03050,ostta11g03230,ostta01g04210	Cre07.g337400
AT1G09930	NON circadian gene
AT1G09932	NON circadian gene		ostta05g00890,ostta06g00870,ostta06g02930,ostta03g03910	Cre12.g518950
AT1G09935	NON circadian gene		ostta05g00890,ostta14g00130,ostta06g00870,ostta06g02930,ostta03g04345	Cre12.g518950,Cre12.g487150,Cre02.g086500,Cre07.g325757,Cre16.g689001
AT1G09940	circadian gene	peak_ZT0_trough_ZT4	ostta11g00690,ostta10g01670	Cre07.g342150,Cre12.g511300
AT1G09950	NON circadian gene		ostta07g03360,ostta15g02795,ostta06g03760
AT1G09960	circadian gene	peak_ZT20_trough_ZT8	ostta01g00740	Cre07.g324750,Cre09.g386200
AT1G09970	NON circadian gene			Cre13.g584100,Cre10.g428664
AT1G09980	NON circadian gene			Cre17.g720261
AT1G09995	NON circadian gene		ostta07g04470	Cre06.g278132,Cre06.g278134,Cre01.g045950
AT1G10000	NON circadian gene		ostta02g02477	Cre03.g143807,Cre14.g614600,Cre16.g678661
AT1G10010	NON circadian gene		ostta03g05730	Cre16.g671850*,Cre06.g264450*,Cre06.g298750*,Cre02.g145750*,Cre02.g112000*,Cre02.g145700*,Cre02.g115300*,Cre03.g168550*
AT1G10020	circadian gene	peak_ZT0_trough_ZT12	ostta14g02490	Cre09.g400404,Cre03.g201600,Cre07.g351200,Cre17.g741601
AT1G10030	NON circadian gene		ostta11g03180,ostta09g04460,ostta03g04880	Cre01.g034250,Cre06.g268976,Cre07.g322050,Cre03.g151351,Cre09.g398660,Cre09.g402100,Cre03.g145627
AT1G10040	NON circadian gene		ostta14g01330	Cre06.g276371
AT1G10050	circadian gene	peak_ZT12_trough_ZT0
AT1G10060	circadian gene	peak_ZT8_trough_ZT0	ostta04g04750,ostta08g02240,ostta06g02760,ostta14g01610	Cre05.g245900,Cre02.g081400,Cre13.g584950,Cre02.g086456
AT1G10070	NON circadian gene		ostta04g04750,ostta08g02240	Cre05.g245900,Cre02.g081400,Cre02.g098650
AT1G10090	circadian gene	peak_ZT8_trough_ZT0	ostta17g00940*	Cre10.g460150*
AT1G10095	NON circadian gene		ostta01g00680*,ostta14g00160*	Cre07.g339350*,Cre01.g016950*
AT1G10100	NON circadian gene		ostta16g02290,ostta04g03140,ostta02g01590,ostta17g02340	Cre17.g720850,Cre06.g298700
AT1G10110	circadian gene	peak_ZT8_trough_ZT20	ostta03g01730,ostta06g00270	Cre17.g734100,Cre09.g413500
AT1G10120	NON circadian gene		ostta14g01990*	Cre07.g349152*,Cre07.g332250*,Cre07.g353555*,Cre14.g620850*,Cre05.g241636*,Cre02.g109683*,Cre01.g011150*,Cre04.g216200*,Cre04.g224600*,Cre04.g216204*
AT1G10130	NON circadian gene		ostta03g04900,ostta01g04660,ostta01g00890,ostta09g02130,ostta06g01380,ostta16g02015,ostta06g03440	Cre11.g467795,Cre05.g242350,Cre09.g410050,Cre09.g388850,Cre09.g410100,Cre02.g145100,Cre06.g263950,Cre12.g505350,Cre16.g681750,Cre01.g036350,Cre10.g459200,Cre03.g164600,Cre17.g744447,Cre16.g656500
AT1G10140	NON circadian gene		ostta07g02610	Cre07.g331114,Cre03.g162601,Cre16.g682650,Cre07.g335850
AT1G10150	circadian gene	peak_ZT0_trough_ZT12	ostta14g02475,ostta01g06600	Cre16.g684350,Cre01.g034800
AT1G10155	NON circadian gene		ostta06g02210	Cre06.g291300
AT1G10170	circadian gene	peak_ZT0_trough_ZT8		Cre04.g221950
AT1G10180	NON circadian gene		ostta09g02430,ostta17g02300	Cre16.g687182,Cre01.g019150,Cre15.g640250,Cre10.g433000
AT1G10190	NON circadian gene
AT1G10200	circadian gene	peak_ZT12_trough_ZT0	ostta06g00945,ostta07g01250	Cre12.g559150,Cre12.g519050,Cre06.g254200
AT1G10210	NON circadian gene		ostta15g00110,ostta09g04050,ostta15g00670,ostta08g00460,ostta07g01400,ostta04g00110,ostta07g04270,ostta04g00430,ostta12g00500,ostta12g02550,ostta16g00240	Cre01.g010000,Cre12.g508900,Cre12.g509000,Cre13.g607300,Cre08.g372550,Cre12.g494500,Cre10.g465900,Cre09.g388000,Cre08.g385650,Cre02.g107000,Cre12.g549800,Cre04.g213904,Cre12.g511850,Cre16.g665600,Cre08.g385050
AT1G10220	NON circadian gene		ostta11g02750,ostta03g05290	Cre14.g613900,Cre01.g014050
AT1G10230	circadian gene	peak_ZT12_trough_ZT20	ostta20g00580,ostta04g01740	Cre12.g501200,Cre03.g156300
AT1G10240	NON circadian gene
AT1G10250	NON circadian gene		ostta17g00930	Cre15.g634827,Cre05.g239083,Cre11.g482600,Cre05.g234892
AT1G10270	circadian gene	peak_ZT8_trough_ZT0		Cre16.g666677,Cre06.g289650
AT1G10280	NON circadian gene
AT1G10290	circadian gene	peak_ZT12_trough_ZT0		Cre05.g233350
AT1G10300	NON circadian gene		ostta02g04030	Cre10.g459500
AT1G10310	circadian gene	peak_ZT12_trough_ZT0	ostta01g02870,ostta08g00260	Cre17.g742550
AT1G10320	NON circadian gene		ostta02g03890*,ostta03g02750*,ostta03g03660*,ostta03g04660*,ostta04g03500*,ostta04g05420*,ostta05g01330*,ostta06g03980*,ostta12g01620*,ostta12g02210*,ostta16g02650*,ostta16g01180*,ostta18g00170*	Cre08.g371052*,Cre07.g330050*,Cre11.g476200*,Cre16.g689535*,Cre06.g278136*,Cre06.g293750*,Cre06.g254650*,Cre06.g250950*,Cre13.g606750*,Cre13.g566200*,Cre02.g097850*,Cre03.g145407*,Cre03.g172800*,Cre01.g035150*,Cre10.g460400*,Cre04.g229948*,Cre04.g231124*,Cre12.g523000*
AT1G10330	NON circadian gene		ostta02g05030,ostta12g02700	Cre16.g673350
AT1G10340	NON circadian gene			Cre09.g403500,Cre09.g403450,Cre09.g403400
AT1G10350	NON circadian gene		ostta12g00410,ostta05g04460,ostta05g00280,ostta10g00230,ostta08g03500,ostta09g00470,ostta10g01420,ostta16g01820,ostta06g00620,ostta03g03590	Cre10.g420100,Cre01.g019950,Cre07.g320150,Cre12.g511050,Cre17.g701500,Cre12.g507650,Cre08.g375650
AT1G10360	circadian gene	peak_ZT0_trough_ZT8	ostta13g00050	Cre10.g456750
AT1G10370	circadian gene	peak_ZT4_trough_ZT16	ostta04g03320	Cre01.g045100,Cre15.g636750,Cre05.g240950,Cre21.g752297
AT1G10380	circadian gene	peak_ZT20_trough_ZT8
AT1G10385	NON circadian gene		ostta01g02240,ostta12g03130,ostta03g03330	Cre16.g687406,Cre03.g144144,Cre04.g217942,Cre17.g737200,Cre01.g024950,Cre03.g196100
AT1G10390	NON circadian gene		ostta01g03630,ostta05g00820	Cre16.g695150,Cre04.g215100,Cre01.g049550,Cre05.g238550,Cre12.g489650,Cre16.g689500,Cre09.g398919,Cre09.g402400,Cre12.g545401,Cre06.g254700,Cre14.g628900,Cre05.g245101,Cre13.g587400
AT1G10400	NON circadian gene		ostta20g00250	Cre07.g322884*,Cre09.g406750*,Cre02.g080500*
AT1G10410	circadian gene	peak_ZT8_trough_ZT0	ostta08g01960,ostta08g01470	Cre13.g571800
AT1G10417	circadian gene	peak_ZT8_trough_ZT0
AT1G10430	NON circadian gene		ostta07g01800,ostta04g03670,ostta18g01110,ostta15g00350,ostta08g00330,ostta02g03240	Cre03.g199983,Cre12.g494900,Cre09.g391023,Cre06.g308350,Cre06.g292550,Cre07.g326800
AT1G10450	NON circadian gene		ostta01g03970	Cre03.g180800
AT1G10455	NON circadian gene		ostta05g00870,ostta16g02220,ostta06g03360,ostta14g01220,ostta15g02900,ostta05g01670	Cre16.g681350,Cre03.g180350,Cre16.g678100
AT1G10460	NON circadian gene			Cre08.g365204,Cre12.g518750,Cre03.g146007,Cre17.g742100,Cre16.g683200,Cre07.g315000
AT1G10470	circadian gene	peak_ZT20_trough_ZT12	ostta08g03790,ostta02g05105,ostta16g01340,ostta02g04815,ostta04g00830,ostta04g02340,ostta12g01860,ostta09g04160,ostta10g02430,ostta02g03270	Cre17.g742100
AT1G10480	NON circadian gene			Cre07.g325757,Cre12.g502050
AT1G10490	circadian gene	peak_ZT4_trough_ZT0	ostta05g03410	Cre03.g192850,Cre09.g401071,Cre10.g456300
AT1G10500	NON circadian gene		ostta08g02890,ostta11g00860,ostta09g04370,ostta05g03690,ostta08g03950,ostta07g00620,ostta04g02440	Cre07.g349600
AT1G10510	NON circadian gene		ostta03g00740,ostta07g00890,ostta09g00870,ostta03g03550,ostta03g03440	Cre06.g302700,Cre07.g354000,Cre06.g278099
AT1G10520	NON circadian gene		ostta09g04280,ostta04g05570	Cre13.g576900,Cre06.g306050
AT1G10522	circadian gene	peak_ZT12_trough_ZT0	ostta20g00570,ostta09g00110,ostta20g00460,ostta06g03210,ostta09g03920,ostta04g03570,ostta04g02440	Cre01.g029100
AT1G10530	NON circadian gene			Cre06.g256250
AT1G10540	NON circadian gene			Cre10.g442600,Cre10.g442800
AT1G10550	circadian gene	peak_ZT0_trough_ZT12	ostta01g02617	Cre16.g651250
AT1G10560	NON circadian gene			Cre07.g325751,Cre06.g299250
AT1G10570	NON circadian gene		ostta02g00020*,ostta03g03200*,ostta12g01360*,ostta13g01770*	Cre16.g692600*,Cre06.g278197*,Cre06.g296350*,Cre13.g563400*,Cre02.g143467*,Cre02.g142607*
AT1G10580	NON circadian gene		ostta10g01140	Cre04.g226450
AT1G10585	NON circadian gene		ostta18g01590,ostta03g02330,ostta06g03100,ostta16g02250,ostta08g04280	Cre18.g748447,Cre02.g107750,Cre16.g647534
AT1G10586	NON circadian gene		ostta06g03465,ostta02g03130,ostta03g05040,ostta09g04160,ostta02g01050	Cre01.g034325,Cre04.g225450,Cre04.g217961,Cre10.g423900,Cre08.g358542,Cre01.g022050
AT1G10588	NON circadian gene			Cre01.g044550,Cre02.g095152
AT1G10590	circadian gene	peak_ZT16_trough_ZT4	ostta05g00550,ostta17g00310,ostta06g03220,ostta11g02940,ostta12g01300	Cre03.g208000,Cre16.g687294,Cre02.g108850,Cre04.g217220,Cre08.g358535,Cre01.g000850,Cre06.g256800
AT1G10600	NON circadian gene		ostta02g00350,ostta04g05340	Cre03.g145207
AT1G10610	circadian gene	peak_ZT0_trough_ZT12	ostta20g00250	Cre10.g457600
AT1G10620	NON circadian gene		ostta04g05040*,ostta05g02460*,ostta05g02430*,ostta05g03180*,ostta09g00800*,ostta11g00890*,ostta11g01250*,ostta11g02240*,ostta12g01250*,ostta14g02800*	Cre19.g750647,Cre09.g411700,Cre17.g737350
AT1G10630	NON circadian gene		ostta12g02770,ostta10g02880,ostta17g01370,ostta05g00860,ostta15g01410,ostta14g02400,ostta04g03650,ostta05g03970,ostta14g02450	Cre02.g142687,Cre12.g486250,Cre12.g535900,Cre12.g487850,Cre02.g102000,Cre04.g218250,Cre16.g664500,Cre01.g005550,Cre17.g708250,Cre03.g204353,Cre11.g468300,Cre12.g506851,Cre08.g358535
AT1G10640	NON circadian gene			Cre12.g556350*
AT1G10650	circadian gene	peak_ZT0_trough_ZT8		Cre09.g386744
AT1G10652	NON circadian gene		ostta04g02430	Cre03.g157526,Cre02.g100566,Cre10.g457228,Cre01.g003826,Cre02.g102302,Cre02.g102276,Cre01.g051482,Cre13.g563876,Cre10.g456440
AT1G10657	NON circadian gene		ostta19g00390,ostta09g01730,ostta12g01980,ostta04g03240	Cre03.g167644,Cre06.g301325,Cre17.g719855,Cre07.g349450,Cre06.g278288
AT1G10660	circadian gene	peak_ZT0_trough_ZT8	ostta05g00900,ostta01g03810,ostta13g00410	Cre06.g251750,Cre09.g401256,Cre03.g159700,Cre10.g439500,Cre10.g464325,Cre03.g179350
AT1G10670	NON circadian gene		ostta04g04390,ostta20g00590,ostta16g02350	Cre05.g241850,Cre17.g703700
AT1G10680	NON circadian gene		ostta01g04600,ostta05g02390,ostta04g02790,ostta19g00075	Cre17.g725200,Cre17.g725150,Cre17.g727650,Cre02.g097800,Cre16.g692300,Cre13.g564900,Cre10.g443000,Cre02.g103250
AT1G10690	circadian gene	peak_ZT0_trough_ZT8	ostta06g03060,ostta10g02015,ostta03g02110,ostta02g00510,ostta16g01400,ostta05g04760	Cre11.g467532,Cre08.g363383,Cre12.g488152,Cre12.g508233,Cre12.g503900,Cre13.g588626,Cre17.g737752
AT1G10700	NON circadian gene		ostta16g01450,ostta15g01010,ostta02g00940,ostta02g00770	Cre09.g394550,Cre08.g378850,Cre09.g406625,Cre02.g115500
AT1G10710	NON circadian gene			Cre12.g538050,Cre16.g654150
AT1G10717	NON circadian gene			Cre09.g398697,Cre09.g391763,Cre13.g571150
AT1G10720	NON circadian gene		ostta01g02720*,ostta17g00850*	Cre09.g400590
AT1G10730	NON circadian gene		ostta07g03670,ostta16g02230,ostta08g01550,ostta17g01200	Cre06.g262250,Cre16.g685277,Cre02.g146600,Cre02.g089100
AT1G10740	circadian gene	peak_ZT0_trough_ZT8
AT1G10745	NON circadian gene			Cre02.g115700
AT1G10747	NON circadian gene		ostta04g01470	Cre09.g398697,Cre08.g369050
AT1G10750	NON circadian gene
AT1G10760	circadian gene	peak_ZT8_trough_ZT0	ostta13g01460,ostta08g00830,ostta16g02150	Cre07.g319300,Cre07.g319340,Cre07.g332300,Cre17.g719900,Cre08.g363874
AT1G10770	circadian gene	peak_ZT8_trough_ZT20	ostta08g03920,ostta04g04400,ostta07g04710,ostta07g03430,ostta12g00100	Cre12.g488152
AT1G10780	circadian gene	peak_ZT8_trough_ZT0	ostta11g00120*,ostta12g01680*	Cre14.g629880*,Cre17.g718400*,Cre17.g737850*
AT1G10790	NON circadian gene		ostta18g00120,ostta05g04010,ostta16g01340,ostta19g00270	Cre07.g357800,Cre13.g602650,Cre12.g498500,Cre02.g118151,Cre16.g647901,Cre16.g678350,Cre16.g668837,Cre08.g368850,Cre04.g212650,Cre06.g266250
AT1G10800	NON circadian gene		ostta05g02310,ostta09g01960,ostta06g00540	Cre12.g499200,Cre09.g391763,Cre16.g668481,Cre25.g756147,Cre11.g467543,Cre12.g561200,Cre10.g446550,Cre04.g217918,Cre16.g690500
AT1G10810	NON circadian gene		ostta10g00690,ostta06g04590,ostta10g00050,ostta01g00590	Cre11.g467622,Cre04.g216350,Cre04.g217916,Cre17.g699900,Cre10.g461900,Cre09.g394658,Cre14.g630400,Cre12.g518900,Cre16.g684750,Cre16.g692800,Cre06.g294450,Cre03.g201327,Cre03.g195050
AT1G10820	NON circadian gene		ostta07g03680	Cre04.g229026
AT1G10830	NON circadian gene		ostta07g02130,ostta16g00230	Cre19.g750247,Cre12.g539800,Cre01.g027700,Cre17.g727500
AT1G10840	NON circadian gene		ostta13g02930,ostta06g03900,ostta03g03440	Cre16.g676314
AT1G10850	NON circadian gene		ostta10g00670,ostta01g01370	Cre04.g228700,Cre10.g446800
AT1G10865	NON circadian gene		ostta03g05220,ostta03g03110,ostta08g01030,ostta09g01420	Cre01.g069107,Cre07.g312580,Cre02.g146131,Cre03.g166300,Cre14.g634365,Cre14.g634322,Cre09.g401775,Cre02.g088151,Cre10.g426616,Cre16.g657650,Cre15.g634827,Cre02.g095094,Cre29.g757847
AT1G10870	NON circadian gene		ostta13g02790,ostta04g03340	Cre03.g154150,Cre10.g432950,Cre03.g163700
AT1G10880	NON circadian gene
AT1G10890	NON circadian gene		ostta07g00830,ostta17g01355,ostta06g03830,ostta01g00660,ostta02g05290,ostta10g02025,ostta03g02040,ostta05g03970,ostta08g02910,ostta08g03370,ostta03g00810	Cre06.g285500,Cre02.g082600,Cre08.g378700,Cre14.g614600,Cre02.g073500,Cre06.g311700,Cre06.g273450,Cre16.g649350,Cre03.g171900
AT1G10900	circadian gene	peak_ZT4_trough_ZT16	ostta07g04120,ostta09g01910	Cre09.g400478,Cre06.g249950,Cre16.g688650
AT1G10910	NON circadian gene		ostta02g05030*,ostta06g01100*,ostta17g00500*
AT1G10920	NON circadian gene
AT1G10930	NON circadian gene		ostta03g01680,ostta05g00600,ostta05g04200,ostta07g03590,ostta14g02600	Cre03.g178950,Cre04.g219750
AT1G10940	circadian gene	peak_ZT4_trough_ZT20	ostta03g01180,ostta01g02850,ostta14g01780,ostta05g00140	Cre05.g232750
AT1G10950	NON circadian gene		ostta14g02720,ostta01g03320	Cre14.g611850,Cre01.g024350,Cre16.g675958,Cre10.g439850,Cre12.g494350
AT1G10960	NON circadian gene		ostta17g00310,ostta06g03220,ostta18g00820,ostta12g01040	Cre14.g626700,Cre16.g658400,Cre07.g334800,Cre06.g306350,Cre17.g700950,Cre03.g183850,Cre14.g619250,Cre01.g040900
AT1G10970	NON circadian gene		ostta16g02300,ostta01g05350	Cre13.g573950,Cre07.g355150,Cre06.g299600,Cre07.g355100,Cre06.g261600,Cre17.g706150,Cre03.g148000
AT1G10980	NON circadian gene		ostta16g02270	Cre12.g523950*
AT1G10990	circadian gene	peak_ZT16_trough_ZT12	ostta01g04770	Cre12.g555850,Cre09.g396850,Cre12.g515200,Cre05.g237350
AT1G11000	NON circadian gene		ostta13g00450	Cre08.g358572*,Cre02.g110100*,Cre01.g016200*,Cre01.g016250*,Cre12.g501403*
AT1G11020	NON circadian gene		ostta01g03350,ostta17g00110	Cre03.g205473
AT1G11040	NON circadian gene		ostta05g04460,ostta12g00410,ostta05g00280	Cre10.g420100,Cre01.g019950
AT1G11050	NON circadian gene		ostta01g02180	Cre03.g155950
AT1G11060	NON circadian gene			Cre16.g683000
AT1G11070	circadian gene	peak_ZT4_trough_ZT16	ostta03g03570,ostta06g01360	Cre02.g105200,Cre06.g296150,Cre05.g239750,Cre10.g426550
AT1G11080	circadian gene	peak_ZT0_trough_ZT12	ostta12g01260	Cre09.g414800,Cre17.g746597,Cre07.g313164,Cre06.g279400,Cre01.g011300,Cre17.g745297
AT1G11090	NON circadian gene		ostta05g02845,ostta17g01290,ostta02g00600	Cre12.g504350,Cre17.g718600
AT1G11100	NON circadian gene		ostta13g02730,ostta05g01590	Cre14.g614400,Cre01.g046237,Cre11.g479300
AT1G11110	NON circadian gene		ostta08g04200,ostta04g01150	Cre01.g029050
AT1G11112	NON circadian gene		ostta05g00760	Cre15.g641901,Cre16.g657964,Cre16.g662852,Cre16.g680230,Cre09.g389503,Cre02.g097450,Cre07.g313185
AT1G11120	NON circadian gene			Cre03.g179800,Cre07.g346950
AT1G11125	NON circadian gene		ostta05g02380,ostta07g00840	Cre16.g680950,Cre12.g523850
AT1G11130	circadian gene	peak_ZT12_trough_ZT4	ostta08g01710	Cre09.g388689,Cre12.g545950
AT1G11145	NON circadian gene			Cre14.g615224
AT1G11160	NON circadian gene		ostta01g06020	Cre03.g160450,Cre09.g389912
AT1G11170	circadian gene	peak_ZT8_trough_ZT0
AT1G11180	NON circadian gene		ostta17g01990	Cre02.g089900,Cre01.g005001
AT1G11190	circadian gene	peak_ZT4_trough_ZT16	ostta07g04360,ostta01g02600
AT1G11200	NON circadian gene		ostta05g02560	Cre12.g552350
AT1G11210	circadian gene	peak_ZT8_trough_ZT0
AT1G11220	NON circadian gene		ostta13g02130
AT1G11230	NON circadian gene
AT1G11240	NON circadian gene		ostta14g02695,ostta08g03130,ostta01g00450,ostta01g02280,ostta04g01910,ostta04g02680,ostta08g02860	Cre03.g183500,Cre06.g294900
AT1G11250	NON circadian gene		ostta17g00065,ostta12g01860	Cre13.g588550,Cre17.g746097,Cre16.g692050,Cre06.g278085,Cre06.g277850,Cre01.g010700
AT1G11260	circadian gene	peak_ZT0_trough_ZT4	ostta03g00380*,ostta03g02280*,ostta03g05640*,ostta04g01390*,ostta04g04520*,ostta06g04580*,ostta09g01980*,ostta10g01570*,ostta14g01570*,ostta20g00500*	Cre02.g075050
AT1G11270	NON circadian gene
AT1G11280	NON circadian gene			Cre06.g310100
AT1G11290	circadian gene	peak_ZT16_trough_ZT4
AT1G11300	NON circadian gene			Cre16.g666300
AT1G11310	circadian gene	peak_ZT12_trough_ZT4	ostta13g00450*	Cre08.g358572*,Cre02.g110100*,Cre01.g016200*,Cre01.g016250*,Cre12.g501403*
AT1G11320	circadian gene	peak_ZT8_trough_ZT16	ostta06g03260,ostta03g05520,ostta02g03200,ostta16g01350	Cre16.g666500
AT1G11330	circadian gene	peak_ZT12_trough_ZT4		Cre16.g679893
AT1G11340	NON circadian gene
AT1G11350	circadian gene	peak_ZT16_trough_ZT4	ostta05g03150,ostta04g02110	Cre07.g319350
AT1G11360	NON circadian gene		ostta11g00490,ostta11g02310	Cre05.g242400,Cre12.g542350,Cre07.g356850,Cre06.g294500
AT1G11362	NON circadian gene		ostta18g01330	Cre03.g152300
AT1G11370	NON circadian gene		ostta16g02105,ostta04g01040,ostta04g05530	Cre12.g549700,Cre13.g576000,Cre01.g014400
AT1G11380	circadian gene	peak_ZT0_trough_ZT12	ostta04g03600,ostta03g04635,ostta06g03410,ostta04g02680	Cre15.g643000,Cre05.g238311
AT1G11390	NON circadian gene		ostta15g00040,ostta02g04830,ostta15g01380	Cre10.g430800,Cre01.g031900,Cre05.g246552,Cre08.g369150,Cre04.g222800,Cre03.g150600
AT1G11400	circadian gene	peak_ZT0_trough_ZT8	ostta10g03185,ostta17g00750,ostta08g03140	Cre06.g279250,Cre12.g499200,Cre09.g412400
AT1G11410	circadian gene	peak_ZT4_trough_ZT16
AT1G11420	NON circadian gene			Cre10.g428664
AT1G11430	circadian gene	peak_ZT8_trough_ZT0	ostta05g01810	Cre16.g679250,Cre09.g398252,Cre16.g687518
AT1G11440	NON circadian gene			Cre10.g457600,Cre12.g517451,Cre11.g482450
AT1G11450	NON circadian gene		ostta08g03810,ostta15g02440,ostta08g00910,ostta05g03160,ostta09g01060	Cre07.g344250
AT1G11460	NON circadian gene		ostta01g00540*,ostta03g00410*,ostta03g04710*,ostta05g02290*,ostta05g03160*,ostta06g02830*,ostta08g01320*,ostta10g03560*,ostta12g02630*,ostta17g00795*	Cre08.g372300*,Cre07.g355550*,Cre14.g627433*,Cre06.g286200*,Cre02.g079650*,Cre02.g112900*,Cre02.g077061*,Cre03.g185800*,Cre03.g179750*,Cre01.g012400*,Cre12.g507950*
AT1G11470	NON circadian gene		ostta01g00640,ostta01g01540,ostta13g01410,ostta09g01180	Cre17.g710879,Cre10.g466175,Cre17.g704600
AT1G11475	NON circadian gene		ostta11g00380,ostta03g03110	Cre13.g571650,Cre09.g413475,Cre10.g454550,Cre17.g742132,Cre06.g264000
AT1G11480	NON circadian gene		ostta03g02800,ostta09g03900	Cre09.g406150,Cre02.g095050,Cre14.g621751
AT1G11490	NON circadian gene		ostta16g01270,ostta15g00940,ostta08g02440,ostta08g01160,ostta04g00120,ostta17g01330	Cre03.g154350
AT1G11500	NON circadian gene		ostta05g02810	Cre02.g096750,Cre03.g206952
AT1G11510	NON circadian gene		ostta03g05990,ostta01g03240,ostta04g00160
AT1G11520	NON circadian gene		ostta07g02855,ostta12g02730,ostta03g01960
AT1G11530	circadian gene	peak_ZT0_trough_ZT4	ostta10g01310,ostta03g00680,ostta13g00825,ostta10g01480	Cre09.g391900,Cre12.g554850,Cre16.g656600,Cre09.g409850,Cre16.g691550,Cre07.g350652
AT1G11540	NON circadian gene		ostta05g00900*,ostta05g01270*,ostta07g01910*,ostta12g01255*,ostta18g01290*	Cre07.g325731*,Cre14.g627350*,Cre14.g627251*,Cre16.g658750*,Cre03.g155501*
AT1G11545	circadian gene	peak_ZT0_trough_ZT12
AT1G11560	NON circadian gene		ostta09g01060	Cre16.g675602
AT1G11570	NON circadian gene		ostta01g03210	Cre07.g316000,Cre08.g365204,Cre16.g663315
AT1G11572	NON circadian gene		ostta15g00320,ostta04g05590,ostta02g01400	Cre07.g312500,Cre02.g142566,Cre15.g637501,Cre06.g308533,Cre10.g461874,Cre09.g386155,Cre07.g324300
AT1G11580	NON circadian gene			Cre16.g671800
AT1G11590	NON circadian gene
AT1G11593	NON circadian gene			Cre15.g640550
AT1G11600	NON circadian gene		ostta08g01560	Cre09.g397105,Cre01.g003850,Cre09.g396994,Cre09.g397216
AT1G11608	NON circadian gene			Cre09.g415150,Cre09.g414951
AT1G11610	NON circadian gene		ostta01g05550*,ostta03g03620*,ostta07g00380*,ostta07g01710*,ostta07g03350*,ostta08g01560*,ostta09g02540*,ostta11g01340*,ostta13g02440*,ostta15g00680*	Cre09.g397105,Cre07.g325737
AT1G11620	NON circadian gene		ostta13g01375
AT1G11630	NON circadian gene		ostta04g05340,ostta07g04070	Cre16.g681126
AT1G11650	NON circadian gene		ostta03g03940	Cre08.g364700,Cre06.g254800,Cre02.g075650
AT1G11655	NON circadian gene		ostta01g03940,ostta04g01630,ostta09g03690,ostta13g00750,ostta08g03240,ostta11g03140,ostta02g00630,ostta09g04460,ostta10g01520,ostta01g01140	Cre01.g012244,Cre08.g360650,Cre09.g387951,Cre12.g515150,Cre08.g370300,Cre17.g745897,Cre13.g582713,Cre12.g514500,Cre03.g209057,Cre16.g668502,Cre13.g570801,Cre16.g667701
AT1G11660	NON circadian gene		ostta12g00160,ostta17g02030,ostta04g04040,ostta02g01020	Cre16.g677000,Cre08.g372100,Cre02.g080600,Cre02.g080700,Cre09.g393200,Cre06.g250100,Cre10.g439900,Cre16.g691350
AT1G11670	NON circadian gene		ostta01g00580,ostta04g00780,ostta18g01420	Cre01.g014150,Cre14.g625350,Cre09.g402800,Cre13.g576700,Cre06.g270550,Cre16.g672721
AT1G11680	circadian gene	peak_ZT0_trough_ZT12	ostta11g01340	Cre02.g092350,Cre01.g007950,Cre13.g607550,Cre11.g467579
AT1G11684	NON circadian gene		ostta06g01000	Cre09.g417037,Cre03.g196800,Cre09.g399849,Cre06.g299750,Cre08.g373375,Cre10.g427400
AT1G11690	NON circadian gene		ostta03g04345,ostta05g00580,ostta18g00150,ostta18g00610,ostta01g00660,ostta14g01630,ostta04g00830,ostta16g02250,ostta16g02600,ostta06g04320	Cre12.g494800,Cre13.g588550,Cre17.g715100,Cre01.g045450,Cre06.g266900,Cre03.g193250,Cre12.g509350
AT1G11700	NON circadian gene		ostta14g01480,ostta08g01600	Cre17.g744747,Cre06.g255150,Cre12.g547727
AT1G11710	NON circadian gene
AT1G11720	NON circadian gene		ostta13g01200,ostta16g01560,ostta06g03160,ostta13g01180,ostta17g01470	Cre06.g282000
AT1G11730	NON circadian gene
AT1G11740	NON circadian gene
AT1G11750	NON circadian gene		ostta02g02310,ostta01g02170,ostta05g01860,ostta17g01390,ostta09g02955,ostta02g00380,ostta02g01270,ostta18g00860	Cre12.g486100,Cre06.g299650,Cre16.g682900,Cre14.g619100,Cre12.g521450,Cre17.g696550,Cre09.g406150
AT1G11755	NON circadian gene		ostta07g00655,ostta07g01750,ostta14g01330	Cre16.g651250,Cre13.g589100,Cre16.g695900,Cre11.g467718,Cre12.g507559,Cre06.g290150
AT1G11760	NON circadian gene		ostta04g03350,ostta04g03990,ostta09g01960,ostta02g03510,ostta03g04335,ostta11g01960,ostta03g04910,ostta14g02580,ostta01g01870	Cre12.g534945,Cre16.g660331,Cre12.g539076,Cre08.g360444,Cre16.g688633,Cre12.g491150,Cre16.g672753,Cre13.g564550,Cre03.g208000,Cre03.g167734,Cre12.g540502,Cre16.g679500,Cre05.g246553,Cre02.g095112
AT1G11765	NON circadian gene		ostta17g01590
AT1G11770	NON circadian gene
AT1G11780	NON circadian gene		ostta01g03090	Cre06.g278198
AT1G11785	NON circadian gene			Cre10.g422326,Cre06.g295376
AT1G11790	circadian gene	peak_ZT12_trough_ZT0	ostta01g01230,ostta02g02080,ostta09g03460,ostta10g03080,ostta11g01430	Cre06.g261800,Cre06.g264700,Cre03.g155950
AT1G11800	NON circadian gene		ostta07g00840	Cre06.g296800
AT1G11810	NON circadian gene		ostta13g01540
AT1G11820	circadian gene	peak_ZT4_trough_ZT20		Cre04.g211650,Cre10.g420850
AT1G11840	circadian gene	peak_ZT12_trough_ZT0	ostta14g01820	Cre17.g704350
AT1G11850	NON circadian gene		ostta20g00450,ostta01g05140,ostta02g01725,ostta07g04520,ostta14g01090,ostta06g01740,ostta18g01340,ostta06g03300,ostta12g03080	Cre01.g016651,Cre02.g104876,Cre12.g495957,Cre09.g392350,Cre02.g095154,Cre12.g553702,Cre14.g608788,Cre08.g368176,Cre02.g112433,Cre06.g302500,Cre04.g222450,Cre11.g476300,Cre13.g582100,Cre16.g689766,Cre17.g729301,Cre05.g237910,Cre07.g323326
AT1G11860	circadian gene	peak_ZT20_trough_ZT8	ostta10g02780,ostta16g01800,ostta03g00670	Cre03.g193750,Cre02.g094400,Cre01.g060347
AT1G11870	NON circadian gene		ostta04g01610	Cre02.g082877,Cre03.g189400
AT1G11880	NON circadian gene		ostta02g03200	Cre07.g320650,Cre06.g259050
AT1G11890	circadian gene	peak_ZT12_trough_ZT20	ostta14g02870,ostta01g02060,ostta02g04320	Cre12.g554700
AT1G11900	NON circadian gene		ostta02g05030*,ostta05g03980*,ostta06g01100*,ostta13g02710*,ostta14g03080*,ostta17g00500*	Cre14.g632501
AT1G11905	NON circadian gene		ostta17g00860,ostta07g03490,ostta05g02340,ostta03g01960,ostta08g02630	Cre10.g458550,Cre03.g208609,Cre06.g278250
AT1G11910	NON circadian gene		ostta11g03030	Cre04.g226850,Cre11.g477750
AT1G11915	NON circadian gene		ostta06g00270	Cre09.g398771,Cre09.g398475
AT1G11920	NON circadian gene			Cre01.g014700
AT1G11925	NON circadian gene		ostta06g02230,ostta10g02090	Cre17.g740390,Cre12.g530150
AT1G11930	NON circadian gene		ostta01g04530,ostta06g00300,ostta15g02590	Cre01.g010848,Cre14.g625650,Cre16.g653250,Cre06.g278299
AT1G11940	circadian gene	peak_ZT16_trough_ZT4
AT1G11950	circadian gene	peak_ZT16_trough_ZT0	ostta03g03390*,ostta08g01150*,ostta10g00180*,ostta13g02150*	Cre02.g078700*,Cre10.g446850*
AT1G11960	circadian gene	peak_ZT12_trough_ZT4	ostta17g00940*	Cre08.g360500,Cre08.g360600,Cre08.g360400,Cre08.g360564
AT1G11970	NON circadian gene		ostta13g00750,ostta04g04700	Cre14.g626250
AT1G11980	NON circadian gene		ostta16g00765,ostta08g01750,ostta07g00910,ostta10g00840,ostta13g00700	Cre09.g396400,Cre01.g007051,Cre08.g382716,Cre10.g449138,Cre02.g076433
AT1G11990	NON circadian gene		ostta06g04280	Cre10.g425150,Cre01.g035650
AT1G12000	circadian gene	peak_ZT12_trough_ZT0	ostta05g02010	Cre16.g665700,Cre08.g359300
AT1G12010	NON circadian gene		ostta05g01560,ostta19g00290	Cre10.g466700,Cre09.g403550,Cre03.g179600
AT1G12020	circadian gene	peak_ZT0_trough_ZT8	ostta12g01930	Cre09.g388208
AT1G12030	NON circadian gene		ostta18g01670,ostta09g02270,ostta06g03830,ostta01g04960,ostta06g02760,ostta18g00410,ostta06g02180	Cre16.g653250,Cre13.g578900,Cre13.g608000
AT1G12040	NON circadian gene			Cre08.g378417,Cre16.g693500,Cre16.g693601,Cre12.g488450,Cre02.g120001,Cre07.g325760,Cre16.g693600,Cre17.g714800,Cre03.g191776,Cre08.g385550
AT1G12050	circadian gene	peak_ZT8_trough_ZT0		Cre17.g732802
AT1G12060	NON circadian gene		ostta09g02270
AT1G12064	NON circadian gene		ostta03g03960,ostta02g01430	Cre17.g724125,Cre10.g445323,Cre02.g095000
AT1G12070	NON circadian gene			Cre12.g503350
AT1G12080	circadian gene	peak_ZT0_trough_ZT8	ostta04g04870,ostta14g00185,ostta01g06300,ostta06g04470,ostta02g03860,ostta12g01730,ostta08g03640,ostta07g04480,ostta01g05005,ostta03g02910,ostta15g01580,ostta01g03080,ostta01g00230	Cre16.g689983
AT1G12090	circadian gene	peak_ZT8_trough_ZT0	ostta07g00360	Cre06.g286150,Cre03.g208000,Cre01.g000800
AT1G12100	NON circadian gene		ostta15g00360	Cre10.g457194
AT1G12110	NON circadian gene		ostta11g01490*	Cre04.g224700,Cre16.g667353,Cre07.g350050,Cre12.g544100,Cre09.g386759
AT1G12120	circadian gene	peak_ZT20_trough_ZT12
AT1G12130	NON circadian gene		ostta12g01810	Cre03.g167150,Cre03.g168900
AT1G12140	NON circadian gene		ostta12g01810,ostta18g01140,ostta01g02160	Cre03.g167150
AT1G12150	NON circadian gene		ostta15g00510,ostta13g01850,ostta06g01590,ostta14g00480,ostta02g05320,ostta13g02830,ostta18g01630,ostta13g01905,ostta15g02710,ostta07g00340,ostta07g02040,ostta13g00690	Cre13.g584400,Cre10.g461350,Cre14.g611400,Cre02.g145850,Cre01.g020050,Cre02.g073500,Cre17.g701250,Cre03.g195450,Cre11.g478800,Cre12.g525150
AT1G12160	NON circadian gene		ostta12g01810,ostta11g03010,ostta18g01140,ostta05g04365	Cre03.g167150
AT1G12170	NON circadian gene
AT1G12180	NON circadian gene		ostta18g01120,ostta12g00550,ostta02g01260,ostta04g04570,ostta20g00380	Cre07.g343050,Cre13.g607950,Cre11.g467655,Cre03.g175500,Cre13.g563450
AT1G12190	NON circadian gene
AT1G12200	circadian gene	peak_ZT16_trough_ZT8	ostta12g01810,ostta18g01140	Cre03.g167150,Cre02.g095700
AT1G12210	circadian gene	peak_ZT12_trough_ZT0
AT1G12211	NON circadian gene		ostta19g00380,ostta05g00120	Cre12.g556913,Cre12.g556912,Cre02.g142406,Cre16.g663551,Cre15.g634827,Cre09.g386739
AT1G12220	circadian gene	peak_ZT16_trough_ZT4
AT1G12230	NON circadian gene		ostta17g01280,ostta03g01410,ostta01g02240,ostta09g02950,ostta08g00970	Cre14.g630847,Cre01.g032650,Cre03.g167050,Cre13.g565270,Cre09.g386746,Cre07.g346200
AT1G12240	circadian gene	peak_ZT0_trough_ZT8	ostta06g00270	Cre06.g283850,Cre04.g232006
AT1G12244	NON circadian gene		ostta02g02475,ostta05g00290,ostta11g01510	Cre09.g396809,Cre10.g445100,Cre02.g101700,Cre09.g398326,Cre02.g141506
AT1G12250	circadian gene	peak_ZT0_trough_ZT8	ostta14g00670,ostta20g00280,ostta06g03130,ostta05g00540,ostta17g02140,ostta08g02520,ostta18g01780	Cre17.g721700,Cre09.g404000,Cre10.g421750,Cre13.g573400,Cre12.g551502,Cre02.g147000,Cre04.g214900
AT1G12260	NON circadian gene
AT1G12270	circadian gene	peak_ZT8_trough_ZT0	ostta06g00650	Cre03.g189950,Cre10.g430501
AT1G12280	circadian gene	peak_ZT20_trough_ZT8
AT1G12290	NON circadian gene			Cre03.g150900
AT1G12300	NON circadian gene		ostta17g00500,ostta02g05030,ostta05g01010,ostta08g01090	Cre12.g555100
AT1G12310	NON circadian gene		ostta01g03910,ostta12g01430	Cre03.g178150,Cre03.g150300,Cre03.g178350,Cre11.g468450,Cre01.g051250,Cre09.g392105,Cre06.g283550,Cre16.g676645,Cre08.g369667,Cre06.g263400,Cre02.g095075,Cre12.g499200
AT1G12320	circadian gene	peak_ZT20_trough_ZT8	ostta16g01295	Cre06.g306100,Cre06.g251716,Cre06.g310900,Cre03.g154050
AT1G12330	NON circadian gene		ostta05g04070
AT1G12340	NON circadian gene		ostta20g00650	Cre01.g036550,Cre02.g095109,Cre11.g467667,Cre16.g657050,Cre16.g668000
AT1G12350	NON circadian gene		ostta01g00390	Cre01.g048050
AT1G12360	circadian gene	peak_ZT20_trough_ZT12	ostta15g00230,ostta04g00740,ostta06g04220	Cre11.g467699,Cre12.g521350
AT1G12370	circadian gene	peak_ZT0_trough_ZT16	ostta03g05620,ostta13g01680,ostta05g02360,ostta09g00710	Cre12.g533000
AT1G12380	NON circadian gene		ostta04g02530,ostta11g02460	Cre39.g760047,Cre01.g044650
AT1G12390	NON circadian gene		ostta20g00650	Cre01.g036550,Cre16.g657050,Cre17.g723800
AT1G12400	circadian gene	peak_ZT12_trough_ZT4	ostta15g01360	Cre06.g257476
AT1G12410	NON circadian gene		ostta17g01390,ostta01g02170,ostta02g02310,ostta02g01270,ostta02g00380,ostta05g01860,ostta09g02520,ostta09g02955,ostta01g01400,ostta03g02330	Cre16.g682900,Cre12.g486100,Cre12.g521450,Cre06.g299650,Cre12.g500950,Cre14.g619100,Cre14.g615200,Cre03.g204350
AT1G12411	NON circadian gene			Cre12.g510450,Cre13.g567901,Cre12.g495958,Cre06.g278274,Cre02.g141146,Cre16.g654526,Cre07.g325726,Cre02.g090526
AT1G12420	NON circadian gene		ostta16g01000	Cre01.g012900
AT1G12423	NON circadian gene		ostta06g02870	Cre08.g358459,Cre17.g703075,Cre15.g642702,Cre17.g708013
AT1G12430	NON circadian gene		ostta11g02010,ostta04g00460,ostta08g03970,ostta07g03080,ostta04g04480,ostta05g01210,ostta02g05320,ostta04g02000,ostta17g02280	Cre09.g415450,Cre12.g522550,Cre16.g672497,Cre02.g073750,Cre10.g427750,Cre17.g730950,Cre13.g602400,Cre10.g418950,Cre01.g036800,Cre06.g278255,Cre17.g735200,Cre19.g750197
AT1G12440	NON circadian gene		ostta05g04415	Cre09.g400100,Cre12.g545704
AT1G12450	circadian gene	peak_ZT0_trough_ZT4	ostta07g01660	Cre01.g000250,Cre06.g262000,Cre16.g678661,Cre16.g690350,Cre03.g159100,Cre12.g543500
AT1G12451	NON circadian gene		ostta01g00700,ostta18g00640,ostta12g01240,ostta14g02270,ostta10g01010	Cre07.g325746,Cre01.g018184,Cre09.g417037,Cre17.g709876,Cre13.g567901,Cre03.g183050,Cre09.g392951,Cre09.g403404,Cre11.g467566,Cre17.g705100
AT1G12460	NON circadian gene		ostta01g05030	Cre07.g349540,Cre11.g467584
AT1G12470	NON circadian gene		ostta09g01700	Cre07.g328550
AT1G12480	circadian gene	peak_ZT8_trough_ZT16		Cre13.g584200*
AT1G12490	NON circadian gene
AT1G12500	circadian gene	peak_ZT0_trough_ZT12	ostta01g06630,ostta09g04040,ostta09g02510,ostta05g01630,ostta19g00140,ostta03g00620,ostta14g01690,ostta16g00060,ostta19g00490,ostta15g01770	Cre06.g263850,Cre16.g659800
AT1G12520	circadian gene	peak_ZT0_trough_ZT8	ostta20g00470,ostta20g00440	Cre14.g629800,Cre13.g574950,Cre12.g497850,Cre12.g492503,Cre15.g640901
AT1G12530	NON circadian gene		ostta13g03050,ostta15g01790,ostta01g04420,ostta05g03900,ostta04g03290,ostta10g03270,ostta09g01080	Cre09.g388200,Cre16.g653150,Cre04.g214801
AT1G12540	NON circadian gene		ostta14g01990*	Cre07.g349152*,Cre07.g332250*,Cre07.g353555*,Cre14.g620850*,Cre05.g241636*,Cre02.g109683*,Cre01.g011150*,Cre04.g216200*,Cre04.g224600*,Cre04.g216204*
AT1G12550	NON circadian gene		ostta10g01490,ostta17g00720,ostta11g01740,ostta14g01105,ostta10g02020,ostta01g05500,ostta16g01355,ostta09g03330,ostta11g01420	Cre01.g019100,Cre07.g324550,Cre04.g217900,Cre02.g087300,Cre06.g295450,Cre16.g689700,Cre03.g164500
AT1G12560	NON circadian gene			Cre13.g563476,Cre03.g153850,Cre04.g226750
AT1G12570	NON circadian gene			Cre12.g514200,Cre11.g467664
AT1G12580	circadian gene	peak_ZT0_trough_ZT8	ostta05g01650	Cre03.g184450
AT1G12600	NON circadian gene		ostta01g06500,ostta05g04770,ostta17g02008,ostta07g01670,ostta11g02070,ostta17g00470	Cre02.g081500,Cre01.g032050,Cre06.g260100,Cre16.g676900
AT1G12610	NON circadian gene		ostta10g03540,ostta17g00750,ostta07g02100,ostta04g00360,ostta06g02420,ostta03g05400,ostta01g04400	Cre11.g468850
AT1G12620	NON circadian gene		ostta02g05030,ostta01g05180,ostta13g02895,ostta05g01010	Cre10.g437150
AT1G12630	NON circadian gene		ostta16g00410,ostta16g00150,ostta15g00500,ostta17g00750,ostta09g02040	Cre13.g589100
AT1G12640	circadian gene	peak_ZT0_trough_ZT8	ostta18g00810,ostta01g00740	Cre12.g537641,Cre03.g159700,Cre12.g552350
AT1G12650	NON circadian gene		ostta20g00150,ostta10g03270	Cre09.g401663
AT1G12660	NON circadian gene		ostta03g01635,ostta17g00080,ostta14g02170	Cre02.g087250,Cre15.g640550,Cre05.g246600,Cre03.g201500,Cre14.g628450
AT1G12663	NON circadian gene		ostta01g02060	Cre03.g164750,Cre16.g669452,Cre17.g701600,Cre10.g436300
AT1G12665	NON circadian gene			Cre31.g758347,Cre16.g653850,Cre13.g588626,Cre17.g732200
AT1G12672	NON circadian gene			Cre16.g658400
AT1G12680	NON circadian gene		ostta20g00640,ostta13g01880,ostta20g00790	Cre06.g296200,Cre07.g348450,Cre03.g205950
AT1G12700	NON circadian gene
AT1G12710	circadian gene	peak_ZT8_trough_ZT4	ostta18g01830	Cre17.g727500,Cre04.g217926,Cre10.g430600
AT1G12730	circadian gene	peak_ZT8_trough_ZT0	ostta04g03700	Cre10.g450150,Cre12.g548700
AT1G12740	NON circadian gene		ostta01g05550*,ostta03g03620*,ostta07g00380*,ostta07g01710*,ostta07g03350*,ostta08g01560*,ostta09g02540*,ostta11g01340*,ostta13g02440*,ostta15g00680*	Cre10.g426700,Cre07.g325000
AT1G12750	NON circadian gene		ostta05g02140,ostta12g01480	Cre10.g447250
AT1G12760	NON circadian gene		ostta04g04100,ostta17g02330	Cre08.g381900*,Cre07.g350450*,Cre07.g350867*,Cre07.g337050*,Cre11.g476250*,Cre14.g614400*,Cre16.g651400*,Cre16.g680117*,Cre16.g649833*,Cre16.g669350*,Cre36.g759597*,Cre06.g288450*,Cre06.g278136*,Cre09.g392650*,Cre05.g248550*,Cre05.g231050*,Cre13.g583750*,Cre13.g580750*,Cre13.g604750*,Cre02.g085701*
AT1G12770	NON circadian gene		ostta07g02350,ostta07g03380,ostta07g02820,ostta12g03030,ostta20g00560,ostta03g04590,ostta15g02380	Cre06.g298650,Cre03.g199647,Cre06.g306850,Cre07.g351600,Cre02.g095073,Cre12.g520900,Cre03.g166650,Cre16.g680588
AT1G12775	circadian gene	peak_ZT12_trough_ZT0	ostta05g01010,ostta11g01560
AT1G12780	circadian gene	peak_ZT16_trough_ZT4	ostta08g01570,ostta09g00100	Cre04.g214502,Cre06.g278143,Cre02.g083800,Cre01.g016100
AT1G12790	circadian gene	peak_ZT0_trough_ZT12	ostta14g01450*	Cre06.g294200*
AT1G12800	NON circadian gene			Cre11.g467607
AT1G12805	NON circadian gene		ostta02g02560	Cre01.g002234,Cre16.g662852,Cre15.g635034,Cre12.g483850,Cre09.g402960,Cre18.g749597,Cre17.g744047,Cre07.g333900
AT1G12810	circadian gene	peak_ZT0_trough_ZT4	ostta15g00730,ostta15g02700	Cre06.g278115
AT1G12820	circadian gene	peak_ZT0_trough_ZT8	ostta07g02650,ostta17g01140,ostta04g03960,ostta01g02430,ostta03g05210,ostta01g02300	Cre04.g227850
AT1G12830	NON circadian gene		ostta07g03190,ostta16g02025,ostta12g01730,ostta06g02980,ostta09g00720,ostta01g01580,ostta04g01040,ostta09g00410	Cre03.g203900
AT1G12840	NON circadian gene		ostta07g04140,ostta07g04280	Cre06.g250250,Cre02.g107950
AT1G12845	circadian gene	peak_ZT8_trough_ZT0	ostta01g03360	Cre17.g731950,Cre12.g537371,Cre08.g360650
AT1G12850	NON circadian gene		ostta01g00020*,ostta03g00550*,ostta03g00730*,ostta03g03910*,ostta06g00870*,ostta06g02930*,ostta07g03000*,ostta07g04060*,ostta11g01230*,ostta11g03150*,ostta12g01780*,ostta12g01830*,ostta14g00130*,ostta14g02900*	Cre14.g630823
AT1G12855	NON circadian gene
AT1G12860	circadian gene	peak_ZT4_trough_ZT12	ostta14g01990*	Cre09.g394139
AT1G12870	NON circadian gene
AT1G12880	NON circadian gene		ostta01g00060,ostta13g01190,ostta07g03430,ostta10g03350,ostta01g00230,ostta06g02980	Cre02.g106500,Cre04.g231320,Cre02.g073300
AT1G12890	NON circadian gene		ostta01g04630*,ostta03g02220*,ostta03g03730*,ostta04g05010*,ostta06g01110*,ostta08g04170*,ostta13g02000*,ostta15g00375*	Cre12.g491550
AT1G12900	circadian gene	peak_ZT4_trough_ZT12	ostta10g03420,ostta01g01560,ostta02g02870,ostta07g01860	Cre01.g010900
AT1G12910	circadian gene	peak_ZT0_trough_ZT12	ostta04g01730,ostta12g00120,ostta10g03380	Cre16.g674000,Cre12.g523200
AT1G12920	NON circadian gene		ostta05g02300	Cre13.g587050
AT1G12930	NON circadian gene		ostta02g03490*,ostta04g00910*,ostta11g00130*	Cre02.g097250,Cre11.g482750,Cre09.g388134,Cre04.g222150,Cre07.g330550,Cre17.g742600,Cre03.g172400
AT1G12938	NON circadian gene		ostta07g01870,ostta05g04020	Cre06.g298326,Cre02.g115700,Cre03.g175451,Cre14.g626250,Cre01.g012244,Cre12.g527550
AT1G12940	NON circadian gene		ostta10g00950	Cre09.g410850,Cre09.g410800,Cre09.g396000,Cre02.g095076,Cre03.g192950,Cre06.g277250,Cre04.g233003
AT1G12950	NON circadian gene		ostta05g00850	Cre14.g610750,Cre15.g639750,Cre03.g205850,Cre06.g286000
AT1G12960	NON circadian gene		ostta15g01180,ostta13g00960,ostta02g05400,ostta03g00887,ostta04g02800,ostta13g03030,ostta12g00830,ostta07g00470,ostta01g05480,ostta02g00290,ostta15g01280	Cre02.g115200,Cre10.g453450,Cre08.g358558,Cre06.g278195,Cre08.g375250,Cre12.g518450,Cre03.g151600
AT1G12970	NON circadian gene		ostta01g04040,ostta06g03340,ostta17g00110	Cre02.g092150,Cre16.g684800,Cre09.g392766
AT1G12980	NON circadian gene		ostta04g05010,ostta07g00190	Cre14.g620500
AT1G12990	circadian gene	peak_ZT8_trough_ZT20	ostta05g01730
AT1G13000	circadian gene	peak_ZT8_trough_ZT0	ostta01g05720
AT1G13020	NON circadian gene		ostta17g02075	Cre16.g688050,Cre15.g639300,Cre03.g174800,Cre06.g276371,Cre09.g402071
AT1G13030	NON circadian gene			Cre13.g592400
AT1G13040	NON circadian gene		ostta02g05030,ostta13g02895	Cre01.g025950*,Cre12.g511400*
AT1G13050	circadian gene	peak_ZT16_trough_ZT0	ostta08g03520,ostta05g01200	Cre04.g229226,Cre01.g028450
AT1G13060	NON circadian gene		ostta15g00420,ostta10g03135,ostta14g00220,ostta01g03110,ostta04g00010	Cre10.g461950,Cre12.g531100,Cre06.g279000,Cre10.g424400,Cre13.g581200
AT1G13080	circadian gene	peak_ZT0_trough_ZT12	ostta03g03620	Cre01.g003850
AT1G13090	NON circadian gene		ostta11g01340	Cre08.g373100*,Cre08.g384000*,Cre07.g354400*,Cre07.g354450*,Cre07.g356250*,Cre07.g354350*,Cre07.g357157*,Cre07.g340850*,Cre07.g325000*,Cre11.g467786*,Cre11.g467627*,Cre11.g467527*,Cre14.g626400*,Cre16.g648200*,Cre16.g659200*,Cre16.g678437*,Cre09.g397216*,Cre09.g397105*,Cre09.g397734*,Cre09.g396994*
AT1G13100	NON circadian gene		ostta01g05550*,ostta03g03620*,ostta07g00380*,ostta07g01710*,ostta07g03350*,ostta08g01560*,ostta09g02540*,ostta11g01340*,ostta13g02440*,ostta15g00680*	Cre07.g354350
AT1G13110	NON circadian gene		ostta01g05550*,ostta03g03620*,ostta07g00380*,ostta07g01710*,ostta07g03350*,ostta08g01560*,ostta09g02540*,ostta11g01340*,ostta13g02440*,ostta15g00680*	Cre02.g092350,Cre07.g354450,Cre07.g354350,Cre16.g678437
AT1G13120	NON circadian gene		ostta06g03540,ostta10g02280	Cre06.g300900
AT1G13130	NON circadian gene		ostta01g00940*,ostta02g04810*,ostta20g00100*	Cre07.g337750*,Cre07.g343933*,Cre02.g098000*,Cre01.g048350*,Cre12.g492851*
AT1G13140	NON circadian gene		ostta01g05550*,ostta03g03620*,ostta07g00380*,ostta07g01710*,ostta07g03350*,ostta08g01560*,ostta09g02540*,ostta11g01340*,ostta13g02440*,ostta15g00680*	Cre08.g373100*
AT1G13150	NON circadian gene		ostta03g03620	Cre14.g628150
AT1G13160	circadian gene	peak_ZT4_trough_ZT20	ostta17g01510,ostta02g02830	Cre06.g277050,Cre12.g497000
AT1G13170	NON circadian gene		ostta09g01950	Cre16.g653700,Cre12.g493750
AT1G13180	circadian gene	peak_ZT8_trough_ZT0	ostta01g02270,ostta16g00430,ostta14g02920,ostta04g02590,ostta18g01800	Cre16.g676050,Cre16.g687500
AT1G13190	circadian gene	peak_ZT20_trough_ZT12	ostta01g01790*,ostta01g01950*,ostta01g02100*,ostta01g02825*,ostta01g03580*,ostta01g04840*,ostta01g05660*,ostta01g05670*,ostta02g00630*,ostta02g00980*,ostta02g01660*,ostta02g04000*,ostta03g00400*,ostta03g00860*,ostta03g02380*,ostta03g02410*,ostta03g03680*,ostta03g03940*,ostta03g04940*,ostta04g00030*	Cre01.g009800
AT1G13195	circadian gene	peak_ZT0_trough_ZT8	ostta01g01480*,ostta04g03050*,ostta04g04160*,ostta04g05140*,ostta06g01850*,ostta06g04040*,ostta09g03120*,ostta10g01450*,ostta10g01720*,ostta10g02440*,ostta10g02890*,ostta10g03150*,ostta12g01460*,ostta11g00420*,ostta12g02620*,ostta13g01990*,ostta13g02730*,ostta13g03080*,ostta14g02345*,ostta15g01870*	Cre11.g476250*,Cre16.g651400*,Cre16.g649833*,Cre13.g604750*
AT1G13200	NON circadian gene
AT1G13210	circadian gene	peak_ZT12_trough_ZT4	ostta06g03440	Cre12.g536000
AT1G13220	NON circadian gene		ostta08g02900,ostta04g03110,ostta05g02240,ostta18g00270,ostta13g00690,ostta04g05450,ostta04g03100,ostta20g00230,ostta15g00480,ostta05g02840,ostta08g03850	Cre17.g720450,Cre17.g703850,Cre02.g093300,Cre14.g610900,Cre02.g077600
AT1G13230	NON circadian gene		ostta07g00940,ostta06g01680	Cre02.g092150,Cre04.g229398
AT1G13245	NON circadian gene		ostta06g00010,ostta19g00380,ostta01g03510	Cre10.g445419,Cre02.g142604,Cre09.g392840,Cre13.g577026,Cre09.g404903,Cre17.g743346,Cre09.g413533,Cre06.g253903
AT1G13250	NON circadian gene		ostta10g02020,ostta01g04350	Cre05.g235186
AT1G13260	circadian gene	peak_ZT0_trough_ZT12	ostta08g04170,ostta18g01600
AT1G13270	circadian gene	peak_ZT12_trough_ZT4	ostta08g03520,ostta01g00360,ostta03g03870	Cre05.g237000,Cre06.g279750,Cre06.g252750
AT1G13280	circadian gene	peak_ZT12_trough_ZT0	ostta12g02380	Cre01.g038750,Cre12.g520050
AT1G13290	circadian gene	peak_ZT4_trough_ZT20	ostta01g03660
AT1G13300	NON circadian gene		ostta01g06050*,ostta02g03300*,ostta02g04817*,ostta03g00840*,ostta03g02140*,ostta03g02980*,ostta04g04770*,ostta05g01280*,ostta05g01770*,ostta06g01220*,ostta06g01950*,ostta06g02340*,ostta09g00450*,ostta11g03070*,ostta12g01420*,ostta12g02780*,ostta13g01520*,ostta15g00690*,ostta15g01430*,ostta15g01730*	Cre08.g364050*,Cre07.g345350*,Cre14.g609350*,Cre14.g621050*,Cre14.g633789*,Cre14.g621172*,Cre16.g695600*,Cre16.g677382*,Cre16.g686250*,Cre06.g275350*,Cre06.g289900*,Cre06.g249050*,Cre06.g264400*,Cre09.g411600*,Cre09.g410450*,Cre09.g411950*,Cre09.g399067*,Cre09.g399552*,Cre09.g391353*,Cre09.g397475*
AT1G13310	NON circadian gene		ostta04g04460,ostta10g01240	Cre06.g297200,Cre09.g393580,Cre12.g485350
AT1G13320	NON circadian gene		ostta07g01920,ostta13g02850
AT1G13330	NON circadian gene		ostta04g02600,ostta03g06030,ostta05g03560	Cre06.g284400
AT1G13340	NON circadian gene		ostta03g01570,ostta11g02850	Cre10.g435400*
AT1G13350	NON circadian gene		ostta01g05680,ostta04g01680,ostta05g02420,ostta03g04700	Cre06.g248850,Cre01.g008550,Cre07.g337300
AT1G13360	NON circadian gene		ostta06g03980,ostta20g00150,ostta11g02600,ostta07g03580,ostta18g00850,ostta07g00620,ostta09g02470,ostta07g03170,ostta10g01080,ostta13g01250	Cre03.g184100,Cre07.g330200,Cre12.g527150,Cre16.g674627
AT1G13370	NON circadian gene		ostta05g03770,ostta08g00200,ostta11g02150,ostta01g03890,ostta04g05270,ostta10g00280,ostta07g01510,ostta13g02880,ostta04g03450	Cre16.g650300,Cre16.g649900,Cre06.g274850,Cre06.g274350,Cre06.g271250,Cre06.g268350,Cre06.g265500,Cre06.g276850,Cre06.g275750,Cre06.g265250,Cre06.g267950,Cre06.g276600,Cre06.g274101,Cre06.g266650,Cre06.g274000,Cre06.g264650,Cre17.g710550,Cre17.g713950,Cre17.g711850,Cre17.g708700
AT1G13380	NON circadian gene			Cre10.g418650
AT1G13390	NON circadian gene		ostta12g01980,ostta01g00600,ostta15g01430,ostta16g01930	Cre03.g181576,Cre03.g200950
AT1G13400	NON circadian gene		ostta15g01860	Cre10.g446500,Cre17.g698100,Cre03.g143987
AT1G13410	circadian gene	peak_ZT12_trough_ZT0	ostta01g00740,ostta14g00570	Cre09.g412500
AT1G13420	NON circadian gene		ostta13g01540,ostta06g01270,ostta12g01210	Cre09.g401960
AT1G13430	NON circadian gene		ostta05g01260*,ostta07g01460*,ostta10g01040*	Cre08.g376650*,Cre16.g660390*,Cre09.g387250*,Cre09.g393321*,Cre09.g401960*,Cre33.g758947*,Cre17.g725950*,Cre03.g200879*,Cre10.g455231*,Cre04.g230732*
AT1G13440	circadian gene	peak_ZT4_trough_ZT8	ostta10g03420,ostta02g02870,ostta01g01560,ostta09g04060,ostta09g01950	Cre12.g485150,Cre01.g010900,Cre07.g354200
AT1G13450	circadian gene	peak_ZT0_trough_ZT12
AT1G13460	NON circadian gene		ostta07g04350	Cre13.g567800
AT1G13470	circadian gene	peak_ZT12_trough_ZT0
AT1G13480	NON circadian gene
AT1G13485	NON circadian gene		ostta08g02810	Cre08.g373370,Cre08.g373345,Cre23.g754797,Cre16.g674400,Cre10.g466100
AT1G13490	NON circadian gene			Cre02.g113550
AT1G13500	NON circadian gene		ostta15g02240	Cre24.g755397,Cre09.g386850
AT1G13510	NON circadian gene		ostta06g03490
AT1G13520	NON circadian gene
AT1G13530	NON circadian gene
AT1G13540	NON circadian gene
AT1G13550	NON circadian gene
AT1G13560	NON circadian gene		ostta03g05590,ostta07g02580,ostta06g03650	Cre12.g538450,Cre08.g363050,Cre12.g555100
AT1G13570	circadian gene	peak_ZT0_trough_ZT12	ostta08g02350,ostta01g05500	Cre13.g606300
AT1G13580	NON circadian gene		ostta03g00655	Cre09.g400516,Cre17.g726400,Cre12.g514300,Cre09.g401100
AT1G13590	NON circadian gene			Cre10.g460326
AT1G13600	circadian gene	peak_ZT0_trough_ZT12	ostta06g03590	Cre05.g238250*,Cre10.g438850*
AT1G13605	NON circadian gene		ostta07g04400	Cre07.g325735,Cre02.g143107,Cre03.g207100,Cre02.g144734,Cre14.g620900,Cre01.g057426
AT1G13607	NON circadian gene			Cre03.g212193,Cre12.g527800,Cre03.g143767
AT1G13608	NON circadian gene		ostta03g05260,ostta03g02010,ostta05g01890,ostta16g00070,ostta17g00230,ostta02g03750	Cre07.g330276,Cre09.g411666,Cre07.g325746,Cre17.g722526,Cre05.g241629,Cre08.g360444,Cre09.g386748,Cre12.g493350,Cre09.g399915,Cre02.g092926,Cre03.g153076,Cre06.g279100,Cre10.g427896,Cre04.g229422,Cre12.g546400
AT1G13609	NON circadian gene		ostta07g01175,ostta05g00510,ostta16g00880,ostta20g00770	Cre07.g324222,Cre13.g588050,Cre11.g467771,Cre16.g692751,Cre05.g247600,Cre06.g309850,Cre16.g667850
AT1G13610	NON circadian gene		ostta06g04150,ostta18g01600,ostta04g03070	Cre03.g207041
AT1G13620	NON circadian gene		ostta05g03850
AT1G13630	NON circadian gene		ostta02g05030*,ostta05g03980*,ostta06g01100*,ostta13g02710*,ostta14g03080*,ostta17g00500*	Cre01.g025950*,Cre12.g511400*
AT1G13635	NON circadian gene
AT1G13640	circadian gene	peak_ZT0_trough_ZT4	ostta11g01170	Cre02.g100300
AT1G13650	circadian gene	peak_ZT4_trough_ZT16	ostta07g04140,ostta03g02780	Cre17.g717700,Cre03.g170750,Cre04.g213251,Cre12.g557950,Cre05.g235800
AT1G13670	NON circadian gene		ostta11g01750,ostta12g01540,ostta09g04480,ostta03g05130,ostta13g03070,ostta16g01780
AT1G13680	NON circadian gene		ostta08g01290*,ostta13g00930*	Cre06.g270200*
AT1G13690	circadian gene	peak_ZT8_trough_ZT0	ostta09g02370,ostta07g04050,ostta04g00130	Cre06.g288750,Cre08.g378601
AT1G13700	circadian gene	peak_ZT0_trough_ZT12	ostta16g01690,ostta17g01010	Cre01.g034400,Cre08.g370650,Cre09.g409700,Cre16.g668600
AT1G13710	NON circadian gene		ostta20g00590	Cre09.g387500
AT1G13730	NON circadian gene		ostta08g02950,ostta11g02575	Cre02.g092400
AT1G13740	NON circadian gene		ostta08g00950,ostta17g01790
AT1G13750	circadian gene	peak_ZT12_trough_ZT0	ostta06g04180	Cre11.g468500
AT1G13755	NON circadian gene			Cre11.g480950
AT1G13760	NON circadian gene		ostta07g01170	Cre07.g327976,Cre10.g426616,Cre12.g526091,Cre12.g516700,Cre17.g700425,Cre11.g480116,Cre05.g242180,Cre16.g667701,Cre09.g390652,Cre09.g386742,Cre02.g105100
AT1G13770	NON circadian gene		ostta06g00900,ostta08g02700,ostta06g00740	Cre16.g671150,Cre03.g187650,Cre06.g280250
AT1G13780	NON circadian gene			Cre01.g045150
AT1G13790	NON circadian gene			Cre06.g249400
AT1G13800	NON circadian gene		ostta13g02850,ostta04g05500
AT1G13810	NON circadian gene		ostta13g03070,ostta03g01450,ostta10g03260
AT1G13820	NON circadian gene		ostta09g01740	Cre03.g152800,Cre03.g180400,Cre02.g109450
AT1G13830	NON circadian gene		ostta02g03940	Cre09.g390875,Cre16.g694809,Cre03.g167668,Cre04.g232303
AT1G13860	NON circadian gene			Cre02.g100700
AT1G13870	NON circadian gene		ostta09g04390,ostta17g01355,ostta09g01900,ostta06g01900,ostta08g03395	Cre17.g711050,Cre03.g180151
AT1G13880	NON circadian gene			Cre12.g555800
AT1G13890	NON circadian gene		ostta04g03040,ostta05g02850
AT1G13900	NON circadian gene		ostta06g04180	Cre11.g468500,Cre12.g500200,Cre13.g578350,Cre16.g672250,Cre11.g476700
AT1G13910	circadian gene	peak_ZT8_trough_ZT0	ostta01g04650,ostta13g01540	Cre02.g092150,Cre11.g467638,Cre11.g467642
AT1G13920	NON circadian gene		ostta09g01920,ostta08g03280	Cre09.g389652,Cre16.g652000
AT1G13930	circadian gene	peak_ZT8_trough_ZT0	ostta03g02560,ostta12g01180,ostta11g02290,ostta10g02980,ostta12g00390,ostta04g04700,ostta12g02920,ostta03g03820,ostta03g05150,ostta05g04480,ostta02g01590,ostta05g02490	Cre16.g665000,Cre02.g117550
AT1G13940	circadian gene	peak_ZT4_trough_ZT12
AT1G13950	NON circadian gene		ostta01g03190	Cre02.g097400
AT1G13960	circadian gene	peak_ZT0_trough_ZT12	ostta07g04340*,ostta08g02190*,ostta11g02490*	Cre17.g705778,Cre04.g228400
AT1G13970	circadian gene	peak_ZT4_trough_ZT16	ostta07g04380*,ostta08g01960*	Cre13.g571800
AT1G13980	circadian gene	peak_ZT0_trough_ZT12	ostta10g01110,ostta04g04260	Cre07.g334100,Cre09.g390319
AT1G13990	circadian gene	peak_ZT8_trough_ZT0	ostta01g00670,ostta03g01330,ostta18g01840,ostta09g03660,ostta16g01910,ostta12g01930,ostta02g00210,ostta08g02870,ostta03g04300,ostta01g04290	Cre07.g350600
AT1G14000	circadian gene	peak_ZT12_trough_ZT0	ostta15g02850,ostta09g00800,ostta11g02240,ostta05g02430,ostta05g02460,ostta14g02800	Cre08.g384900
AT1G14010	NON circadian gene		ostta03g04870	Cre07.g315900
AT1G14020	NON circadian gene			Cre07.g343466,Cre05.g233350,Cre05.g235060
AT1G14030	NON circadian gene		ostta14g00200,ostta09g03170,ostta17g00620,ostta03g03670,ostta15g02390,ostta11g02510,ostta08g02260,ostta03g04930,ostta16g02075,ostta14g01620	Cre16.g661350,Cre12.g503800,Cre12.g524500,Cre03.g144144,Cre13.g573000,Cre06.g283200,Cre16.g649700,Cre12.g555100,Cre06.g278228
AT1G14040	circadian gene	peak_ZT8_trough_ZT4	ostta11g03260
AT1G14048	NON circadian gene		ostta10g00620,ostta05g00760,ostta06g02380	Cre14.g619950,Cre17.g717700,Cre09.g390652,Cre02.g143107,Cre03.g205100
AT1G14060	circadian gene	peak_ZT8_trough_ZT0	ostta06g02380,ostta04g02570	Cre14.g619950,Cre10.g418650,Cre03.g144827
AT1G14070	NON circadian gene			Cre02.g109000*
AT1G14080	NON circadian gene		ostta03g00470	Cre14.g628150,Cre16.g677150
AT1G14100	NON circadian gene			Cre02.g109000*
AT1G14110	NON circadian gene			Cre02.g109000*
AT1G14120	NON circadian gene		ostta08g02730,ostta05g02770	Cre09.g403550
AT1G14130	NON circadian gene		ostta13g02700,ostta05g01560	Cre10.g466700,Cre09.g403550
AT1G14140	NON circadian gene		ostta07g04190,ostta02g03560,ostta10g00530,ostta01g03860,ostta07g03520,ostta01g03495,ostta15g01660,ostta09g02700,ostta12g01560,ostta02g04760,ostta06g04160,ostta10g01680,ostta11g02550,ostta01g02470	Cre04.g218650,Cre06.g278750,Cre16.g672650,Cre15.g641200,Cre06.g257550,Cre06.g260200,Cre03.g202400,Cre09.g399326,Cre10.g449100,Cre02.g090900,Cre02.g078226,Cre16.g675188
AT1G14150	circadian gene	peak_ZT20_trough_ZT8	ostta08g00430,ostta14g01480	Cre06.g294776,Cre01.g053750
AT1G14160	NON circadian gene		ostta10g00820,ostta01g04400,ostta06g01160,ostta06g03100,ostta04g04210
AT1G14170	NON circadian gene		ostta06g00720,ostta01g01550,ostta01g01700	Cre14.g624201
AT1G14180	circadian gene	peak_ZT8_trough_ZT20	ostta10g00550
AT1G14185	NON circadian gene			Cre12.g514200
AT1G14190	NON circadian gene			Cre12.g514200
AT1G14200	NON circadian gene		ostta06g03130,ostta11g00620,ostta04g02170,ostta08g03760,ostta01g00870	Cre12.g553252
AT1G14205	NON circadian gene		ostta07g04450,ostta09g00920,ostta05g04180,ostta16g01130,ostta16g00690	Cre01.g052100,Cre09.g402300,Cre12.g499601,Cre03.g159581,Cre07.g344260
AT1G14210	NON circadian gene		ostta07g00950*	Cre06.g306550*,Cre03.g160953*
AT1G14220	NON circadian gene		ostta09g00210	Cre06.g306550*,Cre03.g160953*
AT1G14225	NON circadian gene		ostta03g03110,ostta16g02000,ostta09g03400	Cre17.g708013,Cre08.g358459,Cre16.g670756,Cre16.g660430,Cre16.g674602,Cre12.g484375,Cre03.g207152,Cre29.g757947,Cre08.g361063,Cre10.g422326,Cre13.g606962,Cre04.g223225
AT1G14230	NON circadian gene		ostta04g01140,ostta13g02690,ostta02g03970,ostta13g00730	Cre06.g273500,Cre01.g018075
AT1G14240	NON circadian gene		ostta04g01140	Cre06.g273500,Cre03.g165950,Cre03.g184800
AT1G14250	NON circadian gene		ostta04g01140,ostta13g02690	Cre06.g273500,Cre03.g184800
AT1G14260	NON circadian gene		ostta13g01300,ostta05g00710,ostta09g02890,ostta08g03750,ostta10g00190	Cre09.g400738,Cre06.g297250
AT1G14270	NON circadian gene		ostta04g02980,ostta17g00950,ostta11g02750,ostta18g01580,ostta16g00540,ostta06g02250	Cre06.g310050,Cre07.g348750,Cre23.g754847,Cre16.g672609,Cre16.g679109
AT1G14280	circadian gene	peak_ZT0_trough_ZT12		Cre17.g701050
AT1G14290	circadian gene	peak_ZT0_trough_ZT12	ostta05g00930,ostta05g04410	Cre06.g261200
AT1G14300	circadian gene	peak_ZT8_trough_ZT20	ostta08g02420	Cre10.g437100,Cre17.g733900,Cre10.g450200
AT1G14310	NON circadian gene		ostta01g01870,ostta15g01280,ostta16g02415,ostta17g00275	Cre09.g416150
AT1G14315	NON circadian gene
AT1G14320	circadian gene	peak_ZT12_trough_ZT0	ostta03g04290,ostta09g00850,ostta04g04990,ostta03g05400	Cre02.g142126
AT1G14330	NON circadian gene		ostta03g05180*,ostta05g00190*,ostta07g00010*,ostta07g04250*,ostta13g00460*,ostta16g02510*	Cre07.g338550*,Cre16.g685500*,Cre16.g681657*,Cre09.g395450*,Cre13.g576950*,Cre02.g074650*,Cre03.g192350*,Cre03.g205400*,Cre01.g013050*,Cre01.g011600*,Cre10.g433150*,Cre10.g446750*
AT1G14340	NON circadian gene		ostta02g04815,ostta18g00090	Cre02.g147500,Cre07.g350950,Cre07.g317400,Cre16.g677738
AT1G14345	NON circadian gene		ostta01g02080,ostta05g00225,ostta12g02380	Cre08.g358540,Cre06.g295350,Cre11.g467780,Cre07.g321300,Cre07.g312500,Cre13.g577850,Cre24.g755147,Cre01.g049450,Cre10.g421750
AT1G14350	NON circadian gene		ostta07g03220	Cre14.g632176*,Cre02.g103450*,Cre03.g197350*,Cre12.g522400*
AT1G14360	circadian gene	peak_ZT12_trough_ZT0	ostta07g01670,ostta17g02008,ostta01g06500,ostta05g04770,ostta11g02510	Cre01.g032050,Cre06.g260100,Cre16.g676900
AT1G14370	circadian gene	peak_ZT16_trough_ZT4	ostta11g00480,ostta01g03120	Cre08.g379600*,Cre08.g358200*,Cre08.g379500*,Cre07.g319350*,Cre07.g351900*
AT1G14380	NON circadian gene
AT1G14390	circadian gene	peak_ZT4_trough_ZT20	ostta19g00300	Cre03.g144324,Cre17.g701000
AT1G14400	NON circadian gene		ostta14g02945,ostta04g04730,ostta14g00660,ostta05g04930,ostta09g00510,ostta07g00130,ostta06g01260,ostta05g02510,ostta05g01850,ostta09g03940,ostta04g03260	Cre06.g294850,Cre12.g515450,Cre16.g693700,Cre12.g546650,Cre02.g142000,Cre05.g240150,Cre01.g026600,Cre06.g292800,Cre03.g167000,Cre01.g027200,Cre01.g019450,Cre02.g141450
AT1G14410	circadian gene	peak_ZT12_trough_ZT0	ostta17g00350,ostta02g02475	Cre02.g091550,Cre12.g513700,Cre03.g146667,Cre03.g145567
AT1G14420	NON circadian gene		ostta09g03390	Cre13.g591250
AT1G14430	NON circadian gene			Cre11.g467540,Cre03.g152050,Cre16.g657250,Cre03.g146767,Cre11.g467539,Cre16.g657200,Cre13.g577250,Cre13.g577300,Cre11.g467538,Cre16.g677300,Cre09.g396451,Cre16.g693950
AT1G14440	circadian gene	peak_ZT12_trough_ZT0
AT1G14450	NON circadian gene			Cre07.g357876
AT1G14455	NON circadian gene			Cre16.g664400,Cre09.g392914
AT1G14460	NON circadian gene			Cre04.g223375
AT1G14470	NON circadian gene
AT1G14480	circadian gene	peak_ZT16_trough_ZT4
AT1G14490	NON circadian gene		ostta15g00960,ostta04g02340	Cre16.g668552,Cre10.g436053
AT1G14500	NON circadian gene		ostta02g03950,ostta05g02250	Cre09.g386131,Cre10.g446700,Cre01.g059617
AT1G14510	circadian gene	peak_ZT0_trough_ZT8	ostta14g00400	Cre07.g320950
AT1G14520	NON circadian gene			Cre01.g025850*
AT1G14530	NON circadian gene		ostta15g02805	Cre12.g487250
AT1G14540	NON circadian gene		ostta01g03640,ostta04g03570,ostta03g02070,ostta07g02490,ostta03g01250,ostta15g02280	Cre07.g331150*,Cre07.g332100*,Cre06.g285150*,Cre09.g401886*,Cre05.g233900*,Cre02.g087700*,Cre01.g045700*
AT1G14549	NON circadian gene			Cre12.g544551,Cre17.g705900,Cre16.g670755
AT1G14550	NON circadian gene		ostta01g03640,ostta07g01435,ostta03g00600	Cre16.g648000,Cre01.g042700,Cre09.g410150
AT1G14560	NON circadian gene		ostta10g01640,ostta03g04320,ostta07g00560,ostta13g02420,ostta11g01830,ostta10g01680,ostta03g05430,ostta03g01280,ostta13g02250,ostta07g03520,ostta18g01640,ostta01g02470	Cre03.g202400,Cre06.g270150,Cre10.g439050,Cre12.g548152,Cre06.g286250,Cre09.g386650,Cre09.g394800,Cre04.g223300,Cre15.g641200,Cre10.g449100,Cre03.g172300,Cre04.g218650,Cre04.g222750,Cre17.g747797,Cre06.g295400,Cre12.g547900,Cre03.g200543
AT1G14570	NON circadian gene		ostta09g04490	Cre03.g191150,Cre02.g093252,Cre03.g200100,Cre10.g446800
AT1G14580	circadian gene	peak_ZT4_trough_ZT20		Cre10.g436950
AT1G14590	NON circadian gene		ostta05g02850	Cre07.g332500*,Cre07.g340950*,Cre11.g480851*,Cre14.g629000*,Cre16.g667700*,Cre06.g288500*,Cre09.g416650*,Cre09.g415250*,Cre09.g413100*,Cre09.g412550*,Cre17.g699400*,Cre05.g244400*,Cre13.g574100*,Cre13.g574041*,Cre13.g568200*,Cre13.g574050*,Cre13.g573700*,Cre02.g111000*,Cre02.g082950*,Cre01.g000500*
AT1G14600	NON circadian gene		ostta08g04270	Cre12.g527200
AT1G14610	circadian gene	peak_ZT4_trough_ZT0	ostta03g02860,ostta08g03770,ostta04g00400,ostta09g02220,ostta02g01970	Cre12.g537100,Cre07.g350500,Cre16.g689871,Cre13.g578451
AT1G14620	NON circadian gene		ostta17g00840,ostta09g02360,ostta14g00670,ostta10g00890,ostta11g01880,ostta04g01330,ostta04g04750	Cre03.g193550,Cre09.g400108,Cre07.g346050,Cre02.g115150
AT1G14630	NON circadian gene		ostta02g00350,ostta06g04510	Cre12.g494250,Cre06.g279750
AT1G14640	NON circadian gene		ostta01g02680	Cre06.g307450
AT1G14642	NON circadian gene		ostta19g00250,ostta07g03150,ostta07g03180	Cre09.g387502,Cre17.g709876,Cre16.g690543,Cre06.g257167,Cre01.g012175,Cre06.g268925,Cre03.g177476,Cre08.g368026,Cre11.g478982,Cre12.g553552,Cre15.g640251,Cre02.g141006,Cre12.g526091,Cre12.g539121,Cre10.g427896,Cre12.g516851
AT1G14650	NON circadian gene		ostta01g02680	Cre06.g307450,Cre01.g027400,Cre02.g104950
AT1G14660	NON circadian gene		ostta01g05590	Cre13.g589800,Cre16.g671250,Cre02.g144550,Cre06.g281400,Cre16.g686398
AT1G14670	NON circadian gene		ostta14g02720,ostta01g03320	Cre01.g024350,Cre16.g675958,Cre14.g611850,Cre10.g439850,Cre12.g494350
AT1G14680	NON circadian gene		ostta06g02330,ostta06g04630,ostta02g01580,ostta01g01880,ostta04g03370,ostta15g02380,ostta12g00060,ostta16g02060,ostta18g00140,ostta11g00200	Cre09.g405350,Cre02.g092700,Cre17.g736900,Cre07.g317100
AT1G14685	NON circadian gene
AT1G14686	NON circadian gene		ostta13g01010*	Cre09.g393136*
AT1G14687	NON circadian gene		ostta19g00035,ostta16g00750	Cre01.g020751,Cre03.g176500
AT1G14688	NON circadian gene		ostta04g05200	Cre17.g696200
AT1G14690	NON circadian gene		ostta03g03330	Cre14.g614050
AT1G14700	circadian gene	peak_ZT0_trough_ZT16	ostta01g03460*,ostta02g05440*,ostta04g03670*,ostta04g04980*,ostta05g01055*,ostta05g02590*,ostta05g03910*,ostta06g04180*,ostta07g00020*,ostta07g01800*,ostta07g04100*,ostta08g00330*,ostta09g01600*,ostta09g01710*,ostta10g01210*,ostta10g01830*,ostta11g02450*,ostta12g00480*,ostta14g00740*,ostta15g00350*	Cre06.g259650
AT1G14710	NON circadian gene		ostta15g02130	Cre13.g585100,Cre03.g161950
AT1G14720	circadian gene	peak_ZT20_trough_ZT4
AT1G14730	NON circadian gene		ostta16g00370,ostta03g00050,ostta01g00350	Cre13.g586600,Cre03.g146667
AT1G14740	circadian gene	peak_ZT0_trough_ZT4
AT1G14750	NON circadian gene		ostta02g01370	Cre06.g284350*,Cre06.g289750*,Cre17.g698150*,Cre03.g207900*,Cre10.g466200*
AT1G14755	NON circadian gene		ostta12g02260	Cre01.g002234,Cre18.g748147,Cre05.g246650,Cre06.g282826,Cre10.g466526
AT1G14760	NON circadian gene		ostta04g04290*
AT1G14770	NON circadian gene		ostta16g02620	Cre09.g400367
AT1G14780	NON circadian gene
AT1G14790	circadian gene	peak_ZT12_trough_ZT0		Cre03.g206950*
AT1G14800	NON circadian gene		ostta17g01110,ostta04g01750	Cre10.g451950,Cre03.g144627,Cre16.g658850,Cre06.g267300
AT1G14810	circadian gene	peak_ZT8_trough_ZT0	ostta01g02480,ostta04g00990	Cre09.g389689,Cre07.g350050,Cre13.g576760
AT1G14820	circadian gene	peak_ZT16_trough_ZT4	ostta16g01295	Cre01.g055465,Cre12.g522100,Cre03.g210961,Cre17.g703200,Cre02.g143527
AT1G14830	NON circadian gene		ostta01g03790,ostta06g00070	Cre05.g245950,Cre17.g724150,Cre05.g237200,Cre12.g532100
AT1G14840	NON circadian gene		ostta08g03140,ostta02g03050,ostta02g03320,ostta09g03500,ostta10g01220,ostta13g00690,ostta05g02670	Cre03.g169450,Cre10.g458600,Cre12.g486851,Cre07.g338100,Cre03.g170601,Cre16.g695350,Cre17.g737200
AT1G14850	NON circadian gene		ostta10g02140,ostta12g01720	Cre09.g394350,Cre02.g077600,Cre02.g104126,Cre01.g021550,Cre08.g385951,Cre06.g278950,Cre01.g012550,Cre01.g053550,Cre09.g415500,Cre07.g345400
AT1G14860	NON circadian gene		ostta01g00060,ostta11g02940,ostta07g03360,ostta01g02820,ostta09g02490,ostta05g00520,ostta04g04250,ostta13g01430,ostta10g03435,ostta08g01140,ostta10g03540	Cre02.g106500,Cre06.g291300,Cre03.g184400,Cre15.g643000,Cre16.g688633,Cre03.g144667,Cre12.g523800
AT1G14870	NON circadian gene		ostta12g02130	Cre09.g408800,Cre17.g738050,Cre02.g075000,Cre17.g738000,Cre02.g145900,Cre13.g584775,Cre10.g459226,Cre22.g753897,Cre13.g583450
AT1G14880	NON circadian gene		ostta12g02130	Cre09.g408800,Cre17.g738050,Cre17.g738000,Cre02.g075000,Cre02.g145900,Cre04.g217966
AT1G14890	NON circadian gene		ostta05g04630,ostta02g04530,ostta19g00555	Cre08.g384050
AT1G14900	NON circadian gene		ostta03g00310,ostta05g04760,ostta06g00510,ostta07g02380	Cre07.g329767,Cre02.g075800,Cre17.g714750,Cre21.g752247,Cre03.g207600
AT1G14910	circadian gene	peak_ZT8_trough_ZT0	ostta13g01010,ostta02g04260,ostta14g00650	Cre09.g393136,Cre14.g618300,Cre07.g349900
AT1G14920	NON circadian gene			Cre08.g378450
AT1G14930	NON circadian gene			Cre03.g161050
AT1G14940	NON circadian gene
AT1G14950	NON circadian gene			Cre01.g019400,Cre06.g290850
AT1G14960	circadian gene	peak_ZT4_trough_ZT20	ostta04g02320
AT1G14970	NON circadian gene			Cre08.g361600*,Cre13.g588850*,Cre02.g119450*,Cre02.g110650*,Cre03.g206705*
AT1G14980	circadian gene	peak_ZT12_trough_ZT0	ostta16g01700,ostta02g02180	Cre03.g178450,Cre07.g334600,Cre02.g120301,Cre13.g565311,Cre14.g608250,Cre13.g578676
AT1G14990	circadian gene	peak_ZT12_trough_ZT0	ostta05g05020,ostta20g00380	Cre11.g483450,Cre08.g378050,Cre12.g523150
AT1G15000	NON circadian gene		ostta18g00370	Cre02.g116500,Cre01.g011300,Cre01.g037000,Cre01.g047300,Cre05.g239700
AT1G15010	NON circadian gene		ostta02g03930,ostta13g02740,ostta04g01340	Cre12.g559553,Cre02.g145602,Cre04.g228250,Cre01.g036550,Cre11.g469100,Cre17.g700000,Cre05.g237890
AT1G15015	NON circadian gene		ostta03g00320*,ostta05g02310*,ostta08g02620*	Cre01.g012244,Cre12.g501717,Cre09.g390949
AT1G15020	circadian gene	peak_ZT0_trough_ZT12	ostta10g02970	Cre04.g230928,Cre10.g460250,Cre09.g414550
AT1G15030	NON circadian gene		ostta13g01290,ostta12g02750,ostta04g01880,ostta06g00055,ostta18g00010,ostta06g02000	Cre12.g486850,Cre01.g004800
AT1G15040	NON circadian gene			Cre06.g275050*
AT1G15045	NON circadian gene		ostta04g04150,ostta03g00370	Cre10.g422876,Cre09.g397701,Cre14.g626300,Cre06.g283826,Cre10.g429702,Cre16.g668502,Cre12.g540250
AT1G15050	NON circadian gene		ostta02g05410,ostta03g05840
AT1G15060	circadian gene	peak_ZT4_trough_ZT16	ostta09g01650,ostta18g00390,ostta01g01220	Cre03.g204300,Cre16.g689733,Cre09.g397290,Cre11.g467776
AT1G15080	NON circadian gene		ostta03g02130,ostta10g03460	Cre05.g230900,Cre05.g240000,Cre02.g103150,Cre17.g710900
AT1G15100	circadian gene	peak_ZT12_trough_ZT8	ostta04g04160	Cre02.g079800,Cre12.g553052,Cre01.g045650
AT1G15110	NON circadian gene		ostta11g01160
AT1G15120	circadian gene	peak_ZT16_trough_ZT4	ostta15g01280,ostta08g00620,ostta13g01250	Cre04.g225450
AT1G15125	NON circadian gene
AT1G15130	circadian gene	peak_ZT16_trough_ZT4	ostta12g01050	Cre01.g004350
AT1G15140	NON circadian gene		ostta02g02720,ostta07g04130,ostta15g02440,ostta04g03820	Cre21.g752947
AT1G15150	NON circadian gene		ostta04g00780,ostta12g00180,ostta17g00170,ostta13g02540	Cre10.g444900,Cre01.g014150,Cre12.g523250,Cre14.g625350,Cre01.g027764,Cre07.g315450,Cre07.g336700,Cre01.g049350
AT1G15160	NON circadian gene		ostta04g00780,ostta12g00180,ostta07g01210,ostta17g00170,ostta04g00900	Cre10.g444900,Cre12.g523250,Cre01.g014150,Cre14.g625350,Cre14.g610750,Cre07.g315450,Cre07.g336700,Cre03.g207153,Cre16.g681050,Cre07.g315300,Cre15.g640900
AT1G15165	NON circadian gene		ostta01g02690*,ostta05g00075*,ostta09g00020*,ostta09g00430*,ostta13g01125*,ostta14g01340*,ostta17g01730*	Cre08.g383550*,Cre11.g479650*,Cre14.g612850*,Cre16.g689250*,Cre06.g277300*,Cre09.g389450*,Cre09.g399550*,Cre09.g390356*,Cre09.g398350*,Cre09.g392505*,Cre17.g705450*,Cre17.g743847*,Cre05.g234654*,Cre15.g635750*,Cre13.g604501*,Cre13.g576550*,Cre03.g144344*,Cre03.g178550*,Cre03.g185750*,Cre01.g016800*
AT1G15170	NON circadian gene		ostta04g00780,ostta12g00180,ostta07g01210,ostta17g00170	Cre01.g014150,Cre14.g625350,Cre12.g523250,Cre01.g027764,Cre14.g610750,Cre03.g203121,Cre08.g361000,Cre16.g665300,Cre08.g362019
AT1G15180	NON circadian gene		ostta01g00580,ostta04g00780,ostta12g00180,ostta17g00170,ostta07g01210	Cre10.g444900,Cre01.g014150,Cre14.g625350,Cre12.g499700,Cre01.g027764,Cre14.g610750,Cre03.g205850,Cre05.g232751
AT1G15190	NON circadian gene		ostta02g01950,ostta01g03180,ostta19g00270,ostta01g05350,ostta10g00740,ostta04g05310,ostta04g03470,ostta01g02330,ostta11g00490,ostta08g04220,ostta01g06650,ostta02g05050,ostta05g01230,ostta01g02790	Cre02.g098400,Cre12.g551501,Cre08.g386050,Cre17.g729900,Cre02.g141766,Cre05.g230803,Cre11.g467682,Cre03.g145247,Cre02.g118151,Cre16.g690900,Cre08.g384650,Cre02.g080250,Cre10.g436550,Cre06.g265750
AT1G15200	NON circadian gene		ostta03g02910,ostta03g04980,ostta08g04140	Cre09.g387300,Cre03.g171900,Cre06.g266550
AT1G15210	NON circadian gene		ostta07g00120,ostta10g01760	Cre12.g540650,Cre16.g655450,Cre17.g723500,Cre09.g395750,Cre04.g224400,Cre04.g224500,Cre11.g467597,Cre17.g728400,Cre16.g693203
AT1G15215	NON circadian gene		ostta09g00180	Cre14.g618611
AT1G15220	NON circadian gene		ostta11g01915,ostta07g02900	Cre03.g157564,Cre06.g278288,Cre04.g226350,Cre10.g444800
AT1G15230	circadian gene	peak_ZT20_trough_ZT8	ostta01g02260,ostta10g03050,ostta11g01915,ostta07g00820,ostta13g00670,ostta16g01770,ostta04g01780,ostta09g00890,ostta07g01300,ostta03g05480,ostta20g00470,ostta06g04470,ostta01g00830,ostta04g00420,ostta06g00510	Cre12.g518300,Cre07.g320300,Cre14.g615350,Cre04.g216150,Cre07.g319050,Cre03.g165400,Cre08.g383350,Cre10.g432200,Cre02.g084000,Cre05.g243650,Cre05.g244650,Cre10.g451800,Cre13.g563200,Cre13.g586250,Cre16.g668200,Cre09.g396809,Cre05.g241655
AT1G15240	NON circadian gene		ostta08g02560*	Cre02.g088450*
AT1G15250	circadian gene	peak_ZT8_trough_ZT20	ostta07g04180,ostta03g01350,ostta09g03200,ostta07g00750	Cre12.g545703
AT1G15260	NON circadian gene		ostta11g00780,ostta16g00810,ostta03g02480,ostta06g04070,ostta19g00430
AT1G15270	NON circadian gene		ostta01g06300,ostta06g00280,ostta01g00180,ostta02g03680	Cre10.g438600,Cre14.g626300,Cre11.g476000,Cre09.g388578,Cre17.g698516,Cre12.g483850,Cre15.g641500,Cre13.g583287,Cre07.g343050,Cre06.g306100
AT1G15280	NON circadian gene			Cre10.g456700,Cre04.g212450,Cre07.g342600,Cre17.g731200,Cre07.g313900
AT1G15290	circadian gene	peak_ZT4_trough_ZT16
AT1G15310	circadian gene	peak_ZT8_trough_ZT16	ostta10g00540,ostta01g00810	Cre13.g569200,Cre11.g479750
AT1G15320	NON circadian gene		ostta07g00660,ostta13g02810,ostta01g03700,ostta16g00260,ostta06g02490,ostta02g01370	Cre11.g467531,Cre06.g307551
AT1G15330	NON circadian gene		ostta03g02350,ostta02g01370	Cre07.g319850*,Cre11.g467541*,Cre14.g614300*,Cre09.g405800*,Cre17.g729450*,Cre02.g095077*,Cre02.g112600*,Cre01.g038700*,Cre12.g484350*,Cre12.g528000*
AT1G15340	NON circadian gene		ostta15g00510,ostta04g00830,ostta02g05290	Cre17.g704251,Cre13.g565400,Cre05.g244650,Cre16.g689311,Cre05.g239500,Cre02.g095146,Cre03.g171900,Cre05.g230850,Cre11.g478800,Cre16.g688800,Cre12.g507150
AT1G15350	NON circadian gene		ostta15g00290	Cre17.g724125,Cre11.g467769,Cre14.g614600,Cre16.g691754
AT1G15360	NON circadian gene		ostta03g02110,ostta04g03600	Cre09.g391060
AT1G15370	NON circadian gene		ostta17g00980,ostta10g02590,ostta07g00470,ostta03g04110,ostta15g01735,ostta10g02470,ostta08g02060,ostta09g00290,ostta14g00880,ostta04g03320,ostta05g01970	Cre10.g449550
AT1G15380	NON circadian gene		ostta06g00540	Cre22.g753397,Cre06.g263200
AT1G15385	NON circadian gene			Cre11.g467646
AT1G15390	NON circadian gene		ostta02g05200,ostta03g05750,ostta02g02660,ostta07g02980,ostta08g00430,ostta11g00450,ostta08g03370,ostta04g02450	Cre03.g172100,Cre01.g039750
AT1G15400	circadian gene	peak_ZT0_trough_ZT4	ostta07g01180,ostta04g00340
AT1G15410	circadian gene	peak_ZT20_trough_ZT8	ostta09g02720	Cre11.g467776,Cre06.g310900,Cre12.g550501,Cre16.g692650
AT1G15415	NON circadian gene		ostta04g00310	Cre15.g637450,Cre01.g061442,Cre16.g691352,Cre07.g349200
AT1G15420	circadian gene	peak_ZT8_trough_ZT20	ostta08g03090	Cre06.g254150*,Cre10.g438700*,Cre12.g538500*
AT1G15430	NON circadian gene		ostta03g03990	Cre12.g536425
AT1G15440	circadian gene	peak_ZT8_trough_ZT20	ostta02g02490	Cre06.g254150,Cre10.g438700,Cre16.g678808
AT1G15460	NON circadian gene		ostta05g04140	Cre10.g443900,Cre07.g331850,Cre04.g212200
AT1G15470	circadian gene	peak_ZT12_trough_ZT0	ostta10g00810,ostta06g00490,ostta03g01010,ostta05g03320,ostta06g04390	Cre08.g367650
AT1G15480	circadian gene	peak_ZT8_trough_ZT0	ostta02g05030*,ostta06g01100*,ostta12g00370*,ostta13g02895*,ostta17g00500*	Cre08.g358250*,Cre01.g068012*
AT1G15490	circadian gene	peak_ZT16_trough_ZT4	ostta01g04360*,ostta02g05470*,ostta04g03280*,ostta07g04430*,ostta08g01160*,ostta08g04310*,ostta09g01260*,ostta09g01740*,ostta09g02970*,ostta09g03590*,ostta12g00670*,ostta12g01470*,ostta12g01600*,ostta14g00600*,ostta15g02830*,ostta17g01880*,ostta17g02170*	Cre03.g197550
AT1G15500	NON circadian gene		ostta15g00610	Cre08.g358526,Cre13.g581400,Cre17.g697950,Cre01.g041800
AT1G15510	circadian gene	peak_ZT12_trough_ZT0	ostta19g00020	Cre10.g453800,Cre12.g511400
AT1G15520	NON circadian gene		ostta07g00120,ostta10g01760	Cre16.g655450,Cre12.g540650,Cre17.g723500,Cre09.g395750,Cre04.g224500,Cre04.g224400,Cre11.g467597,Cre17.g728400,Cre16.g693203,Cre01.g029900
AT1G15530	NON circadian gene		ostta02g03850
AT1G15540	NON circadian gene		ostta01g06560*,ostta12g01700*,ostta13g02700*	Cre09.g403550*,Cre10.g466700*
AT1G15550	circadian gene	peak_ZT20_trough_ZT12	ostta05g01560	Cre07.g352000,Cre04.g217977
AT1G15570	NON circadian gene		ostta01g06150,ostta02g00150,ostta04g03070	Cre03.g207900,Cre13.g569150,Cre06.g284350,Cre11.g467772,Cre07.g352250,Cre01.g042700
AT1G15580	NON circadian gene		ostta15g00460	Cre12.g558850,Cre03.g167500
AT1G15590	NON circadian gene		ostta02g02200
AT1G15600	NON circadian gene
AT1G15610	NON circadian gene		ostta12g00810,ostta02g02120,ostta17g01990	Cre08.g373372
AT1G15620	NON circadian gene
AT1G15630	NON circadian gene			Cre12.g524750,Cre12.g541250
AT1G15640	NON circadian gene
AT1G15660	NON circadian gene
AT1G15670	circadian gene	peak_ZT0_trough_ZT12		Cre08.g359300
AT1G15680	NON circadian gene		ostta14g03040	Cre02.g075500
AT1G15690	NON circadian gene		ostta01g00980,ostta01g03420,ostta04g03800,ostta07g04510,ostta13g01610	Cre09.g394436,Cre05.g235600,Cre03.g195550
AT1G15700	NON circadian gene		ostta09g01080,ostta01g03770,ostta13g01500	Cre06.g259900,Cre15.g635850,Cre03.g189600
AT1G15710	NON circadian gene			Cre06.g278350,Cre05.g238850,Cre12.g501350
AT1G15720	NON circadian gene		ostta02g03270,ostta18g00390	Cre08.g364050*,Cre07.g345350*,Cre14.g609350*,Cre14.g621050*,Cre14.g633789*,Cre14.g621172*,Cre16.g695600*,Cre16.g677382*,Cre16.g686250*,Cre06.g275350*,Cre06.g289900*,Cre06.g249050*,Cre06.g264400*,Cre09.g411600*,Cre09.g410450*,Cre09.g411950*,Cre09.g399067*,Cre09.g399552*,Cre09.g391353*,Cre09.g397475*
AT1G15730	circadian gene	peak_ZT8_trough_ZT16	ostta07g03130,ostta02g04860,ostta06g02290,ostta13g01440	Cre16.g692901,Cre05.g234652,Cre01.g052000,Cre14.g613200,Cre02.g119500
AT1G15740	circadian gene	peak_ZT0_trough_ZT12	ostta07g00890,ostta03g03550,ostta03g05540	Cre16.g687700,Cre11.g467669
AT1G15750	circadian gene	peak_ZT0_trough_ZT8	ostta01g00460*,ostta01g02490*,ostta01g04190*,ostta01g05230*,ostta01g05280*,ostta01g05420*,ostta01g05470*,ostta01g05900*,ostta01g06420*,ostta02g00410*,ostta02g00650*,ostta02g02490*,ostta02g03450*,ostta02g05390*,ostta03g01670*,ostta03g01830*,ostta03g02210*,ostta03g03970*,ostta03g04140*,ostta03g04990*	Cre06.g305350
AT1G15757	NON circadian gene		ostta03g00850	Cre02.g095152,Cre16.g669452
AT1G15760	NON circadian gene		ostta01g02780*,ostta11g01250*	Cre17.g712742,Cre09.g391430
AT1G15770	NON circadian gene			Cre10.g418150,Cre07.g339950
AT1G15772	NON circadian gene		ostta09g04460	Cre12.g542150,Cre04.g226811,Cre16.g667701
AT1G15780	NON circadian gene		ostta05g04710*	Cre08.g384150,Cre16.g655515,Cre13.g584800,Cre08.g385250,Cre02.g143150,Cre12.g489150,Cre17.g743130,Cre06.g264100,Cre12.g561150,Cre01.g001450,Cre12.g507900,Cre17.g734350,Cre07.g345031,Cre03.g198500,Cre01.g026050
AT1G15790	circadian gene	peak_ZT12_trough_ZT0	ostta12g01570
AT1G15800	NON circadian gene		ostta06g04345,ostta11g01750,ostta18g00190,ostta07g02380,ostta03g02140,ostta01g04090,ostta02g02870,ostta07g04540,ostta03g01310	Cre01.g055151,Cre14.g622951,Cre17.g711650,Cre10.g466500,Cre16.g678650,Cre05.g237750,Cre14.g622600,Cre02.g092800,Cre01.g002451
AT1G15810	NON circadian gene		ostta01g03150*,ostta05g02870*,ostta08g00580*	Cre07.g331900*,Cre06.g264300*,Cre17.g731250*
AT1G15820	circadian gene	peak_ZT4_trough_ZT16	ostta09g04420,ostta05g03830,ostta02g03330,ostta02g04800,ostta03g04540,ostta03g04550,ostta07g02530,ostta16g02310,ostta14g00065,ostta16g00450,ostta18g01230,ostta09g03110,ostta03g03220,ostta09g02660	Cre06.g272650,Cre16.g687900,Cre10.g425900,Cre06.g278213,Cre16.g673650,Cre06.g283050,Cre10.g452050,Cre07.g344950,Cre17.g720250,Cre08.g367500
AT1G15825	NON circadian gene		ostta03g06030	Cre02.g142466,Cre02.g142386,Cre09.g400515,Cre07.g334600,Cre09.g402293,Cre12.g512790,Cre13.g565350,Cre13.g565280,Cre07.g312950,Cre17.g735250,Cre13.g582290,Cre17.g747947,Cre18.g748097
AT1G15830	circadian gene	peak_ZT4_trough_ZT12	ostta03g01190,ostta03g04940,ostta01g03630,ostta15g01090,ostta04g01160,ostta17g00960	Cre17.g733752,Cre08.g373764,Cre06.g292282,Cre03.g204602,Cre08.g384950,Cre09.g392252,Cre13.g567327,Cre17.g745147,Cre08.g373802,Cre10.g464350,Cre01.g020800,Cre01.g048850,Cre24.g755647,Cre01.g020950,Cre09.g399067,Cre11.g467794,Cre02.g084750,Cre10.g428200
AT1G15840	NON circadian gene		ostta13g02550,ostta01g05140,ostta09g02870,ostta07g02640,ostta07g04250,ostta06g02750,ostta09g01270,ostta18g00590,ostta20g00300,ostta16g02650	Cre01.g016651,Cre09.g389809,Cre01.g071297,Cre12.g495957,Cre03.g202050,Cre10.g428525,Cre13.g582100,Cre15.g637183,Cre06.g302500,Cre17.g711480,Cre09.g392350,Cre08.g368176,Cre02.g095154,Cre12.g553702,Cre02.g104876,Cre03.g176440,Cre10.g465375,Cre08.g378400,Cre17.g734142,Cre07.g323326
AT1G15850	NON circadian gene		ostta04g02990	Cre03.g208552
AT1G15860	NON circadian gene		ostta03g01960,ostta12g01570,ostta09g02710,ostta16g00690,ostta09g01920	Cre12.g487400,Cre01.g014850
AT1G15870	circadian gene	peak_ZT8_trough_ZT20	ostta05g03340,ostta03g01540	Cre10.g447100,Cre04.g225600
AT1G15880	circadian gene	peak_ZT0_trough_ZT4	ostta10g03310,ostta09g02370,ostta07g03565,ostta14g01388	Cre06.g282300
AT1G15885	NON circadian gene		ostta07g02420,ostta09g02640	Cre17.g725800,Cre07.g343789,Cre10.g455150
AT1G15890	NON circadian gene
AT1G15900	NON circadian gene		ostta06g04500,ostta08g03020,ostta08g00630,ostta06g03410,ostta08g03515,ostta15g00220,ostta04g02190	Cre10.g465226,Cre17.g722050,Cre10.g422419,Cre07.g343626,Cre05.g239652,Cre03.g157501,Cre04.g215952,Cre05.g234576,Cre02.g082576,Cre06.g278120,Cre01.g011376,Cre05.g246376,Cre01.g020500,Cre17.g736850,Cre14.g634100,Cre09.g386749
AT1G15910	NON circadian gene		ostta11g00950
AT1G15920	circadian gene	peak_ZT0_trough_ZT8	ostta02g00240	Cre03.g157300,Cre02.g143527
AT1G15930	circadian gene	peak_ZT0_trough_ZT4	ostta06g01150,ostta02g01210,ostta02g00740,ostta13g00670,ostta05g01020,ostta09g03200,ostta08g03600,ostta07g02900,ostta01g01430,ostta05g04240,ostta04g00320	Cre04.g214503,Cre09.g417025,Cre09.g404700,Cre07.g346917,Cre07.g343050,Cre01.g037200,Cre16.g683600,Cre12.g520072,Cre06.g276750,Cre12.g486450,Cre11.g482400,Cre18.g749297
AT1G15940	NON circadian gene		ostta03g05420	Cre11.g482700,Cre03.g180600,Cre03.g194350,Cre07.g334900,Cre09.g389150
AT1G15950	circadian gene	peak_ZT4_trough_ZT16	ostta03g03950,ostta08g01410	Cre12.g497652,Cre12.g497500,Cre12.g497653,Cre12.g497700,Cre07.g324800,Cre13.g569350
AT1G15960	NON circadian gene		ostta15g01250	Cre17.g707700,Cre07.g321951,Cre05.g248300,Cre09.g387500,Cre06.g252750
AT1G15970	NON circadian gene
AT1G15980	NON circadian gene		ostta10g03110,ostta19g00120,ostta04g00740	Cre07.g320800,Cre16.g660800
AT1G15990	NON circadian gene		ostta13g00480*,ostta13g00620*	Cre06.g278111
AT1G16000	circadian gene	peak_ZT12_trough_ZT0	ostta15g02080,ostta02g04920,ostta14g02910	Cre02.g142852
AT1G16010	NON circadian gene		ostta16g02620,ostta08g00300,ostta07g04600,ostta18g01160,ostta19g00480,ostta01g03270	Cre07.g352750,Cre02.g101500,Cre16.g679950,Cre02.g114400,Cre12.g560750,Cre01.g032800
AT1G16020	NON circadian gene			Cre07.g327000,Cre16.g681126
AT1G16022	NON circadian gene			Cre04.g220550,Cre14.g615618,Cre08.g382476,Cre14.g616376,Cre09.g394213,Cre10.g454150,Cre01.g057426
AT1G16025	NON circadian gene		ostta14g00075,ostta03g05040	Cre02.g114800,Cre12.g559550
AT1G16030	NON circadian gene		ostta17g02030,ostta02g01020,ostta04g04040,ostta06g00860,ostta02g01910,ostta12g00160	Cre08.g372100,Cre02.g080700,Cre02.g080600,Cre06.g250100,Cre09.g393200,Cre12.g535700,Cre16.g677000,Cre10.g439900
AT1G16040	NON circadian gene		ostta03g05440,ostta02g00190	Cre16.g688414,Cre01.g070202,Cre17.g703550,Cre09.g386450
AT1G16060	circadian gene	peak_ZT4_trough_ZT16	ostta08g04170,ostta03g02220,ostta13g02000,ostta01g04040,ostta03g03730,ostta04g04660	Cre03.g189100
AT1G16070	NON circadian gene		ostta06g01870	Cre16.g667450,Cre12.g520650
AT1G16080	NON circadian gene		ostta07g04160,ostta06g03530,ostta10g01940,ostta01g00770,ostta12g02760,ostta17g01540,ostta06g03830,ostta14g02775,ostta02g00562,ostta09g04410,ostta01g05980,ostta12g00460,ostta14g02670,ostta17g02200,ostta15g00380,ostta18g01610,ostta05g00220,ostta07g01540	Cre10.g435850,Cre09.g396213,Cre03.g167050,Cre21.g752197,Cre07.g357350,Cre02.g111700,Cre06.g300700,Cre10.g461650,Cre14.g620300,Cre06.g256250,Cre03.g195850,Cre04.g229700,Cre03.g180000,Cre13.g578900,Cre02.g086500,Cre06.g294950,Cre09.g387100,Cre02.g082200
AT1G16090	NON circadian gene
AT1G16110	NON circadian gene
AT1G16120	NON circadian gene			Cre02.g087750
AT1G16130	NON circadian gene			Cre07.g349000,Cre16.g668700
AT1G16150	NON circadian gene			Cre16.g668700
AT1G16160	NON circadian gene		ostta17g00560	Cre02.g087750
AT1G16170	circadian gene	peak_ZT0_trough_ZT12	ostta02g01300,ostta02g01210,ostta14g00890,ostta05g00320,ostta18g00275,ostta02g03510,ostta11g03180,ostta05g03170,ostta09g00380	Cre16.g665328,Cre17.g719750
AT1G16180	NON circadian gene		ostta02g02890,ostta07g03850,ostta04g00540	Cre09.g412803,Cre07.g357750
AT1G16190	NON circadian gene		ostta10g01910,ostta18g00580	Cre08.g366400
AT1G16210	NON circadian gene		ostta03g03820,ostta07g02800,ostta10g01400,ostta02g05000,ostta14g00580,ostta03g03400,ostta01g01630	Cre14.g629500,Cre17.g717700,Cre12.g553000
AT1G16220	NON circadian gene		ostta07g04460,ostta07g02140,ostta17g00730	Cre03.g160150,Cre03.g170250,Cre12.g495450,Cre12.g537350
AT1G16225	NON circadian gene		ostta05g03110,ostta18g00120	Cre17.g709350,Cre07.g339700,Cre03.g203457
AT1G16230	NON circadian gene		ostta10g03530,ostta03g00340,ostta06g00950,ostta02g00350,ostta08g02270	Cre17.g709350,Cre03.g174476,Cre02.g092850,Cre07.g323200
AT1G16240	circadian gene	peak_ZT0_trough_ZT4	ostta10g00070,ostta03g00720,ostta06g03310,ostta05g04500	Cre17.g709350,Cre06.g290100,Cre10.g444950
AT1G16250	NON circadian gene		ostta04g03820,ostta02g00790	Cre14.g610850,Cre06.g278227,Cre14.g612250,Cre16.g685500,Cre16.g681126
AT1G16260	circadian gene	peak_ZT0_trough_ZT4		Cre02.g104450
AT1G16270	NON circadian gene			Cre02.g095129,Cre06.g301000,Cre01.g030700,Cre02.g102900,Cre01.g011850,Cre01.g000200,Cre02.g108750,Cre16.g689300,Cre01.g030600,Cre12.g552150
AT1G16280	circadian gene	peak_ZT8_trough_ZT20	ostta12g00590,ostta02g02030,ostta08g03670,ostta10g00150,ostta08g03230,ostta13g02520,ostta17g02160,ostta07g03380,ostta05g03210,ostta10g00320,ostta04g00970,ostta07g01790,ostta07g02820,ostta12g03030,ostta04g05280,ostta03g02340,ostta14g01270,ostta09g01780,ostta06g01940,ostta12g00350	Cre17.g719000,Cre03.g199647,Cre03.g197550
AT1G16290	NON circadian gene
AT1G16300	NON circadian gene		ostta10g03420,ostta01g01560,ostta02g02870	Cre12.g485150,Cre01.g010900,Cre07.g354200,Cre10.g420850
AT1G16310	NON circadian gene		ostta03g02730,ostta01g01380	Cre03.g160800*,Cre03.g160550*,Cre03.g160750*
AT1G16320	NON circadian gene		ostta05g02150*,ostta06g00320*,ostta11g02790*,ostta17g01020*	Cre17.g731100,Cre13.g607550
AT1G16330	NON circadian gene		ostta01g06150	Cre06.g284350*,Cre06.g289750*,Cre17.g698150*,Cre03.g207900*,Cre10.g466200*
AT1G16340	NON circadian gene			Cre16.g683200,Cre12.g528650,Cre12.g551802,Cre06.g303950,Cre03.g171500,Cre01.g012300,Cre06.g270726,Cre16.g674938
AT1G16350	circadian gene	peak_ZT8_trough_ZT0	ostta02g00810,ostta12g00770	Cre14.g614300,Cre16.g691950,Cre01.g041752
AT1G16360	NON circadian gene		ostta01g05450,ostta09g03290	Cre06.g278300
AT1G16370	NON circadian gene		ostta04g01390	Cre10.g463100
AT1G16380	NON circadian gene		ostta01g00050*,ostta01g05590*,ostta02g01610*,ostta08g04100*,ostta12g02520*,ostta13g00990*,ostta14g02540*,ostta16g02530*	Cre16.g687450
AT1G16390	circadian gene	peak_ZT0_trough_ZT12	ostta04g01390,ostta10g01570	Cre16.g686800*,Cre02.g075050*
AT1G16400	NON circadian gene		ostta01g05550*,ostta03g03620*,ostta07g00380*,ostta07g01710*,ostta07g03350*,ostta08g01560*,ostta09g02540*,ostta11g01340*,ostta13g02440*,ostta15g00680*	Cre08.g373100*,Cre08.g384000*,Cre07.g354400*,Cre07.g354450*,Cre07.g356250*,Cre07.g354350*,Cre07.g357157*,Cre07.g340850*,Cre07.g325000*,Cre11.g467786*,Cre11.g467627*,Cre11.g467527*,Cre14.g626400*,Cre16.g648200*,Cre16.g659200*,Cre16.g678437*,Cre09.g397216*,Cre09.g397105*,Cre09.g397734*,Cre09.g396994*
AT1G16410	NON circadian gene		ostta01g05550*,ostta03g03620*,ostta07g00380*,ostta07g01710*,ostta07g03350*,ostta08g01560*,ostta09g02540*,ostta11g01340*,ostta13g02440*,ostta15g00680*	Cre07.g340850
AT1G16420	NON circadian gene		ostta16g00030*	Cre03.g184700
AT1G16430	NON circadian gene		ostta08g02320,ostta15g00575	Cre09.g409850,Cre13.g584170,Cre02.g096737,Cre16.g690100,Cre16.g677738,Cre13.g585200
AT1G16440	NON circadian gene		ostta03g02200,ostta09g00810,ostta09g04190	Cre16.g669800,Cre03.g199000,Cre01.g029850
AT1G16445	NON circadian gene		ostta06g02680,ostta15g00220,ostta10g02850	Cre12.g517550,Cre01.g019600
AT1G16460	NON circadian gene		ostta15g00090	Cre13.g607050,Cre12.g535019,Cre02.g113950
AT1G16470	circadian gene	peak_ZT12_trough_ZT0	ostta06g00190,ostta10g01180,ostta02g00110,ostta06g00350,ostta01g05005,ostta10g03135,ostta02g01460,ostta02g02360	Cre08.g373250,Cre10.g418100,Cre17.g705400,Cre01.g030850,Cre17.g724350,Cre14.g619550,Cre10.g424400,Cre12.g531100
AT1G16480	NON circadian gene			Cre13.g588150
AT1G16490	NON circadian gene		ostta01g06050*,ostta02g03300*,ostta02g04817*,ostta03g00840*,ostta03g02140*,ostta03g02980*,ostta04g04770*,ostta05g01280*,ostta05g01770*,ostta06g01220*,ostta06g01950*,ostta06g02340*,ostta09g00450*,ostta11g03070*,ostta12g01420*,ostta12g02780*,ostta13g01520*,ostta15g00690*,ostta15g01430*,ostta15g01730*	Cre08.g364050*,Cre07.g345350*,Cre14.g609350*,Cre14.g621050*,Cre14.g633789*,Cre14.g621172*,Cre16.g695600*,Cre16.g677382*,Cre16.g686250*,Cre06.g275350*,Cre06.g289900*,Cre06.g249050*,Cre06.g264400*,Cre09.g411600*,Cre09.g410450*,Cre09.g411950*,Cre09.g399067*,Cre09.g399552*,Cre09.g391353*,Cre09.g397475*
AT1G16500	NON circadian gene		ostta05g03420,ostta14g00800,ostta18g01900	Cre17.g715500,Cre17.g720550,Cre12.g540450
AT1G16510	NON circadian gene		ostta17g00320,ostta01g06550,ostta09g00780,ostta07g02560,ostta08g03760,ostta09g00340,ostta08g02295,ostta01g00960,ostta05g03140,ostta03g00050,ostta20g00660,ostta18g01730	Cre01.g044400,Cre09.g413114,Cre16.g658775,Cre09.g414626,Cre08.g358565,Cre10.g421750,Cre16.g683300,Cre03.g196150,Cre05.g245102
AT1G16515	NON circadian gene			Cre09.g403954,Cre12.g523026
AT1G16520	circadian gene	peak_ZT12_trough_ZT8	ostta15g01860,ostta14g00510,ostta05g04365,ostta15g02300	Cre13.g565150
AT1G16530	circadian gene	peak_ZT0_trough_ZT12	ostta01g00840,ostta03g03530	Cre13.g563926,Cre06.g283100
AT1G16540	NON circadian gene			Cre03.g152000,Cre11.g468600
AT1G16560	circadian gene	peak_ZT12_trough_ZT4	ostta11g00700	Cre02.g074050,Cre13.g591250
AT1G16570	NON circadian gene		ostta18g00880*	Cre03.g185100,Cre16.g672721,Cre04.g217911,Cre10.g465750
AT1G16590	circadian gene	peak_ZT0_trough_ZT4	ostta01g00870,ostta05g04010	Cre03.g164000
AT1G16610	NON circadian gene		ostta09g00785,ostta03g00150,ostta05g02760,ostta15g02340	Cre03.g164950,Cre13.g586916,Cre17.g712000,Cre01.g038650,Cre16.g674250,Cre12.g518772,Cre02.g082600
AT1G16630	NON circadian gene
AT1G16640	NON circadian gene		ostta05g04900,ostta05g04690	Cre07.g354976
AT1G16650	NON circadian gene		ostta03g01700*,ostta04g04950*,ostta05g04840*,ostta09g02090*,ostta11g02210*,ostta12g02210*	Cre03.g161900,Cre01.g060347,Cre09.g400293
AT1G16670	NON circadian gene		ostta01g01780*,ostta01g02180*,ostta01g02850*,ostta01g04270*,ostta01g05030*,ostta01g05490*,ostta01g05680*,ostta02g00460*,ostta02g02910*,ostta02g03370*,ostta02g03420*,ostta02g03720*,ostta02g03780*,ostta02g03890*,ostta03g01180*,ostta03g02200*,ostta03g03410*,ostta03g04140*,ostta03g04700*,ostta03g05420*	Cre12.g517600,Cre12.g554051,Cre02.g095148,Cre06.g266550
AT1G16680	NON circadian gene			Cre10.g445900*
AT1G16690	NON circadian gene		ostta16g01190,ostta12g01840,ostta09g04185,ostta11g00470	Cre04.g229398,Cre03.g198700,Cre12.g538900,Cre03.g196400
AT1G16700	NON circadian gene		ostta17g00970,ostta01g04400	Cre12.g496750,Cre07.g350950,Cre03.g174650,Cre01.g024150,Cre05.g238850,Cre16.g651500
AT1G16705	NON circadian gene		ostta07g00230,ostta08g01700,ostta04g02970,ostta12g01110,ostta20g00380	Cre08.g382850,Cre01.g045650,Cre07.g327350,Cre16.g658600
AT1G16710	NON circadian gene		ostta04g03460	Cre03.g189650
AT1G16720	circadian gene	peak_ZT0_trough_ZT12	ostta16g02590	Cre13.g578650
AT1G16730	circadian gene	peak_ZT0_trough_ZT16	ostta08g02740,ostta06g04540	Cre03.g144647,Cre16.g675246,Cre12.g544900
AT1G16740	NON circadian gene		ostta14g02300,ostta10g01060	Cre01.g052350,Cre04.g226811
AT1G16750	circadian gene	peak_ZT12_trough_ZT8		Cre14.g618300
AT1G16760	NON circadian gene		ostta05g02840	Cre19.g750647,Cre02.g098550,Cre02.g118750,Cre07.g319350,Cre16.g695218
AT1G16770	NON circadian gene		ostta20g00780,ostta12g01320,ostta02g00370	Cre02.g143527,Cre12.g547050,Cre06.g266550,Cre16.g665850
AT1G16780	circadian gene	peak_ZT8_trough_ZT0	ostta04g03800,ostta01g03420,ostta01g00980	Cre09.g394436,Cre17.g698850
AT1G16790	circadian gene	peak_ZT8_trough_ZT20	ostta02g03750,ostta09g02690,ostta13g00740,ostta01g01140,ostta14g00030,ostta01g03850	Cre03.g164550,Cre14.g631141,Cre07.g329000,Cre01.g066552
AT1G16800	NON circadian gene		ostta02g04230,ostta08g04260	Cre13.g605900,Cre06.g300750
AT1G16810	NON circadian gene		ostta02g03790,ostta10g01930,ostta09g02500,ostta09g00270	Cre16.g686900,Cre09.g391763,Cre12.g509800
AT1G16820	NON circadian gene		ostta08g03640	Cre01.g062172,Cre02.g141686
AT1G16825	NON circadian gene		ostta02g01580,ostta07g01930,ostta12g01200,ostta12g00660,ostta16g02320	Cre11.g478350,Cre03.g190281,Cre02.g143227,Cre16.g687652,Cre11.g482400
AT1G16830	circadian gene	peak_ZT8_trough_ZT0	ostta03g02580	Cre01.g025950*,Cre12.g511400*
AT1G16840	NON circadian gene		ostta01g02500,ostta01g00960,ostta04g01950,ostta04g05000,ostta03g00760,ostta11g02610	Cre07.g349450,Cre02.g118550,Cre16.g651300,Cre03.g148500,Cre07.g325600,Cre02.g105300,Cre05.g244850,Cre06.g260900,Cre05.g244052
AT1G16850	circadian gene	peak_ZT8_trough_ZT4	ostta01g00230,ostta13g00740,ostta02g03750,ostta13g00610,ostta18g01330,ostta11g01970	Cre12.g518450,Cre12.g526339,Cre12.g526201,Cre12.g542000,Cre17.g727350,Cre02.g076400,Cre16.g684550,Cre25.g756347
AT1G16858	NON circadian gene
AT1G16860	NON circadian gene		ostta05g04600,ostta09g03370,ostta09g01980,ostta03g02590,ostta07g04020,ostta09g03680	Cre06.g306450,Cre07.g340150,Cre02.g094650,Cre14.g625901,Cre17.g705778
AT1G16870	circadian gene	peak_ZT8_trough_ZT0	ostta03g05740	Cre03.g176700*
AT1G16880	circadian gene	peak_ZT16_trough_ZT8	ostta18g00330,ostta15g00220,ostta10g02980,ostta09g04170,ostta10g00545,ostta16g01095,ostta11g02180,ostta04g02980,ostta13g01330,ostta18g00600,ostta14g00560,ostta17g02200,ostta04g01130,ostta01g03620,ostta17g00350,ostta01g00140	Cre01.g061077,Cre11.g476351,Cre16.g673850,Cre09.g387504,Cre10.g431700,Cre12.g557700,Cre03.g146007,Cre12.g524200,Cre16.g658075,Cre16.g682650,Cre01.g059252,Cre23.g754397
AT1G16890	NON circadian gene		ostta05g02510,ostta14g00660,ostta05g04930,ostta14g02945,ostta05g02620,ostta07g00130,ostta04g04730,ostta05g01850,ostta09g00510,ostta04g03260	Cre01.g026600,Cre16.g693700,Cre06.g292800,Cre06.g294850,Cre05.g240150,Cre01.g046850,Cre12.g515450,Cre08.g370850,Cre02.g142000,Cre02.g141450,Cre03.g167000,Cre10.g430050,Cre01.g027200,Cre11.g467640,Cre14.g612800
AT1G16900	NON circadian gene		ostta04g01000,ostta06g00765	Cre17.g709700
AT1G16905	NON circadian gene			Cre08.g373349
AT1G16910	NON circadian gene		ostta14g02230	Cre09.g415150,Cre09.g414951,Cre10.g420000,Cre05.g232304,Cre06.g272475
AT1G16916	NON circadian gene		ostta15g02080,ostta04g00310,ostta07g03180,ostta15g00270	Cre10.g459750,Cre02.g089000,Cre02.g092926,Cre07.g328750,Cre02.g141306,Cre08.g358556,Cre09.g402219,Cre17.g702550,Cre08.g358500,Cre06.g278195,Cre08.g358582
AT1G16920	circadian gene	peak_ZT0_trough_ZT4	ostta02g01490,ostta07g00770,ostta07g00740,ostta05g01960,ostta09g03950	Cre03.g189250,Cre12.g560150,Cre09.g390763,Cre09.g386900,Cre06.g262850,Cre17.g722350
AT1G16930	NON circadian gene
AT1G16940	NON circadian gene
AT1G16950	NON circadian gene		ostta08g02090,ostta19g00250,ostta05g01890,ostta02g02320	Cre06.g299926,Cre01.g038376,Cre06.g256950,Cre09.g398697,Cre09.g386107,Cre01.g004250,Cre14.g627466,Cre03.g186900,Cre04.g217981,Cre09.g412676,Cre01.g028950,Cre01.g024601
AT1G16960	NON circadian gene		ostta17g01480,ostta11g00030,ostta04g03350,ostta02g04770	Cre12.g538950
AT1G16970	NON circadian gene		ostta08g03530	Cre13.g607500
AT1G16980	NON circadian gene		ostta01g02440,ostta12g02400	Cre06.g278221,Cre16.g686200
AT1G17000	NON circadian gene		ostta01g02440,ostta12g02400	Cre06.g278221,Cre16.g686200
AT1G17010	NON circadian gene		ostta09g02720	Cre09.g403550*,Cre10.g466700*
AT1G17020	NON circadian gene		ostta16g00260	Cre09.g403550*,Cre10.g466700*
AT1G17030	NON circadian gene		ostta13g01030	Cre03.g157000
AT1G17040	NON circadian gene			Cre07.g325744*
AT1G17050	circadian gene	peak_ZT4_trough_ZT8	ostta17g01400,ostta04g03170,ostta12g01280,ostta03g01540,ostta09g02660	Cre12.g484200
AT1G17060	circadian gene	peak_ZT20_trough_ZT8	ostta01g05550*,ostta03g03620*,ostta07g00380*,ostta07g01710*,ostta07g03350*,ostta08g01560*,ostta09g02540*,ostta11g01340*,ostta13g02440*,ostta15g00680*	Cre10.g427350
AT1G17070	NON circadian gene		ostta15g00760	Cre07.g325713
AT1G17080	circadian gene	peak_ZT16_trough_ZT4	ostta01g04770,ostta09g01730,ostta07g04470	Cre03.g202785
AT1G17090	circadian gene	peak_ZT20_trough_ZT4
AT1G17100	circadian gene	peak_ZT12_trough_ZT8	ostta03g01650*,ostta03g03490*,ostta06g00320*	Cre06.g299700,Cre16.g683081
AT1G17110	NON circadian gene		ostta11g01990	Cre06.g248950
AT1G17120	circadian gene	peak_ZT0_trough_ZT12	ostta15g00190,ostta05g04470	Cre07.g329050,Cre02.g098650
AT1G17130	NON circadian gene		ostta10g01560,ostta18g00140	Cre17.g741100
AT1G17140	NON circadian gene		ostta10g01745,ostta03g02040,ostta11g00320,ostta03g02400,ostta05g01410,ostta11g01190,ostta10g02330,ostta11g00090,ostta13g01850	Cre12.g511000,Cre16.g677250,Cre12.g557950,Cre05.g239650,Cre03.g189300,Cre12.g546300,Cre02.g097200,Cre16.g689311,Cre07.g351750,Cre06.g263900,Cre02.g145850,Cre17.g697350,Cre12.g545600,Cre19.g750847,Cre17.g702650
AT1G17145	NON circadian gene		ostta10g02280
AT1G17147	NON circadian gene		ostta16g01840,ostta18g00770	Cre03.g143707,Cre12.g538492,Cre11.g467640,Cre07.g323400,Cre11.g482276,Cre01.g034875,Cre16.g691204
AT1G17150	NON circadian gene			Cre12.g556350*
AT1G17160	circadian gene	peak_ZT0_trough_ZT4	ostta16g01970,ostta09g04170,ostta17g01260	Cre10.g424500,Cre13.g561850
AT1G17170	NON circadian gene		ostta14g01390,ostta02g01240,ostta08g01810
AT1G17180	NON circadian gene		ostta14g01390	Cre16.g670973,Cre11.g467646,Cre02.g095146,Cre07.g339500,Cre06.g255150
AT1G17190	circadian gene	peak_ZT8_trough_ZT0	ostta14g01390,ostta05g00520	Cre16.g670973
AT1G17200	circadian gene	peak_ZT0_trough_ZT12	ostta11g02620,ostta01g03400,ostta08g00910	Cre15.g642875
AT1G17210	circadian gene	peak_ZT0_trough_ZT8	ostta17g01720*	Cre09.g394843,Cre24.g755797,Cre16.g669500,Cre10.g434650,Cre17.g712500
AT1G17220	NON circadian gene		ostta03g02100,ostta09g00930,ostta03g04790,ostta05g01120	Cre07.g341850,Cre16.g691327,Cre11.g467623,Cre01.g034750
AT1G17230	NON circadian gene		ostta01g01370	Cre12.g502901,Cre16.g654850,Cre09.g388875,Cre12.g540950
AT1G17235	NON circadian gene		ostta08g00580	Cre31.g758397
AT1G17240	NON circadian gene		ostta06g03340,ostta17g00040	Cre03.g144324
AT1G17250	NON circadian gene		ostta06g03340	Cre01.g054100,Cre16.g656050,Cre07.g316200,Cre13.g589940,Cre12.g540950
AT1G17260	NON circadian gene		ostta06g01380,ostta03g04900,ostta01g00890,ostta09g02130,ostta15g01480	Cre10.g459200,Cre03.g164600,Cre03.g165050,Cre11.g467795,Cre05.g242350,Cre09.g410050,Cre06.g263950,Cre02.g145100,Cre12.g505350,Cre16.g681750,Cre04.g217979,Cre17.g734741
AT1G17270	NON circadian gene			Cre08.g361600*,Cre13.g588850*,Cre02.g119450*,Cre02.g110650*,Cre03.g206705*
AT1G17280	NON circadian gene		ostta14g00590,ostta01g05950,ostta06g02030	Cre08.g372400,Cre03.g202897
AT1G17285	NON circadian gene		ostta09g01540,ostta14g00185	Cre05.g239652,Cre04.g218700,Cre16.g657000,Cre12.g525990
AT1G17290	NON circadian gene		ostta03g02830,ostta16g00710,ostta02g01690,ostta19g00440	Cre06.g284700,Cre10.g451950,Cre13.g564400,Cre01.g029950
AT1G17300	NON circadian gene		ostta06g01230,ostta02g05480	Cre17.g724550,Cre12.g560902,Cre10.g440400,Cre02.g104050,Cre16.g679300,Cre11.g467640,Cre12.g536100,Cre06.g294776,Cre03.g153450
AT1G17310	NON circadian gene		ostta10g02260,ostta18g00860	Cre12.g498700,Cre12.g485750
AT1G17330	circadian gene	peak_ZT0_trough_ZT8	ostta03g00420,ostta06g01740,ostta14g02610,ostta04g04070,ostta06g00400	Cre05.g234647,Cre03.g200950,Cre03.g168600
AT1G17340	NON circadian gene		ostta06g02690*	Cre09.g388750,Cre12.g537500
AT1G17345	NON circadian gene			Cre10.g451800,Cre12.g551802
AT1G17350	NON circadian gene		ostta06g02810,ostta05g02570	Cre02.g076750,Cre02.g087324,Cre13.g584135
AT1G17360	circadian gene	peak_ZT20_trough_ZT8		Cre17.g701050
AT1G17370	NON circadian gene		ostta05g04170	Cre03.g212529
AT1G17380	NON circadian gene			Cre16.g690100
AT1G17400	NON circadian gene		ostta03g01700,ostta10g03260
AT1G17410	circadian gene	peak_ZT0_trough_ZT4	ostta11g03110,ostta15g00150,ostta13g00610	Cre07.g325734,Cre16.g650550,Cre12.g558700
AT1G17420	circadian gene	peak_ZT12_trough_ZT0		Cre10.g438350
AT1G17430	circadian gene	peak_ZT12_trough_ZT0	ostta16g01635	Cre08.g383050*,Cre09.g407300*
AT1G17440	NON circadian gene		ostta01g02970*	Cre17.g735375,Cre07.g325709,Cre16.g655515,Cre03.g177711,Cre03.g159600,Cre10.g464700,Cre08.g384150,Cre01.g026050,Cre12.g507900,Cre11.g480900,Cre03.g183451
AT1G17450	NON circadian gene			Cre12.g518107
AT1G17455	circadian gene	peak_ZT8_trough_ZT4	ostta05g01750	Cre10.g426616
AT1G17460	circadian gene	peak_ZT12_trough_ZT0	ostta03g00840	Cre01.g022800
AT1G17470	circadian gene	peak_ZT0_trough_ZT4	ostta07g04300,ostta01g06080,ostta06g04620,ostta01g06370	Cre01.g058886,Cre06.g252450
AT1G17480	circadian gene	peak_ZT12_trough_ZT0	ostta02g03270	Cre04.g217700,Cre06.g276300,Cre03.g201350
AT1G17490	circadian gene	peak_ZT12_trough_ZT4	ostta06g03970,ostta01g01240,ostta08g00865,ostta07g02940,ostta07g03650,ostta02g03530,ostta09g02750	Cre02.g120301,Cre10.g442041
AT1G17500	circadian gene	peak_ZT8_trough_ZT0	ostta06g03440	Cre16.g656500,Cre03.g186700
AT1G17510	circadian gene	peak_ZT12_trough_ZT4	ostta08g01830,ostta12g01420,ostta04g05020,ostta01g02080,ostta02g05225,ostta12g02920,ostta15g01105,ostta08g00580,ostta05g03800,ostta11g00050	Cre06.g273550,Cre12.g512600
AT1G17520	circadian gene	peak_ZT0_trough_ZT12	ostta13g00740	Cre02.g095034,Cre05.g239400,Cre16.g682400
AT1G17530	circadian gene	peak_ZT0_trough_ZT8	ostta03g01910,ostta12g00460,ostta03g05840,ostta07g01280	Cre10.g434250,Cre13.g589000,Cre02.g095038,Cre03.g175584,Cre09.g389000,Cre12.g552005,Cre12.g540800,Cre17.g713575,Cre03.g148400
AT1G17540	NON circadian gene		ostta03g05890	Cre19.g750647
AT1G17545	NON circadian gene		ostta19g00200	Cre08.g358616*,Cre08.g365632*,Cre16.g672397*,Cre16.g680566*,Cre16.g647800*,Cre06.g278260*,Cre09.g410600*,Cre09.g390600*,Cre17.g715700*,Cre02.g084250*,Cre02.g141250*,Cre03.g211073*,Cre03.g198000*,Cre03.g190000*,Cre03.g170250*,Cre03.g186950*,Cre03.g201400*,Cre01.g041450*,Cre01.g030200*,Cre01.g008150*
AT1G17550	NON circadian gene		ostta09g03780,ostta06g01750,ostta01g01390	Cre03.g186950,Cre03.g211073,Cre03.g148350,Cre16.g668837
AT1G17560	circadian gene	peak_ZT8_trough_ZT0	ostta16g00530,ostta09g00090,ostta03g05550	Cre03.g150750
AT1G17580	circadian gene	peak_ZT0_trough_ZT12	ostta06g03320	Cre16.g658650,Cre13.g563800,Cre09.g416250
AT1G17590	NON circadian gene		ostta14g00260*
AT1G17600	circadian gene	peak_ZT12_trough_ZT4
AT1G17610	circadian gene	peak_ZT12_trough_ZT4		Cre07.g350950
AT1G17615	NON circadian gene		ostta01g01390
AT1G17620	NON circadian gene		ostta18g01330,ostta04g01640,ostta12g00360	Cre05.g234662
AT1G17630	NON circadian gene		ostta05g04120	Cre01.g025950*,Cre12.g511400*
AT1G17640	NON circadian gene		ostta01g03740	Cre12.g560300,Cre10.g428200,Cre06.g254800
AT1G17650	NON circadian gene		ostta05g00220,ostta12g00290,ostta06g03680,ostta07g04260	Cre06.g278148,Cre11.g467617,Cre16.g684350,Cre12.g554600,Cre02.g082651
AT1G17665	circadian gene	peak_ZT8_trough_ZT4	ostta03g03650,ostta05g03560	Cre10.g436350,Cre09.g389430
AT1G17680	NON circadian gene		ostta04g03455,ostta06g00290,ostta05g00770,ostta13g00920
AT1G17690	circadian gene	peak_ZT4_trough_ZT20	ostta16g00700	Cre04.g218300
AT1G17700	circadian gene	peak_ZT0_trough_ZT12	ostta11g00140,ostta11g00710	Cre07.g355850
AT1G17710	NON circadian gene			Cre14.g631850*,Cre02.g114500*
AT1G17720	NON circadian gene		ostta04g00510,ostta14g01310	Cre01.g055420
AT1G17730	NON circadian gene		ostta01g05880,ostta08g03130,ostta02g00080,ostta03g00050	Cre03.g188500,Cre04.g213450,Cre17.g735400,Cre07.g324400,Cre14.g625650,Cre07.g319330,Cre12.g511550
AT1G17744	NON circadian gene		ostta18g00440,ostta01g03210	Cre01.g046800,Cre14.g617276,Cre17.g743397
AT1G17745	circadian gene	peak_ZT12_trough_ZT0	ostta03g05675,ostta20g00055	Cre16.g678101,Cre03.g150050,Cre05.g235800
AT1G17750	NON circadian gene		ostta11g03290	Cre01.g054100,Cre01.g017951,Cre01.g017550,Cre09.g388875,Cre07.g339900,Cre02.g076900,Cre17.g720300,Cre03.g205697,Cre06.g278129,Cre06.g288908
AT1G17760	NON circadian gene		ostta08g01850,ostta03g00330	Cre12.g506050,Cre06.g278169,Cre10.g449400
AT1G17770	NON circadian gene
AT1G17780	NON circadian gene		ostta05g00010	Cre06.g274600,Cre01.g004500
AT1G17790	NON circadian gene		ostta05g04570	Cre10.g455500
AT1G17800	NON circadian gene		ostta13g01330,ostta02g04905,ostta04g04130,ostta05g02960,ostta04g04670,ostta03g02160	Cre17.g696626
AT1G17810	circadian gene	peak_ZT4_trough_ZT12	ostta14g01700,ostta05g04300,ostta03g04635,ostta02g05310,ostta02g02940,ostta01g00350,ostta03g03540,ostta03g01730,ostta02g05300	Cre12.g547734
AT1G17820	NON circadian gene			Cre06.g300550
AT1G17830	NON circadian gene		ostta13g01290	Cre17.g744797*
AT1G17840	NON circadian gene		ostta04g00610,ostta06g01550,ostta04g03540,ostta09g01615,ostta09g00030,ostta10g01550,ostta05g04370,ostta14g01680,ostta03g01640	Cre06.g265100
AT1G17850	NON circadian gene		ostta03g02370,ostta14g02475,ostta05g00770	Cre06.g304600,Cre06.g283600
AT1G17860	NON circadian gene		ostta06g00470	Cre03.g194517,Cre12.g518400
AT1G17870	circadian gene	peak_ZT4_trough_ZT16	ostta11g00700,ostta05g04360,ostta05g04980,ostta02g03000	Cre03.g206929,Cre01.g049350,Cre03.g189800
AT1G17880	NON circadian gene		ostta02g01960,ostta05g04900,ostta07g00660	Cre03.g213537,Cre12.g499204,Cre01.g006402
AT1G17890	circadian gene	peak_ZT12_trough_ZT0	ostta12g01630,ostta18g01060	Cre01.g019250
AT1G17910	NON circadian gene
AT1G17920	NON circadian gene
AT1G17930	NON circadian gene
AT1G17940	NON circadian gene		ostta09g00700,ostta07g03760	Cre07.g324750,Cre07.g346317,Cre06.g276300
AT1G17950	NON circadian gene		ostta13g02740,ostta07g03790,ostta11g01420	Cre03.g197100
AT1G17960	NON circadian gene		ostta07g01260,ostta07g00280,ostta04g00990	Cre06.g273300,Cre10.g421600
AT1G17970	circadian gene	peak_ZT8_trough_ZT0	ostta08g03930	Cre03.g199500
AT1G17980	NON circadian gene		ostta15g01630	Cre10.g433750
AT1G17990	NON circadian gene			Cre03.g210513,Cre03.g209393,Cre17.g727300,Cre01.g050150,Cre09.g398475,Cre04.g224667,Cre09.g398401
AT1G18000	NON circadian gene		ostta02g02850	Cre14.g611484,Cre02.g104100,Cre12.g526010
AT1G18010	NON circadian gene		ostta02g02850	Cre14.g611484,Cre02.g104100,Cre12.g526010
AT1G18020	NON circadian gene			Cre03.g210513,Cre03.g209393,Cre17.g727300,Cre01.g050150,Cre14.g627050,Cre09.g398475,Cre04.g224667,Cre09.g398401
AT1G18030	NON circadian gene		ostta02g02330,ostta05g03040,ostta13g01905,ostta02g05310	Cre16.g672397,Cre09.g390600,Cre01.g030200,Cre03.g186950,Cre03.g198000,Cre09.g400700,Cre03.g149001
AT1G18040	NON circadian gene		ostta07g01400,ostta04g00110,ostta07g04270,ostta15g00670,ostta01g04270,ostta12g00500,ostta05g02020,ostta02g03780	Cre09.g388000,Cre08.g372550,Cre10.g465900,Cre12.g494500,Cre13.g607300,Cre08.g385650,Cre08.g385850,Cre04.g213904,Cre13.g575650,Cre16.g661100,Cre16.g665600,Cre12.g538300,Cre12.g549800
AT1G18050	NON circadian gene		ostta01g02680*,ostta01g03580*,ostta01g04110*	Cre11.g481700*,Cre16.g686000*,Cre06.g307450*,Cre03.g158150*,Cre04.g222300*
AT1G18060	circadian gene	peak_ZT4_trough_ZT16	ostta13g00825,ostta06g00120,ostta17g02390,ostta11g01960,ostta02g02440,ostta09g03750,ostta07g00500,ostta04g00590,ostta05g01510,ostta08g04020,ostta03g04880,ostta11g02740,ostta20g00170	Cre10.g461650,Cre03.g196900
AT1G18070	NON circadian gene		ostta04g01530,ostta04g05410,ostta05g04800,ostta13g00880,ostta13g02260,ostta06g04010	Cre06.g284750,Cre12.g498600,Cre06.g263450,Cre13.g565750,Cre06.g259150
AT1G18080	NON circadian gene		ostta13g01510,ostta01g05900,ostta08g04190,ostta14g02460,ostta10g00810,ostta09g03660,ostta10g00220,ostta06g01955,ostta02g00650,ostta01g04960	Cre06.g278222,Cre08.g367650,Cre12.g552900,Cre06.g255400,Cre12.g559850,Cre11.g468377,Cre06.g286450,Cre17.g730200,Cre12.g534250,Cre02.g101650,Cre16.g662800,Cre01.g000600,Cre17.g712771,Cre15.g642000,Cre01.g007400,Cre17.g710100
AT1G18090	NON circadian gene		ostta01g04740,ostta16g01750	Cre07.g353950*,Cre16.g670550*,Cre03.g145687*,Cre10.g429050*
AT1G18100	NON circadian gene		ostta13g01480,ostta07g03710	Cre07.g350926,Cre09.g417076,Cre10.g425850
AT1G18130	NON circadian gene		ostta02g05410	Cre02.g079800,Cre03.g178014,Cre07.g321800
AT1G18140	NON circadian gene			Cre02.g098350
AT1G18150	circadian gene	peak_ZT8_trough_ZT0	ostta08g00460,ostta09g04050,ostta15g00110	Cre17.g745447,Cre12.g509000
AT1G18160	NON circadian gene		ostta12g01250,ostta05g03180,ostta11g01250,ostta12g02590,ostta18g00950	Cre03.g159150,Cre02.g095129,Cre01.g011800
AT1G18170	circadian gene	peak_ZT12_trough_ZT4	ostta17g00150,ostta16g00320,ostta03g03500	Cre02.g095097,Cre10.g454250,Cre16.g675550,Cre03.g199650,Cre07.g315700,Cre16.g653650,Cre13.g565083,Cre17.g705778
AT1G18180	NON circadian gene		ostta03g03080,ostta09g00330,ostta04g05120,ostta15g02650,ostta03g00910	Cre09.g401701,Cre02.g080950,Cre17.g707750,Cre06.g258000
AT1G18190	circadian gene	peak_ZT4_trough_ZT0	ostta04g01845,ostta15g01070,ostta03g05340	Cre12.g517500
AT1G18200	NON circadian gene		ostta07g00740,ostta03g05550,ostta18g01670	Cre06.g278139,Cre06.g262850,Cre03.g176500
AT1G18210	circadian gene	peak_ZT16_trough_ZT4	ostta02g00085,ostta03g01980	Cre03.g178150,Cre14.g617550,Cre01.g049050
AT1G18220	NON circadian gene		ostta08g00020	Cre15.g641282
AT1G18250	NON circadian gene		ostta09g04230	Cre02.g102300,Cre06.g307750,Cre13.g563250
AT1G18260	NON circadian gene		ostta16g01990	Cre03.g197400,Cre09.g415550,Cre12.g507550,Cre02.g103700
AT1G18265	NON circadian gene
AT1G18270	circadian gene	peak_ZT0_trough_ZT8	ostta05g03940	Cre11.g477700
AT1G18280	NON circadian gene		ostta01g02070,ostta02g03940,ostta09g04230	Cre14.g622650,Cre16.g653750,Cre03.g143807,Cre10.g448400,Cre16.g684267
AT1G18290	NON circadian gene		ostta04g02070,ostta04g02550,ostta05g00830	Cre02.g119550,Cre17.g701800
AT1G18300	NON circadian gene		ostta01g00060,ostta09g02490,ostta08g04280	Cre02.g106500,Cre01.g002227
AT1G18310	NON circadian gene			Cre06.g252750
AT1G18320	NON circadian gene		ostta05g02230,ostta01g04730,ostta07g00470,ostta08g02030,ostta01g00960,ostta16g00410,ostta01g00110	Cre01.g021050,Cre16.g657050,Cre12.g503900,Cre13.g568672
AT1G18330	circadian gene	peak_ZT4_trough_ZT16	ostta04g04770,ostta06g02340,ostta03g05470	Cre14.g633789*,Cre16.g695600*,Cre09.g411950*,Cre09.g391353*
AT1G18335	NON circadian gene		ostta04g01780	Cre07.g322750,Cre05.g234050
AT1G18340	circadian gene	peak_ZT4_trough_ZT12	ostta01g02120	Cre03.g154600
AT1G18350	NON circadian gene		ostta04g03880,ostta10g01050,ostta16g01050,ostta06g00790,ostta02g02910,ostta07g03760,ostta13g00050	Cre01.g048650,Cre04.g220700,Cre13.g563733,Cre10.g460800,Cre06.g249150,Cre06.g267650
AT1G18360	circadian gene	peak_ZT4_trough_ZT16	ostta08g02160,ostta09g00910	Cre01.g038900,Cre12.g504350,Cre01.g028250,Cre06.g306501
AT1G18370	NON circadian gene		ostta08g01900,ostta08g00900,ostta07g03080	Cre10.g447500
AT1G18390	NON circadian gene
AT1G18400	circadian gene	peak_ZT16_trough_ZT12	ostta14g01990*	Cre04.g224600*
AT1G18410	NON circadian gene		ostta04g00460*,ostta04g03110*,ostta04g04480*,ostta05g03570*,ostta07g03080*,ostta08g00900*,ostta08g01900*,ostta08g02900*,ostta08g03970*,ostta09g02260*,ostta10g00680*,ostta10g02410*,ostta11g02010*,ostta11g00410*,ostta18g01040*	Cre05.g233100,Cre03.g200600,Cre16.g656700,Cre03.g145107
AT1G18420	NON circadian gene
AT1G18440	NON circadian gene		ostta01g02960	Cre02.g076600
AT1G18450	NON circadian gene		ostta04g02590,ostta16g00430,ostta01g02270,ostta14g02920,ostta09g00200	Cre13.g603700,Cre03.g176833,Cre16.g687500,Cre06.g249300,Cre16.g676050,Cre12.g545000,Cre08.g382590
AT1G18460	circadian gene	peak_ZT0_trough_ZT12		Cre12.g541352
AT1G18470	circadian gene	peak_ZT8_trough_ZT0	ostta03g01760,ostta01g05510	Cre03.g169050,Cre08.g373346,Cre02.g085350
AT1G18480	NON circadian gene		ostta05g02590,ostta04g04980,ostta14g00740,ostta18g01390	Cre03.g185200
AT1G18485	circadian gene	peak_ZT16_trough_ZT4
AT1G18486	NON circadian gene		ostta07g02460	Cre08.g367050
AT1G18490	circadian gene	peak_ZT16_trough_ZT4	ostta07g01720,ostta01g01660	Cre06.g272475
AT1G18500	NON circadian gene		ostta01g05260,ostta17g01140,ostta18g00510	Cre06.g258733,Cre06.g289100,Cre12.g546633
AT1G18510	NON circadian gene			Cre07.g341952
AT1G18520	NON circadian gene		ostta08g00380	Cre04.g229850
AT1G18530	NON circadian gene		ostta05g02930	Cre03.g178350,Cre03.g210177,Cre16.g676645,Cre14.g617950,Cre12.g527450,Cre45.g760897,Cre11.g482400,Cre09.g395350
AT1G18540	NON circadian gene		ostta09g04010,ostta14g00560,ostta09g00340	Cre01.g011000,Cre05.g232350,Cre17.g717500,Cre12.g559600,Cre05.g237890
AT1G18550	NON circadian gene		ostta04g04480,ostta05g03570,ostta18g01040,ostta11g02010,ostta08g03970,ostta01g03120	Cre09.g386700,Cre05.g233100,Cre17.g735200
AT1G18560	NON circadian gene
AT1G18570	NON circadian gene		ostta01g06050*,ostta02g03300*,ostta02g04817*,ostta03g00840*,ostta03g02140*,ostta03g02980*,ostta04g04770*,ostta05g01280*,ostta05g01770*,ostta06g01220*,ostta06g01950*,ostta06g02340*,ostta09g00450*,ostta11g03070*,ostta12g01420*,ostta12g02780*,ostta13g01520*,ostta15g00690*,ostta15g01430*,ostta15g01730*	Cre08.g364050*,Cre07.g345350*,Cre14.g609350*,Cre14.g621050*,Cre14.g633789*,Cre14.g621172*,Cre16.g695600*,Cre16.g677382*,Cre16.g686250*,Cre06.g275350*,Cre06.g289900*,Cre06.g249050*,Cre06.g264400*,Cre09.g411600*,Cre09.g410450*,Cre09.g411950*,Cre09.g399067*,Cre09.g399552*,Cre09.g391353*,Cre09.g397475*
AT1G18580	NON circadian gene		ostta01g01530*	Cre05.g233303*
AT1G18590	circadian gene	peak_ZT4_trough_ZT16	ostta10g00700,ostta06g03960	Cre12.g532100
AT1G18600	NON circadian gene		ostta03g02680,ostta17g01050,ostta03g02260	Cre02.g086200
AT1G18610	circadian gene	peak_ZT0_trough_ZT8	ostta05g04660,ostta16g02520,ostta06g01510	Cre16.g685500,Cre02.g074650,Cre01.g050850
AT1G18620	circadian gene	peak_ZT0_trough_ZT12
AT1G18630	circadian gene	peak_ZT12_trough_ZT8	ostta06g02750,ostta14g00960,ostta02g00630,ostta05g00130,ostta10g03400,ostta10g01745,ostta09g01120,ostta04g03500	Cre11.g476300,Cre17.g719150,Cre03.g202339,Cre16.g667150,Cre12.g504450,Cre10.g426632,Cre03.g178276
AT1G18640	NON circadian gene		ostta16g02675,ostta14g01820,ostta08g01020	Cre04.g217955,Cre04.g217959,Cre09.g390245,Cre06.g297250,Cre17.g746897,Cre14.g628566,Cre08.g374550,Cre06.g280650,Cre07.g331600,Cre09.g390604,Cre14.g628500,Cre08.g374436
AT1G18650	NON circadian gene		ostta01g02030,ostta02g03940	Cre09.g390875,Cre12.g538000,Cre12.g518750,Cre02.g095054,Cre17.g716700
AT1G18660	NON circadian gene		ostta11g00400,ostta15g01040,ostta02g02970	Cre06.g303950,Cre02.g119500
AT1G18670	circadian gene	peak_ZT0_trough_ZT12	ostta01g04270	Cre08.g385850
AT1G18680	circadian gene	peak_ZT0_trough_ZT4	ostta15g01280,ostta03g05110,ostta02g02100,ostta04g02105,ostta01g04090	Cre03.g198851
AT1G18690	NON circadian gene		ostta02g02060*,ostta15g01980*,ostta19g00130*,ostta19g00330*,ostta19g00630*	Cre11.g474750*,Cre01.g031650*
AT1G18700	NON circadian gene		ostta05g01990,ostta03g03970	Cre02.g118450
AT1G18710	circadian gene	peak_ZT12_trough_ZT20	ostta01g06050*,ostta02g03300*,ostta02g04817*,ostta03g00840*,ostta03g02140*,ostta03g02980*,ostta04g04770*,ostta05g01280*,ostta05g01770*,ostta06g01220*,ostta06g01950*,ostta06g02340*,ostta09g00450*,ostta11g03070*,ostta12g01420*,ostta12g02780*,ostta13g01520*,ostta15g00690*,ostta15g01430*,ostta15g01730*	Cre16.g695600*,Cre09.g391353*
AT1G18720	circadian gene	peak_ZT12_trough_ZT0		Cre12.g496550
AT1G18730	circadian gene	peak_ZT16_trough_ZT8	ostta06g01910,ostta14g01435,ostta03g04350
AT1G18740	circadian gene	peak_ZT4_trough_ZT12	ostta17g00110	Cre04.g232006
AT1G18750	NON circadian gene		ostta01g05160*	Cre11.g467577*,Cre06.g253250*
AT1G18760	NON circadian gene		ostta01g01480*,ostta04g03050*,ostta04g04160*,ostta04g05140*,ostta06g01850*,ostta06g04040*,ostta09g03120*,ostta10g01450*,ostta10g01720*,ostta10g02440*,ostta10g02890*,ostta10g03150*,ostta12g01460*,ostta11g00420*,ostta12g02620*,ostta13g01990*,ostta13g02730*,ostta13g03080*,ostta14g02345*,ostta15g01870*	Cre08.g381900*,Cre07.g350450*,Cre07.g350867*,Cre07.g337050*,Cre11.g476250*,Cre14.g614400*,Cre16.g651400*,Cre16.g680117*,Cre16.g649833*,Cre16.g669350*,Cre36.g759597*,Cre06.g288450*,Cre06.g278136*,Cre09.g392650*,Cre05.g248550*,Cre05.g231050*,Cre13.g583750*,Cre13.g580750*,Cre13.g604750*,Cre02.g085701*
AT1G18770	NON circadian gene		ostta06g00280,ostta07g01840,ostta01g03670	Cre08.g381900*,Cre07.g350450*,Cre07.g350867*,Cre07.g337050*,Cre11.g476250*,Cre14.g614400*,Cre16.g651400*,Cre16.g680117*,Cre16.g649833*,Cre16.g669350*,Cre36.g759597*,Cre06.g288450*,Cre06.g278136*,Cre09.g392650*,Cre05.g248550*,Cre05.g231050*,Cre13.g583750*,Cre13.g580750*,Cre13.g604750*,Cre02.g085701*
AT1G18773	NON circadian gene		ostta15g01360,ostta12g01180,ostta07g03930,ostta07g01030,ostta09g01540,ostta11g03140,ostta08g00770,ostta14g02270	Cre05.g235018,Cre02.g111250,Cre15.g643392,Cre08.g358450,Cre10.g433476,Cre04.g225176,Cre12.g522900,Cre09.g392467,Cre07.g325200,Cre11.g480116,Cre04.g228625,Cre02.g142727,Cre11.g482276,Cre01.g031875,Cre09.g391504,Cre07.g336450,Cre03.g205100,Cre04.g221850
AT1G18780	NON circadian gene		ostta13g01990	Cre08.g381900*,Cre07.g350450*,Cre07.g350867*,Cre07.g337050*,Cre11.g476250*,Cre14.g614400*,Cre16.g651400*,Cre16.g680117*,Cre16.g649833*,Cre16.g669350*,Cre36.g759597*,Cre06.g288450*,Cre06.g278136*,Cre09.g392650*,Cre05.g248550*,Cre05.g231050*,Cre13.g583750*,Cre13.g580750*,Cre13.g604750*,Cre02.g085701*
AT1G18790	NON circadian gene		ostta02g01710*,ostta02g04300*,ostta05g02380*,ostta07g00080*,ostta14g01760*	Cre02.g095075
AT1G18800	circadian gene	peak_ZT12_trough_ZT0	ostta13g01120	Cre06.g307600
AT1G18810	circadian gene	peak_ZT0_trough_ZT12
AT1G18830	NON circadian gene		ostta12g00850
AT1G18835	NON circadian gene		ostta18g01530	Cre12.g486478,Cre10.g445153
AT1G18840	NON circadian gene			Cre13.g588405,Cre17.g725851
AT1G18850	circadian gene	peak_ZT8_trough_ZT20	ostta03g04970,ostta04g04370,ostta01g02000,ostta13g01335,ostta20g00110,ostta01g02720,ostta13g01970	Cre12.g523950
AT1G18860	NON circadian gene		ostta07g04340*,ostta08g02190*,ostta11g02490*	Cre04.g228400*
AT1G18870	circadian gene	peak_ZT8_trough_ZT0	ostta07g01110	Cre06.g306601,Cre09.g400627,Cre16.g672721
AT1G18871	NON circadian gene		ostta15g00100	Cre14.g634279,Cre37.g759947,Cre07.g325742,Cre17.g724125,Cre08.g378550
AT1G18880	circadian gene	peak_ZT4_trough_ZT12	ostta11g01490*	Cre04.g224700
AT1G18890	NON circadian gene		ostta09g03490,ostta15g01200,ostta05g03390,ostta04g00680	Cre03.g184450
AT1G18900	NON circadian gene		ostta05g01010	Cre12.g554300,Cre01.g039702
AT1G18910	NON circadian gene		ostta11g00420	Cre05.g248550
AT1G18940	NON circadian gene			Cre01.g039950
AT1G18950	NON circadian gene			Cre03.g174500*
AT1G18960	NON circadian gene		ostta01g06050*,ostta02g03300*,ostta02g04817*,ostta03g00840*,ostta03g02140*,ostta03g02980*,ostta04g04770*,ostta05g01280*,ostta05g01770*,ostta06g01220*,ostta06g01950*,ostta06g02340*,ostta09g00450*,ostta11g03070*,ostta12g01420*,ostta12g02780*,ostta13g01520*,ostta15g00690*,ostta15g01430*,ostta15g01730*	Cre08.g364050*,Cre07.g345350*,Cre14.g609350*,Cre14.g621050*,Cre14.g633789*,Cre14.g621172*,Cre16.g695600*,Cre16.g677382*,Cre16.g686250*,Cre06.g275350*,Cre06.g289900*,Cre06.g249050*,Cre06.g264400*,Cre09.g411600*,Cre09.g410450*,Cre09.g411950*,Cre09.g399067*,Cre09.g399552*,Cre09.g391353*,Cre09.g397475*
AT1G18970	NON circadian gene		ostta15g01075	Cre17.g738400
AT1G18980	NON circadian gene		ostta06g00300,ostta04g05300	Cre05.g244350
AT1G18990	NON circadian gene
AT1G19000	circadian gene	peak_ZT0_trough_ZT8	ostta01g06050*,ostta02g03300*,ostta02g04817*,ostta03g00840*,ostta03g02140*,ostta03g02980*,ostta04g04770*,ostta05g01280*,ostta05g01770*,ostta06g01220*,ostta06g01950*,ostta06g02340*,ostta09g00450*,ostta11g03070*,ostta12g01420*,ostta12g02780*,ostta13g01520*,ostta15g00690*,ostta15g01430*,ostta15g01730*	Cre10.g430750
AT1G19010	NON circadian gene		ostta04g00280,ostta03g01380,ostta18g01070,ostta05g03900,ostta03g01420,ostta03g05570,ostta13g02830,ostta01g01790,ostta03g00250	Cre11.g467777,Cre12.g513950,Cre03.g179100,Cre03.g197500
AT1G19020	circadian gene	peak_ZT16_trough_ZT4	ostta07g03860,ostta01g04540,ostta11g02940	Cre04.g217981,Cre17.g705100
AT1G19025	NON circadian gene		ostta11g02230	Cre06.g278177*,Cre12.g513254*
AT1G19040	NON circadian gene			Cre22.g753797
AT1G19050	circadian gene	peak_ZT4_trough_ZT12	ostta01g06310*,ostta03g01750*,ostta08g01730*,ostta09g02190*,ostta10g03410*,ostta12g01580*,ostta13g01820*,ostta16g01340*,ostta17g01230*	Cre13.g572450*,Cre15.g643503*,Cre01.g038050*
AT1G19060	NON circadian gene		ostta06g03230,ostta02g05180	Cre03.g154050
AT1G19070	NON circadian gene		ostta03g00320*,ostta05g02310*,ostta08g02620*	Cre01.g030986,Cre05.g234643,Cre14.g614076,Cre06.g251850,Cre02.g141906,Cre03.g161606,Cre12.g534930,Cre17.g722616,Cre12.g537611,Cre12.g510252,Cre14.g617276,Cre02.g102150,Cre10.g422718
AT1G19080	NON circadian gene		ostta16g02410,ostta06g04250	Cre06.g251750,Cre15.g637050,Cre03.g196150,Cre11.g467646,Cre11.g467792
AT1G19086	NON circadian gene		ostta16g00150	Cre06.g258900,Cre09.g408800
AT1G19090	NON circadian gene
AT1G19100	circadian gene	peak_ZT0_trough_ZT16	ostta04g02330	Cre07.g336650*,Cre06.g294050*,Cre17.g736750*,Cre01.g036050*,Cre04.g227000*
AT1G19110	circadian gene	peak_ZT0_trough_ZT12		Cre08.g364300
AT1G19115	NON circadian gene		ostta06g04630,ostta07g02590	Cre17.g744547,Cre17.g719792
AT1G19120	NON circadian gene		ostta12g01740,ostta08g00170,ostta08g02680,ostta07g02940,ostta07g03430,ostta10g03185,ostta13g00800	Cre12.g538750,Cre02.g142850,Cre03.g164101,Cre02.g141006,Cre13.g566050,Cre09.g396363,Cre02.g117750,Cre04.g232902,Cre09.g390550,Cre07.g320300
AT1G19130	circadian gene	peak_ZT16_trough_ZT4	ostta06g02760	Cre14.g634113,Cre12.g509800
AT1G19140	circadian gene	peak_ZT0_trough_ZT8	ostta11g01130,ostta02g05460,ostta10g00210,ostta02g03050,ostta18g01900	Cre07.g337900,Cre15.g639614,Cre16.g692450,Cre11.g478528
AT1G19150	NON circadian gene		ostta09g04420,ostta02g03330,ostta18g01230,ostta05g03830,ostta02g04800,ostta14g00065,ostta01g04940,ostta11g00990,ostta16g00450,ostta03g04540,ostta03g04550,ostta07g02530,ostta05g01780,ostta16g02310,ostta03g03530	Cre10.g452050,Cre16.g687900,Cre06.g278213,Cre07.g344950,Cre10.g425900,Cre11.g467573,Cre01.g066917,Cre06.g283050,Cre16.g673650,Cre06.g272650,Cre06.g284250,Cre06.g283950,Cre12.g548400,Cre12.g548950,Cre12.g508750,Cre06.g285250,Cre06.g284200,Cre03.g156900,Cre04.g232104,Cre17.g720250
AT1G19160	NON circadian gene			Cre06.g274600
AT1G19170	NON circadian gene			Cre12.g556350*
AT1G19180	NON circadian gene
AT1G19190	NON circadian gene		ostta03g01720	Cre16.g683300
AT1G19200	NON circadian gene		ostta03g04850	Cre03.g168600
AT1G19210	NON circadian gene		ostta07g03190,ostta04g05010,ostta03g04110	Cre07.g328075
AT1G19220	NON circadian gene			Cre16.g655515,Cre11.g480900,Cre06.g268900,Cre03.g157600
AT1G19230	NON circadian gene
AT1G19240	circadian gene	peak_ZT16_trough_ZT4	ostta01g06260,ostta01g00080,ostta03g05260,ostta08g02960,ostta02g04310,ostta03g03920,ostta07g04710,ostta12g00220,ostta16g01610,ostta09g01720	Cre09.g389902,Cre07.g357850,Cre09.g387951
AT1G19250	NON circadian gene		ostta12g01810	Cre03.g168900,Cre03.g167150,Cre04.g217964
AT1G19260	NON circadian gene			Cre17.g698299*,Cre17.g738650*,Cre17.g711350*,Cre03.g146367*
AT1G19270	circadian gene	peak_ZT8_trough_ZT0	ostta06g02520	Cre10.g424350,Cre03.g149900
AT1G19290	NON circadian gene		ostta13g02710	Cre10.g437150
AT1G19300	NON circadian gene		ostta02g03465,ostta02g05500	Cre12.g519600,Cre09.g387949,Cre16.g652000
AT1G19310	circadian gene	peak_ZT8_trough_ZT0	ostta01g05510*,ostta05g00310*,ostta06g04510*,ostta09g02650*,ostta10g02990*,ostta14g00800*,ostta17g00580*	Cre02.g085550
AT1G19320	NON circadian gene		ostta01g02820,ostta03g02240	Cre02.g102300,Cre15.g641976
AT1G19330	circadian gene	peak_ZT4_trough_ZT0	ostta09g01470,ostta07g04090	Cre16.g668600,Cre36.g759547
AT1G19340	NON circadian gene		ostta11g01180*	Cre06.g295600*,Cre06.g288100*,Cre01.g050600*,Cre10.g452300*
AT1G19350	NON circadian gene		ostta13g00140	Cre03.g176750
AT1G19360	NON circadian gene		ostta07g02470,ostta07g04660,ostta03g03440	Cre06.g288500,Cre02.g111000,Cre11.g480851
AT1G19370	circadian gene	peak_ZT8_trough_ZT4		Cre05.g235950
AT1G19380	circadian gene	peak_ZT16_trough_ZT8	ostta07g03430,ostta02g04770,ostta07g03565	Cre10.g461895
AT1G19390	NON circadian gene
AT1G19394	NON circadian gene		ostta01g05760,ostta04g05270,ostta06g03560	Cre11.g467788,Cre15.g640251,Cre13.g603776,Cre06.g301251,Cre09.g395954,Cre02.g141500,Cre16.g680550,Cre16.g660225,Cre12.g485458,Cre14.g615618
AT1G19396	NON circadian gene		ostta06g00010	Cre12.g544551,Cre03.g180700,Cre15.g637501,Cre08.g358459,Cre14.g614076,Cre13.g566050,Cre16.g667250
AT1G19397	NON circadian gene			Cre06.g254232,Cre04.g226114,Cre12.g492400,Cre12.g506851,Cre06.g278195,Cre17.g742132
AT1G19400	NON circadian gene		ostta01g02370,ostta15g02440,ostta04g04750,ostta15g00410	Cre02.g078200,Cre13.g587450,Cre12.g508200,Cre02.g105500
AT1G19410	NON circadian gene
AT1G19430	circadian gene	peak_ZT16_trough_ZT0
AT1G19440	NON circadian gene			Cre17.g722150,Cre07.g320550,Cre04.g228150
AT1G19450	circadian gene	peak_ZT0_trough_ZT12	ostta03g05640,ostta03g02280,ostta14g01570,ostta06g04580,ostta03g00380,ostta09g01980,ostta20g00500	Cre03.g206800
AT1G19460	NON circadian gene		ostta03g05180*,ostta05g00190*,ostta07g00010*,ostta07g04250*,ostta13g00460*,ostta16g02510*	Cre01.g018350
AT1G19470	NON circadian gene		ostta03g05180*,ostta05g00190*,ostta07g00010*,ostta07g04250*,ostta13g00460*,ostta16g02510*	Cre12.g525776
AT1G19480	NON circadian gene		ostta02g03010	Cre11.g476400
AT1G19485	NON circadian gene		ostta02g00700	Cre02.g086076
AT1G19490	NON circadian gene		ostta01g03880*,ostta03g02740*,ostta03g03120*,ostta04g01490*,ostta07g00490*,ostta07g04320*,ostta13g01280*	Cre08.g368250
AT1G19500	NON circadian gene		ostta12g01240,ostta03g00560,ostta17g00980	Cre17.g711503,Cre15.g643390,Cre13.g596395,Cre03.g160950,Cre21.g751847,Cre12.g548391,Cre06.g299750,Cre03.g153076,Cre08.g378550,Cre16.g685501,Cre01.g013150
AT1G19510	circadian gene	peak_ZT0_trough_ZT8	ostta05g02180,ostta01g00640,ostta10g02590,ostta04g04670	Cre01.g054200
AT1G19520	NON circadian gene		ostta01g05180*,ostta05g01010*,ostta06g01100*	Cre12.g515700,Cre06.g254600
AT1G19530	NON circadian gene			Cre02.g118950,Cre02.g107150,Cre12.g545619,Cre17.g744547
AT1G19540	circadian gene	peak_ZT16_trough_ZT12	ostta17g01770	Cre11.g477200,Cre08.g360950,Cre01.g049600
AT1G19550	NON circadian gene		ostta01g00130*,ostta08g02480*,ostta08g03660*	Cre10.g456750
AT1G19570	NON circadian gene		ostta02g01240,ostta08g02480	Cre10.g456750,Cre03.g170500,Cre07.g317000
AT1G19580	NON circadian gene		ostta08g03790	Cre09.g415850,Cre12.g516450,Cre06.g293850,Cre08.g370500
AT1G19600	circadian gene	peak_ZT0_trough_ZT12	ostta16g01970,ostta10g03390,ostta07g01280,ostta14g00910	Cre03.g185850
AT1G19610	NON circadian gene		ostta06g01920,ostta11g01390	Cre08.g368226,Cre12.g484375,Cre03.g181550,Cre10.g437601,Cre05.g236525
AT1G19620	NON circadian gene			Cre08.g372400
AT1G19630	circadian gene	peak_ZT12_trough_ZT0	ostta11g01340	Cre10.g426750,Cre10.g426700,Cre17.g731750
AT1G19640	circadian gene	peak_ZT4_trough_ZT8	ostta09g03330
AT1G19650	circadian gene	peak_ZT4_trough_ZT16	ostta05g00680,ostta02g03820,ostta14g00650	Cre12.g527050,Cre02.g147800,Cre02.g141950,Cre17.g703200,Cre16.g683400
AT1G19660	NON circadian gene		ostta10g01510	Cre01.g031100
AT1G19670	NON circadian gene
AT1G19680	circadian gene	peak_ZT0_trough_ZT8	ostta20g00695,ostta09g01510,ostta02g02140	Cre12.g528350,Cre04.g217951
AT1G19690	NON circadian gene		ostta13g00160,ostta05g02570	Cre14.g628500,Cre13.g608000
AT1G19700	NON circadian gene
AT1G19710	NON circadian gene		ostta16g01000
AT1G19715	NON circadian gene
AT1G19720	NON circadian gene
AT1G19730	circadian gene	peak_ZT0_trough_ZT12	ostta10g01310,ostta03g00680,ostta05g00940,ostta05g01190,ostta11g00070,ostta05g02180,ostta18g01120,ostta01g00670	Cre09.g391900,Cre12.g554850,Cre05.g248500,Cre12.g510252,Cre01.g052250,Cre01.g066552,Cre17.g714250,Cre10.g446100
AT1G19740	NON circadian gene		ostta01g00770,ostta13g01905,ostta14g02460,ostta14g01930	Cre02.g141550,Cre14.g633950
AT1G19750	NON circadian gene		ostta11g01320,ostta07g01190	Cre16.g675301,Cre01.g032100,Cre02.g076850,Cre03.g186050
AT1G19770	circadian gene	peak_ZT0_trough_ZT12
AT1G19780	NON circadian gene		ostta13g00480*,ostta13g00620*	Cre06.g278111
AT1G19790	NON circadian gene
AT1G19800	circadian gene	peak_ZT4_trough_ZT0	ostta12g02200,ostta04g02420	Cre06.g268200,Cre03.g148000,Cre01.g016350,Cre08.g361000
AT1G19830	NON circadian gene			Cre13.g582050,Cre09.g407750
AT1G19835	NON circadian gene
AT1G19840	NON circadian gene		ostta18g01730,ostta12g01690	Cre12.g520700,Cre13.g588626
AT1G19850	NON circadian gene			Cre17.g696650,Cre02.g104725
AT1G19860	circadian gene	peak_ZT12_trough_ZT0	ostta17g01300	Cre02.g095600
AT1G19870	NON circadian gene		ostta06g02370,ostta05g02050	Cre10.g450450,Cre11.g467400
[truncated: 25,419 more rows]
